# Supplementary material for: Metabolomics analysis of three Artemisia species in the Tibet autonomous region of China
Source: BMC Plant Biol. 2022 Mar 15;22:118. doi: 10.1186/s12870-022-03513-z (PMC8922784; doi:10.1186/s12870-022-03513-z)
Supplement: Supplementary file 1 — Additional file 1. [file 12870_2022_3513_MOESM1_ESM.xls]

Appendix 1 (Negative ion mode)
ID	name	formula	exact_mass	mz	rt	rtmin	D1	D2	D3	D4	D5	D6	D7	D8	D9	Q1	Q2	Q3	Q4	Q5	Q6	Q7	Q8	Q9	QC1	QC2	QC3	QC4	QC5	QC6	Z1	Z2	Z3	Z4	Z5	Z6	Z7	Z8	Z9
M87T91	Cyclopropanecarboxylate	C4H6O2	86.0368	87.00691129	90.894	1.51	81317174.22	150118959.2	67418513.14	74272985.5	57230230.18	55626153.12	101774213.2	73395124.29	110149033.4	88777264.49	124593717.6	105237661.3	106377419.2	107262394.7	104914132.1	103264033.6	94228246.4	71925518.61	74183367.79	70187515.26	67886517.22	81452075.9	69481499.05	74158565.83	84619274.79	53938135.4	57382823.9	57443830.53	51005456.41	51678885.02	44051993.34	50742220.47	138927537.9
M93T374	Phenol	C6H6O	94.0419	93.03257943	374.345	6.24	4637591.348	1730239.162	2114126.313	1965412.169	1923536.535	2789207.326	4471955.135	2639089.267	2806037.692	53130182.64	39766680.69	39244818.79	34609377.58	37938149.22	25376974.23	32587439.14	18125328.96	24420110.13	17287091.25	16898869.56	17524178.73	18120708.29	19560109.6	18827655.4	6240847.984	5964793.873	5507661.648	5487306.122	5956186.888	6910733.349	4166697.915	6621746.644	4134389.261
M97T78	Hydrogen phosphate	H3PO4	97.9769	96.96757149	78.4271	1.31	43403099.36	122394445.2	58904593.09	65172760.17	68425073.06	78625154.8	166067741.6	49683502.05	33616773.45	68453738.37	99829064.96	74590665.3	115633278	137341607.2	152294524.8	100093198.4	161403088	75622361.67	99998718.68	90990859.96	80964053.37	69638045.56	68556266.72	69606936.12	64911990.82	68990278.89	78897869.28	64566651.06	48585762.12	91716032.83	74655583.58	82515214.32	40573342.04
M101T35	Succinic acid semialdehyde	C4H6O3	102.0317	101.0218875	35.1009	0.59	174043778.3	309686358.8	398087354.4	323226331.4	393325593.4	390508867	339524056.9	403451795.1	384111937	283343490.3	321465058.2	350559043.6	394820967.1	313498902.3	333920007.5	361888710.7	374680842.4	307801136.1	213783985.4	233210846.3	266693373.3	378157049.4	195866248.9	371326429.8	377336505	264749547.9	239397725	274810738.6	245262799	289494750.3	186871535.2	256646782.1	211949123.7
M103T87	gamma-Aminobutyric acid	C4H9NO2	103.0633	102.9548725	86.8153	1.45	40593142.38	53385192	43602539.6	50347890.97	40261445.72	44303712.42	50121662.44	43874230.43	47212486.85	15075020.71	58764828.85	34895756.44	8900515.484	21823484	32382398.74	30071097.2	48608255.79	52222375.1	16484140.5	15524697.28	19001782.91	17971837.65	14785524.15	13018408.35	19233574.71	10560493.59	12658820.79	14377519.03	4614604.736	38750830.4	4893982.344	15602779.23	6691288.522
M103T75	Malonate	C3H4O4	104.011	103.0017206	75.446	1.26	80950052.52	81173656.09	58003541.03	67099276.81	65677691.39	66590592.77	67469291.72	65667263.33	61128624.95	137711130.7	119730246.9	117441905.9	149712337	168424862.1	160047268	181282501.3	143368197.1	166531013.4	113326601.6	121518305.1	126022811.9	131111283.6	125307002	115167490.3	91611531.56	108509163.2	120940136.2	73030394.35	93238673.19	92301552.99	83114535.21	100414562.5	77566704.49
M105T82	Glyceric acid	C3H6O4	106.0266	105.0172609	82.4435	1.37	124200311.9	122413256.9	125225657.2	122017688.1	101292240.6	109401393.3	141106208.9	150215249.2	122840148.8	246185737.9	154425940.2	124256344.1	204329930.8	184870955.7	245314523.5	249311483.2	193276804	173501064.2	135862077.5	126744316.9	119961735.1	127120627.2	132580743.9	151667441.2	66627265.64	80752041.86	81479897.37	75340675.88	50689242.01	58507021.55	61174945.09	93549103.98	69219956.11
M111T70	2-Furoate	C5H4O3	112.016	111.0067493	69.858	1.16	36090647.27	38330934.29	34108527.25	30370464.49	35874292.42	42615444.33	50143545.31	32662246.45	34043221.08	93497801.62	78982456.38	74080240.81	84788797.34	73220632.23	91376456.4	87562096.9	74285084.59	74558484.55	65787638.88	48071250.72	56533305.53	51936483.78	54955211.98	57719155.12	69290542.59	45940315.78	46571955.13	59542721.13	42533686.15	30752079.57	49197894.36	43701143.6	47236013.46
M111T158	Uracil	C4H4N2O2	112.0273	111.0179159	158.2725	2.64	72665187.94	5556685.268	46446335.96	73334139.97	51204177.41	42033705.3	55119064.58	48710461.54	50673069.82	57544278.62	55452503.17	29064420.17	50175255.49	44754733.33	95463043.58	104671105.9	50413281.9	82877056.08	34115003.35	50905091.27	50811502.4	60004084.42	51434485.65	51364299.93	7436857.337	7441311.252	7070556.303	6069822.233	6160009.25	5501615.693	5666444.996	6600139.605	5417848.388
M113T91	Dihydrouracil	C4H6N2O2	114.0429	112.9840868	90.5507	1.51	50085900.26	44632358.1	52201743.43	50441607.09	68054751.23	47947667.54	44563282.93	18517192.62	45986032.58	328892728.8	1007319565	660996544.2	243115043	440816125.2	649545836.3	690784741.6	959546176.1	854184582.8	582583442.3	559602510.3	540917788.1	559974359.6	536262313.7	584206636.5	1456925617	675123522.2	776967700.1	902995497.8	338091926.2	333554287.5	370459420.6	784479163.1	418215074.9
M113T365	2-Heptanone	C7H14O	114.1045	113.0951658	365.093	6.08	333386.4467	338257.0682	442899.8941	540190.3006	397003.6444	553302.0154	550511.8145	460782.3163	480741.6756	27290332.09	32163039.37	18400159.28	21394575.22	41545251.56	56169541.45	50208403.51	50881611.02	46240969.86	14983985.12	13319735.36	14597062.65	14667980.41	15535551.18	15300377.6	91197.60259	81562.41354	116272.9681	115386.1309	135517.4864	0	202551.4249	45880.02356	50851.74103
M114T97	L-Proline	C5H9NO2	115.0633	114.0543367	97.2112	1.62	377836087.4	590003556.7	191976115.1	413883806.7	182252685.1	126569584.5	214776843.4	492718774.9	365469354.2	133847436.2	56588330.17	69845377.66	93893625.55	69675465.1	104321396.2	105812088.8	79565901.53	164536074.9	133292073.8	135459068.5	143488252.5	132521896.1	150048919.5	154780983.4	54876620.72	61259339.37	105274553.9	61049027.09	65555372.86	39896108.48	61743471.81	92913290.47	62579209.86
M115T74	Fumaric acid	C4H4O4	116.011	115.0016899	73.7925	1.23	2238251630	2597274593	2443793539	2242058072	1831345837	2036852673	2152179513	1997037651	1660202293	399914352.8	488393989.4	353183320.7	417766879.2	407387951.3	538362811	417502756.8	536160315.3	463336194	775956876.1	705883538.2	830893513.4	829440486.8	806411925.9	798254573.3	193509934.4	158292846.2	152281016.2	172507977.2	141528838.4	95767332.99	133350229.3	178633652.7	119053983.7
M115T84	Maleic acid	C4H4O4	116.011	115.0016863	83.9159	1.4	663240838.6	540763105.4	600492111.1	452407278	462836720.5	567654669.9	554083269.2	799990604.1	647945850	136827690.1	92287218.44	56525768.71	80737554.89	78742851.79	95288769.76	112638528.5	18282024.73	84930156.49	210335513.5	173622162.9	199661280.8	121893039.7	241467608.6	249648323.3	43577707.01	32976441.83	29913355.14	30276294.57	37962113.06	5402460.696	32554197.57	41811610.31	28517224.88
M115T181	alpha-Ketoisovaleric acid	C5H8O3	116.0473	115.0382813	180.6415	3.01	42307894.33	39748616.59	31671806.98	29001726.17	22003129.06	27615511.16	44105461.63	27318074.48	26190625.27	60038061.85	54131040.14	49976861.18	60978052.95	46465167.56	71595791.88	60144538.94	46813112.67	48542159.25	43376624.06	34484581.87	34281230.16	35372716.5	33367441.14	33334267.94	3381710.108	3867216.391	18639637.21	3813812.436	3914979.686	3346295.003	3690798.738	3930382.587	3499279.985
M117T780	Methylmalonic acid	C4H6O4	118.0266	116.9267874	780.316	13.01	694686074.1	847643894.2	657489082.2	726480579.7	639372175.9	651135279.3	646210636.4	594031586.2	681264426.4	594241338.9	343037604.6	392434121.7	416411970.5	450541227.7	374919839.6	386736667.5	408215487.5	342665437	304256272.6	379235995.8	547349780.3	576962146.8	635462921	577580395.9	137710800.8	919297119.4	558865343	598387857.3	524579912.4	574419503.7	165116821.2	572862049.1	651469464.5
M117T832	Guanidoacetic acid	C3H7N3O2	117.0538	116.9263195	831.781	13.86	712163240.4	708669535.8	335885665.8	201197543.1	259598230.3	226679823.8	715016574.3	383343743.9	376611705.1	521392046.3	534469718.7	771718976	533169529.6	647394170.6	523038261.7	468368435.7	461275634.4	461742391.9	259746343.6	363700087	430073245.2	453666255.8	507710556.9	415375519.2	300659001.4	322202411.6	18994654.12	313450895.6	331041002.1	320494032.1	74005333.41	315368840.7	392962919.6
M118T677	L-Homoserine	C4H9NO3	119.0582	117.9266391	677.401	11.29	27486105.7	15225628.05	4897593.648	20123057.23	4944912.875	17859777.87	4934239.414	5320679.752	5001697.06	2832046.819	2900466.49	9221626.282	3363628.995	2940271.112	3173236.974	3743400.605	11150680.13	22434802.99	22821058.25	23529211.59	15978353.97	27606478.8	21470816.73	19210168.96	24818758.35	39081171.62	21646725.91	52738031.63	24397688.67	31983381.56	39644119.78	34484829.87	28379650.47
M118T74	Succinic acid	C4H6O4	118.0266	118.0206947	74.1417	1.24	85007806.36	66428111.75	93120335.72	89697203.71	69733210.76	80627034.93	81875539.69	70589824.59	53249632.96	84333698.29	57949251.59	48110743.08	57694620.82	54438112.22	127901978	79342898.37	53260562.81	75547781.25	53302485.26	49316670.43	56338569.17	55463046.3	61626370.44	54189586.11	17730436.33	16759449.7	16896330.79	16816877.32	17418895.52	2468901.299	13460911.8	20189011.9	13101830.71
M118T88	L-Threonine	C4H9NO3	119.0582	118.0493495	88.4347	1.47	73696136.82	60682164.43	62011202.79	79066936.62	85644241.29	82795077.97	60614174.96	80511860.63	77131039.24	38769694.57	33995557.88	38788427.35	42350828.51	36467396.71	33793986.83	45743046.58	37286083.95	41777581.78	55898937.31	52405340.71	48673360.11	58118415.21	53418426.02	64562624.01	60475463.26	98636177.69	119520277.4	83829423.84	94609512.97	65152488.03	78476254.7	111527646.6	91788923.51
M119T386	3-Methylthiopropionic acid	C4H8O2S	120.0245	119.0482352	385.792	6.43	9413476.206	6397958.436	5365039.23	4639532.334	5234797.196	4956991.428	5239859.812	3747167.24	7429946.094	263387601.3	68772681.24	94604013.59	126110514	86181567.18	193394074.4	291047704.6	85659782.35	235647330.3	139404174.6	129709124.9	135545533.5	134686573.8	131597393.5	136480267.9	260231592.3	203320862.3	345875915.9	98131882.17	163669993.8	198043156.7	162948439.3	242871269.6	118722153
M119T360	Phenylacetaldehyde	C8H8O	120.0575	119.0486199	360.319	6.01	8731207.923	6341477.747	3982487.624	7061328.663	3419354.394	3241111.712	5425576.76	3809647.23	6260189.452	107017916.6	81862174.59	79977449.47	80757758.55	93440799.64	107693429.5	102927263.4	92311774.6	132865631.2	104209947.3	120291711	109991701.1	111159843.9	105679599.1	104236216.1	247692698	237087766.2	274723018.8	195433375.5	135419079.4	164947073.6	161489274	224425088	189549462.6
M121T502	Erythritol	C4H10O4	122.0579	121.0273412	501.82	8.36	575478931.7	378972000.5	457724419.9	545571876.8	542697119.7	517114374.5	558717485.1	524275572.5	476360382.2	634854246.1	746058222.1	600702946.3	641582995.7	636554960.4	786277157.9	709417074.5	648205197.8	733895738.1	519001544.1	527382467.3	570487148.7	503464899.4	530241824.4	513812530.4	438917182.1	325955195.5	306244149.6	280481339.8	339837105.1	271944885.4	326667184.8	286187489.6	341144753.6
M121T408	Phenylethylamine	C8H11N	121.0891	121.0639412	407.883	6.8	42221479.25	7773939.196	3339828.826	2765696.528	3566705.154	1722928.696	3771165.154	2728625.11	34202789.52	32167307.33	6220738.164	10231818.63	13840815.37	7126036.379	45321900.74	56144409.63	12812963.94	74221187.59	14880872.32	13840530.73	13011188.65	12150883.52	14837812.46	13125788.95	9083406.891	203761.9529	374028.7413	83004.9085	7419031.886	87320.06005	2932911.151	466409.7507	549836.1253
M122T100	Nicotinic acid	C6H5NO2	123.032	122.0225319	100.168	1.67	44785894.82	43288564.62	51851648.86	45202697.14	64351652.74	51722336.5	9437431.501	54124277.22	49537352.92	76890072.44	75855857.08	76985977.69	86512664.76	78528387.55	91384115.47	89953067.26	79318132.81	93746872.47	56952050.66	55370636.55	56811052.1	67602049.59	59393311.47	82602222.01	9761303.075	10143927.5	48700243.79	9911066.389	10281488.12	8246379.927	8165768.563	46184096.29	8914055.392
M123T552	4-Methylcatechol	C7H8O2	124.0524	123.0430827	552.1055	9.2	1963565.257	1667531.673	1776974.756	1617226.04	1671180.441	1608712.651	1724969.493	1652030.43	1571937.007	1528093.572	1283441.586	1686390.279	1632248.648	1219892.406	1685050.879	1632182.004	1919604.016	2117279.094	19460594.36	17060726.9	20754917.24	17399150.26	15917748.55	16048649.46	25731144.11	59512226.48	34280706.07	56760994.78	42615031.84	40614741.48	32670076.04	38222503.65	47766858.42
M128T89	Pyroglutamic acid	C5H7NO3	129.0426	128.0332069	89.0923	1.48	337557555.3	317493906.2	289030935.7	336343773.3	258548162.7	225215245.2	200380830.4	366485946.2	338466310.7	468634683.6	134255101.5	203832004.3	256786624.9	231266743.5	277028040.7	416019954.1	282896643.4	271644794.6	260164033.1	234426866.2	242369230	259622470.4	215368899.1	276046662.1	121106577.9	173741139.4	227347629.2	126933955.8	160365269.8	114374085.6	148248081.4	225994342.4	162260974.3
M129T156	3-Methyl-2-oxovaleric acid	C6H10O3	130.063	129.0541832	156.484	2.61	41929612.36	61576987.48	34871467.93	47556846.04	38286837.88	47299500.46	49632727.14	38292999.54	40324311.25	4734677.189	5529282.346	7046129.767	5107518	25251992.53	9872253.24	26025256.17	31816069.01	42721750.63	22979923.04	28165856.76	50900099.44	31133734.63	42255705.12	37760617.43	4426343.397	3862361.618	3340569.226	4188850.731	3914845.357	3161866.798	3452081.774	3139685.99	3151097.74
M130T184	L-Isoleucine	C6H13NO2	131.0946	130.0851504	184.1055	3.07	567728388.2	260283443.5	395502465	828754315.3	559249010.5	572063857.1	409281227.6	634982668.8	837737210.5	365501191.8	313642004.5	249083014.7	388736719.9	266245481	434520061.7	516596788	370767668.6	449729465.1	334296185.8	320356848.2	332125296.2	370567844.5	361142634.9	82886105.52	212293482	242107079.8	620693819.7	224316646.4	247452549.9	187341746.3	207447298.6	236076122.7	230829478.1
M130T205	Beta-Leucine	C6H13NO2	131.0946	130.0843445	205.432	3.42	190167634.3	15137716.89	212585136.4	114479399.1	167357285.2	247805242.7	167298350.1	98557659.74	74422386.9	125698437.4	120438267.8	14380202.78	55989753.44	14096823.96	64093355.79	173610968.6	18101929.5	208062768.2	16835983.21	55272117.73	73678006.54	220249361.1	145978859.3	15710893.79	11435126.39	12771868.54	64104850.63	64748308.12	21456012.97	8983822.5	10626064.74	18663826.74	79814211.06
M130T693	Aminocaproic acid	C6H13NO2	131.0946	130.0850282	692.819	11.55	278386977.5	37712660.14	113383165.2	197953744.4	53289130.83	286569613.4	126261802.4	54916135.89	50657972.37	41031845.85	249974054.3	35042850.9	103611500.8	34045293.12	228673058.5	46488631.72	175733464.7	182709952.2	91960970.97	39293965.14	39349005.5	45983170.59	156903801.4	97994465.13	31739413.23	159042984.5	35240826.09	265556624.6	28856683.82	25033834.83	28529504.48	102253573.6	66496316.85
M131T245	6-Hydroxyhexanoic acid	C6H12O3	132.0786	131.0691905	245.05	4.08	59617272.3	54612062.64	32290055.31	50418045.6	30626252.82	26519687.93	44751724.73	45166301.88	45949730.59	168232352.4	120963750.5	148271225.2	134378675.7	70216781.31	105722363.6	133973877.6	73381601.21	151545674.6	49034539	54070357.27	75609911.32	73258135.73	79865791.31	121169867.8	79998752.23	4006962.855	21754157.06	98203327.5	3200094.019	2800406.207	62533185.94	45123351.78	3056055.788
M133T74_2	L-Malic acid	C4H6O5	134.0215	133.0117716	73.8772	1.23	3511234470	3813558247	3467402096	3348954240	2955989026	3229435961	3878575936	3505969096	2621201416	3781934829	5333298269	3986607434	4540189811	4849568539	5899836130	4158040753	6308392822	4904729288	3610397080	3378303896	3858641078	3793224744	3751318713	3586557653	2278876222	1865997259	1695574492	2147082304	1549994548	1079094998	1411739716	2040806528	1444158898
M134T303	Adenine	C5H5N5	135.0545	134.0445321	302.927	5.05	4032354080	2839096221	3007684180	3333557142	2923363627	3276783623	2847365160	3952673942	3452352439	6505848569	4683594871	4990316261	6112918745	5069930666	5623033766	6785115964	4649714400	5601322800	2941610272	3244054824	3016659392	2858816515	3288988730	3625016285	916411304.1	930313083.1	942298720.1	775401185.3	746103470.7	743380002.5	754251677.3	1101560980	1012131746
M135T657	Phenyl acetate	C8H8O2	136.0524	134.8923256	656.551	10.94	373998620.5	180766830.7	411787917.5	188364244.5	421167203.2	196310856.1	347368776.9	63459865.59	229655468.5	141029396	158832870.8	168037810.8	186209595.9	152858921.9	250724773.1	69540885.88	68689511.62	122055709.2	1070205227	674685156.2	666520685.5	144966783.1	50151862.77	107429522.1	31618827.64	28540182.44	136463360.6	31488181.06	40374003.43	31986953.02	898005218.9	847848644.7	561017198.8
M135T81_2	Threonic acid	C4H8O5	136.0372	135.0279785	81.2823	1.35	324410944.5	226811281.4	261516869.1	312939734.5	344899331.4	342685320.9	312691920.8	408672753.9	311427932.4	787468734.8	455023781.8	450981321.9	599853589.1	526156351.6	807412420.6	808162783.1	713948970.1	638744565	428375914.8	378052005.3	379302058.9	373120155.2	371133774	434021199.8	154589048.9	177203959	223932966.9	181031795.6	138479444.7	126260159.8	169262351.9	206012560.1	155162414.1
M135T379	Phenylacetic acid	C8H8O2	136.0524	135.0423577	379.302	6.32	126576397.4	20302696.77	20036307.05	75299992.14	16009894.34	15833268.02	14330051.01	13492212.15	66418097.34	89086341.99	13768245.41	12386939.59	10358948.52	9404559.671	8419619.82	8645009.264	7996012.364	7876111.318	406128332.1	397797278.3	400889584.4	348816860.4	460863753.9	396514168.1	856734053.9	1334648392	751356723.7	1181910100	866824993.5	1297488947	864744966	874354885.4	1317462882
M136T303	o-Toluate	C8H8O2	136.0524	136.0516459	303.127	5.05	3521591.493	2804675.053	876008.1721	3172710.006	3102177.444	788367.2218	2733870.945	4097843.305	3884990.417	9439142.697	7133547.844	7678940.309	7059347.647	6872589.021	7372998.522	8103610.94	6487855.257	6914970.911	3044246.918	3804918.046	3441854.557	2835651.827	667292.8399	3833023.238	243834.3537	132489.3233	182429.7042	530102.214	144382.3859	35869.01492	80965.51319	961754.6012	909131.673
M137T100	3-Hydroxybenzoic acid	C7H6O3	138.0317	137.0217252	100.1135	1.67	94054259.58	90690565.16	76153060.05	75882217.39	87835587.44	83845334.16	75816566.04	81982273.39	85992528.34	191607983.2	195573470.7	207051898	212695676.4	300156692.7	132055197.6	114362956.4	151127449.5	123258817.4	118248393.4	103627624.7	108527543	129425293.2	123901076.5	113748619.5	85280560.16	82988081.87	71920013.74	14939201.06	71353151.38	73708629.21	69499498.75	81091858.43	72633382.27
M137T433	4-Hydroxybenzoic acid	C7H6O3	138.0317	137.021632	432.767	7.21	381049456.7	498039707.1	250779124.8	215582133.2	409339183.2	330918376.2	360665313	258292858.2	325421029.1	348847283	362730456.4	376392451.1	283681810.1	332941587.9	281204515.8	218653246.9	278111091.1	311057432.2	379175856.6	492306453.2	372425420.2	398278803.9	419093409.3	421096130.7	666031053.1	544554946.9	411940441.1	556682578.6	567197274.8	526883790.4	540998903.9	493693259.6	546755194
M137T167	Urocanic acid	C6H6N2O2	138.0429	137.0336815	167.377	2.79	4008628.786	10167715.12	4325113.088	3166149.763	3991506.349	10073533.31	9474117.514	8417283.306	3498799.594	5530969.01	6220412.76	3904884.359	6505120.393	5138300.96	6763663.753	6023049.698	9679162.402	10136144.67	5819979.197	5566866.838	4964211.15	7782208.558	5222931.99	6152216.441	4667283.76	4075017.631	2907633.904	5798134.112	4383782.504	3197841.922	3929653.947	6061654.354	4791428.049
M138T604	6-Hydroxynicotinic acid	C6H5NO3	139.0269	138.0176935	603.7985	10.06	105580117.8	65983616.59	81276752.58	107911309.7	100989146.4	108160211.8	121790469.4	87521860.41	99020766.48	5671288.934	9741683.361	1958701.856	16231364.17	5486457.194	142892449.2	6718078.621	2281885.122	15770863.14	43000525.44	48480487.83	43898884.6	50028122.29	58351257.1	48129613.3	22560291.53	12501704.97	5676194.459	11331428.3	3868713.69	5731380.294	2843172.177	19716143.52	1661481.482
M142T76	Aminoadipic acid	C6H11NO4	161.0688	142.0489533	75.60445	1.26	3843289.87	4276210.184	5983133.497	5637214.687	4965117.572	4722286.517	5165378.284	5140373.306	4959475.197	23370489.7	13564352.86	2888374.653	15501951.77	17303902.52	23708238.19	34985353.66	4623815.251	29858458.55	17878948.78	15304632.72	18570548.27	18685393.07	19334935.29	22125849.83	31099364.34	22437957.92	22081658.2	20485847.54	19483671.64	15542794.38	19176249.25	20085961.36	20356768.87
M143T420	1-Naphthylamine	C10H9N	143.0735	143.0692372	420.013	7	117272589.7	147820476.3	103485366.1	110478191.7	87506788.55	97589623.87	159570101.5	95259882.28	100342150.2	13692059.18	13538576.45	8076542.22	11024394.51	15525080.65	13501951.36	12501387.22	14651113.98	16116857.11	39138674.09	40626066.88	39279548.34	37809785.3	34231481.65	42481144.75	647059.7345	500622.4719	315954.4514	320009.5223	478208.0807	142108.1759	489005.1661	365396.4391	327384.9347
M144T591	1H-Indole-3-carboxaldehyde	C9H7NO	145.0528	144.0435391	591.07	9.85	586682306.6	480028914.8	452141201.7	424177615	557154909.7	506243251.6	474266850.1	484374728.4	483582593.7	1484145505	1809073679	1528407057	1635912248	1585166992	1545202379	1556652432	1541293906	1745861697	835101283.2	839288995.6	828685380.4	838289481.7	851253817.2	899111825.5	187313310.5	149321064.5	296480223.5	158010413	160895998.5	119157613.2	177932332.3	191832905	179558340.2
M144T100	4-Acetamidobutanoic acid	C6H11NO3	145.0739	144.0647959	99.781	1.66	63809991.56	10519944.59	69986891.21	62927064.79	49989154.23	52534823.23	49779985.97	52392345.86	54666411.75	56364441.02	43863458.21	41430368.76	48826670.57	53122561.12	58975047.08	55026688.4	50725913.9	61726185.89	44315146.33	41137916.9	42353589.64	46318898.96	76670583.67	51574968.78	36299069.1	36583305.88	43381651.97	36381582.05	51320008.74	32963981.01	32380523.58	41100614.33	39047651.74
M145T383	4-Guanidinobutanoic acid	C5H11N3O2	145.0851	145.0844448	383.315	6.39	121447675	115264499	97803318.17	156601279.8	114242207.1	97683022.23	87695541.68	79325873.56	94805167.56	2259442708	3244931003	1518167905	1391835654	2838155370	2122971528	3077733979	2297740092	2858788259	1216126952	1198550623	1268215931	1180112502	1162024763	1229467545	8210082.322	5001465.543	4214251.926	5682441.939	3330167.739	3593204.895	22588344.41	3980145.311	2908214.369
M146T80	L-Glutamic acid	C5H9NO4	147.0532	146.0438993	79.9391	1.33	98338073.73	6156249.489	69238033.28	67993974.94	57525213.88	54593626.47	59581659.47	71821569.65	62219567.18	483423947	140904568.3	226511061.9	298539537.2	199928179.4	401147794.6	507202612.8	266766240.8	344508094.9	201502226.6	186134368.2	182312885.9	189615397.7	182960532.7	188124906.7	112799438.1	129999220.6	192114485.2	132701672.7	144102813.1	17483372.41	112454233	123188850.1	123770108
M146T98	Acetylcholine	C7H16NO2	146.1181	146.0439535	97.6793	1.63	868259.3271	377333.2458	854113.0197	3679244.739	839342.7514	933213.7791	413345.3634	778085.9542	742932.4764	7063184.981	1149562.326	3826672.318	6923014.917	888539.4874	4382379.085	25799000.45	20881152.17	23718028.95	1340475.44	5462971.697	4805499.981	4541916.648	4936939.476	4444729.807	1276517.835	1012588.975	8726129.794	2101582.803	5163841.154	745934.4438	4550559.012	1698449.459	7576301.738
M147T99	D-Xylonate	C5H10O6	166.0477	147.0283021	98.966	1.65	123274094.5	185088654.6	111454138.4	81666834.53	91004337.49	108514245	105988466.1	117967741.2	108433903.5	220669559.4	231786001.6	201936127.9	205866730.8	224209624.9	186650559.2	189857723.2	167160344.1	196195955.9	158496754.5	161500643.1	163432437.2	155303350.9	157767759.9	146544935.3	116211237.4	136023383.2	136226532.4	116290715.1	101064767.5	122185645.8	106652825.9	136716352.9	106322004.2
M147T436	L-3-Phenyllactic acid	C9H10O3	166.0629942	147.0433177	436.2885	7.27	23488144.05	18668571.32	18279840.02	17538536.26	22100866.97	15450032.82	19025753.26	21894532.02	19424259.1	18811076.59	16374250.53	13402652.67	24048708.35	13111012.35	18590290.31	18227887.68	10684861.47	16129017.4	12430634.77	12363583.18	13143656.44	12447113.5	13003913.9	15233688.63	15131494.18	7124452.318	7849171.682	5943983.763	8752251.876	6029797.021	7140323.296	6344942.306	6591873.67
M149T84	D-Xylose	C5H10O5	150.0528	149.042684	83.9087	1.4	2704614260	2168240425	1546791739	1942886234	2568947758	2554038036	2124848288	4000055160	3312654422	259032678.4	254065216.6	143073791.3	166388363.9	125208330.2	266623171.6	372957381.3	160545847.9	149571225.4	1044193887	854743187.1	771929400.7	738886638.1	867483254.9	987137513.8	489620057.5	1083202822	914003288.2	633598736.9	896122424.8	890021325.7	771908688.8	894667173.5	1245382919
M149T377	D-Lyxose	C5H10O5	150.0528	149.0441072	377.0255	6.28	4477723.167	18116572.31	4818920.765	11012807.47	9035747.519	4806964.407	5080915.523	43446714.76	13927673.91	3745891.474	4993682.407	3519589.467	4067594.852	4353542.096	4829791.174	4712212.411	4650611.206	5417002.249	15223291.15	13902338.54	15232051.55	13487540.68	15455456.45	23022581.11	9516148.047	41976486.77	38448880.53	27608182.32	11559177.78	25759276.16	23168900.27	42613464.05	23928099.15
M149T443	Phenylpropanoate	C9H10O2	150.0681	149.0589115	443.2965	7.39	2058204.924	1563893.607	1114408.876	1833318.837	1017785.466	1615660.407	671831.6521	1518172.118	1452150.412	4735543.125	33755398.25	30087102.18	5536779.955	40372531.95	3385623.179	3151745.694	2156282.406	3647148.24	18206870.95	18174502.76	17518505.26	16653213.09	12971278.39	11064266.49	17577548.86	19876413.08	1778350.392	1729380.518	10590129.11	14923980.62	10310737.84	10003750.74	33898801.46
M149T340	2-Methoxy-4-vinylphenol	C9H10O2	150.0681	149.058922	339.72	5.66	265663.2514	181032.8837	257372.1738	158560.084	238971.7704	354563.4752	201813.3604	175058.9918	221668.257	368278.1457	196925.2656	244858.1993	247480.1543	272921.8016	231875.361	325413.6944	244170.1401	338751.7535	2755394.224	2742805.573	3091735.678	3799915.087	3203820.561	3167311.433	9362385.614	6406951.636	8205392.883	5573763.894	3160088.635	8409730.015	4753178.898	5098908.906	6095563.108
M150T667	L-Arabinose	C5H10O5	150.0528	149.9926384	666.786	11.11	224872379.2	206867114.6	42165139.4	155383366.1	40926680.9	37937638.64	41923648.26	151497617.8	264014818.8	101454739.4	134697651.4	107525905.8	43746871.13	657121731.8	164905906.7	246013815.6	116020090.7	41250337.28	43621667.63	39606133.8	42836309.88	105618982.3	41260846.29	39130919.16	137225295.8	236391171.3	37035827.33	41866094.4	132757898.1	94984626.13	118292715.4	38196571.06	41129458.2
M150T523	2-(Methylamino)benzoic acid	C8H9NO2	151.0633	150.0541665	522.854	8.71	8666610.335	15671069.18	16070744.91	13086519.73	7459903.302	10385105.34	10269737.55	12381928.95	9248612.529	30698943.84	21264066.04	22498126.59	22265277	37015400.1	18631831.29	17567439.01	15854763.83	28179731.16	12746714.28	13220878.27	13954187.09	13513865.76	13401817.75	13485851.79	596403.8746	1077101.188	4109438.014	788709.7424	5437333.665	911709.8354	4829551.759	1196921.323	417410.351
M151T467	2-Hydroxyphenylacetate	C8H8O3	152.0473	151.0379643	466.5795	7.78	31658231.59	46226339.03	29781476.37	33361080.37	30993558.9	32257898.32	23888103.73	24393406.72	25242744.33	29702335.92	30265564.82	23047777.9	23388700.48	23757442.77	26205836.21	5022115.948	19961939.44	23452751.06	129656858.4	158258971.4	130363608.9	124383258.8	129461807.7	123397077.1	230894930.3	320219822.8	218406962.7	336328163.3	200623915	256822419.7	191075363.6	178468173.6	282912912.8
M151T616	(+)-(S)-Carvone	C10H14O	150.1045	151.0380291	615.809	10.26	135248003.3	169517537.8	127840659.3	106333095.8	363351411.1	195528032.9	53107103.66	79542975.93	117709270.9	6406257.043	6113392.836	3947426.116	4296895.722	5656339.73	34950452.8	5092888.652	4090788.021	4998742.946	77020073.24	74020872.01	76859202.81	72240594.22	75718085.16	71127081.61	89297377.38	91866913.15	55407643.71	9958394.489	39870410.33	51659968.22	10739957.49	79652872.69	50465695.03
M151T417	3-Hydroxyphenylacetate	C8H8O3	152.0473	151.0378996	417.027	6.95	207003228.7	262125939.2	217745522.2	270784864.1	163502118.1	171760954	213169228	147144025.2	178211054.8	352098005.6	430577679.4	281634592.2	412326336.4	344970313	350045401.8	297801874.9	299905382.1	369663486.8	208534951.8	227391183.9	215021755.1	210200821.4	202049500.1	213401800.7	92016159.36	80250833.55	87943421.28	76373797.91	55573611.62	76210904.02	64082332.56	76061040.71	91136488.88
M153T83	Protocatechuic acid	C7H6O4	154.0266	153.0170833	82.673	1.38	60100709.36	33869097.23	47003173.65	35457575.68	55496214.04	50297251.45	42412916.4	69379425.55	52487061.35	65308008.08	57944709.6	50003095.28	49159441.97	49158937.87	71577534.69	62799559.65	68150786.7	61937097.08	44336978.69	39774112.57	35977167.96	34855093.9	56871761.82	51088385.08	19287749.22	29790425.47	31732934.33	28372480.49	25246677.22	14066812.68	23313290.14	35176640.98	30096699.51
M153T220	Gentisic acid	C7H6O4	154.0266	153.0181931	219.7475	3.66	22568660.87	47308761.4	19881831.75	4963317.799	7594479.342	35398103.98	8077928.673	5208536.205	6602625.653	37200686.54	85943905.89	151299932.5	16460457.89	66670958.19	58309346.05	47813814.73	43522874.25	13964145.96	90080439.67	88290862.52	85664450.98	86757400.21	86631590.96	79214442.45	123204529.2	156349508	157984656.6	138129889	146560114.4	148800402.5	93263997.05	134739124.3	178104353.9
M154T101	N-Acetylhistamine	C7H11N3O	153.0902	154.0492258	100.686	1.68	5491468.145	1750701.701	7232471.637	1177695.722	886099.6123	7735324.327	5729657.895	3722376.695	7005392.135	7077946.374	8974235.212	9841183.451	10685272.31	11080743.93	8857588.733	7818085.131	5111558.452	7830778.265	5156023.617	5617121.453	6029187.309	4755829.624	5166166.202	6473805.937	4201494.566	3852905.337	3058739.677	3182772.197	5579448.422	811768.6749	2276560.844	7041086.739	2682688.56
M157T402	Pelargonic acid	C9H18O2	158.1307	157.0852098	401.727	6.7	10446615.13	1501258.633	2070596.502	11675792.86	2104356.679	1867496.236	1990843.22	1647076.165	9179364.691	33303712.21	4611509.026	3036407.654	23613974.97	25635055.76	113049215.3	82325577.77	77815965.16	129966340.8	29746079.54	27960236.53	40207158.89	27327073.78	31200369.63	28562870.71	2851904.979	2015922.983	10057669.66	1783678.158	10037138.27	6237876.748	1722223.733	1616985.005	8469085.065
M159T126	Oxoadipic acid	C6H8O5	160.0372	158.9768208	126.016	2.1	804536303.5	587766264.6	503666436.8	638859138.3	542592872	149408671.8	577215028.8	657090436.7	593944203.1	1257937637	1220982413	1676990182	1187459519	1019843639	825256082.2	747463062.4	794812084.1	703123277.8	1176702872	1158951732	1182273444	1022096448	1026949299	978152200.3	1725219265	1468628155	1143801608	1966584116	287515703.9	954384508.6	1154367287	1151253830	1801274066
M159T523	3-Hydroxyvalproic acid	C8H16O3	160.1099	159.1000405	522.9705	8.72	7255766.797	6900335.991	29030102.52	5670515.612	9484316.139	23250661.68	17475847.69	4899585.841	4593830.736	556945736.3	697999437.1	77243050.18	361562621.5	1075702766	717307263.2	770942770	713078113.6	999918048.3	288740487.2	326568823.5	301107549.9	348723665.3	296188893.3	292960929.6	16336729.16	11930194.18	11639713.76	11260802.46	9227393.994	9740710.5	7722262.782	7093338.031	7063819.369
M160T95	Glucosamine	C6H13NO5	179.0794	160.0602967	94.5328	1.58	65641211.17	72828272.24	69900850.63	81677081.24	93373108.12	117021719.2	78975210.88	51924413.04	50988663.72	55321915.75	65904788.35	66085501.68	56478385.03	48786201.15	72726799.4	52582494.45	40110616.5	43647788.93	70352115.24	78346655.21	69670189.98	65342290.31	67072778.86	50997449.97	23351122.49	26866916.63	40482281.72	21787338.59	21076050.06	19546674	43758501.78	30881161.79	31451113.12
M161T476	myo-Inositol	C6H12O6	180.0634	161.0447524	476.328	7.94	97585677.58	121720409.8	144004425.4	318092155	171740941.1	120070505.1	144687958	94315317.02	185765766.5	147740907.9	98441527.16	131981017.4	165497644.2	208921631.1	96074583.12	101189723.7	117104996.7	24954657.88	23109415.57	23151421.1	26525066.57	75490243.6	67697939.76	96657837.79	121714320.8	78055502.42	24391805.46	24363391.7	24912137.2	22849722.25	24737359.78	28164287.23	23096405.79
M161T500	D-Galactose	C6H12O6	180.0634	161.0448531	500.1425	8.34	82126565.95	110525785.4	123899177.6	25420896.9	90809438.54	72097104.72	179711843	111421905	77071354.47	80925784.62	90404534.4	113501702.2	77100412.28	126699441.8	25421354.02	90006853.6	19836036.94	24042214.42	17841349.32	19920985.6	23082130.43	89405533.68	134523116.3	76097185.87	93105865.26	83879207.85	96659603.47	21893573.33	22862226.51	22197954.36	19896761.86	23509248.59	20455992.81
M163T360	Enol-phenylpyruvate	C9H8O3	164.0473	163.0391168	360.3345	6.01	18651625.06	3292720.148	2560250.213	2427070.738	2158648.275	1930165.671	2205074.722	2191430.941	15002662.03	162374913	124839881.3	126757246.4	134778495	153321885	170834826	176136074.8	147822572.7	186880536	171731373.8	167590518	171979979.7	174042395.2	178684580.9	164644429.8	328147042.5	366565005.5	340942402.7	303058154	221007652.1	271497084.8	263115938.1	353819288	319984378.4
M163T838	L-Fucose	C6H12O5	164.0685	163.0590894	838.204	13.97	34308798.66	25569216.13	191182448	176270999.7	0	32479674.1	28501811.46	47218097.98	37817758.78	66604784.66	26528811.24	40254497.36	27124180.48	37883961.27	28504613.51	46133072	50317062.47	41500358.35	0	47687508.9	44674973.18	0	0	0	0	0	0	0	0	39721785.44	0	0	27284010.51
M165T403	Terephthalate	C8H6O4	166.0266	165.0175517	402.884	6.71	10144726.8	13278472.88	11646421.58	10544306.3	12121599.61	4424767.769	11061649.84	11258680.08	13112275.71	8647183.547	10587059.57	7943058.68	8430945.533	6487061.418	5930831.122	5662240.852	5641402.658	4561582.431	7155259.611	7938103.32	7001389.726	7989388.812	11779729.85	9372039.478	17569247.26	15180521	14678157.61	13102547.26	28342024.42	17411948.95	14227878.13	13411328.41	17943309.54
M165T444	Tropate	C9H10O3	166.063	165.0545013	443.731	7.4	61424606.41	28864504	37148712.75	37175350.89	58686719.95	39228684.78	57531277.91	67684463.24	50897990.6	49050882.62	56400540.97	35517882.04	25906948.21	34894784.93	46605533.95	48331123.74	36751726.13	55912480.1	27673472	27317659.02	29160556.38	27975108.39	31768997.99	28246862.45	23187758.41	18799687.49	15540408.01	4647053.802	4212355.249	12469152	16730980.99	15797820.41	14902290
M165T408_2	3-(2-Hydroxyphenyl)propanoic acid	C9H10O3	166.063	165.0546288	408.386	6.81	238810470.1	52758382.76	22837845.87	20939611.28	29255021.29	15556278.66	26922359.26	20788279.51	194916298.5	209213301.2	54256060.46	76185460.53	90843537.01	58165454.87	260621418.5	346877042.3	83024156.1	434575464.4	98921420.7	93078560.57	94226857.5	96749325.45	95350136.32	95284692.88	65693156.5	28414463.96	23819348.52	3869764.307	42722540.2	18917751.56	38353584.42	24923084.85	28218163.47
M165T619	Ethionamide	C8H10N2S	166.0565	165.0538281	618.739	10.31	62762733.19	17013151.37	25847731.03	30612663.02	36515140.61	45580054.01	43165697.13	39946444.93	65614594.11	3766536.52	3732375.782	3621792.748	3937461.603	2680484.954	29860582.79	6307472.046	3389933.557	5484680.912	47886231.43	42627502.27	50829494.43	47136874.17	44271300.65	36620535.93	87890199.14	118250468.5	42607557.4	48533228.58	79456243.19	72906109.73	54698341.6	77480183.87	62075300.27
M165T556	Desaminotyrosine	C9H10O3	166.063	165.0538943	555.794	9.26	13976421.09	2437364.737	2526064.635	2390643.334	2518950.425	2507561.635	2778991.579	2171098.766	2923218.911	4650797.036	4670972.972	2946281.807	3271159.549	3230555.369	3773359.786	4674638.442	2416271.628	5400323.069	21747501.06	19315746.53	36679632.44	25618585.83	21445665.27	21479180.95	44717467.58	44264362.9	43790760.88	65342389.69	23894917.74	31271156.72	31214370.11	26896873.98	60097696.88
M165T774	3-Methylxanthine	C6H6N4O2	166.0491	165.0904348	774.339	12.91	108320528.5	29681757.73	258278855	414476809.6	335512635.5	91252560.69	106727888.1	60429043.99	103672547.3	2455652.613	2495471.759	2173157.288	2579121.385	1721749.566	2375552.612	3370926.465	2097487.556	3509555.098	60263366.03	56656615.6	62809790.48	49022845.46	61753556.21	61745024.06	1338347.518	1466610.844	1344331.095	582352.8597	947851.1602	1036178.806	1823687.699	1085005.53	446611.6859
M166T349	1-Methylxanthine	C6H6N4O2	166.0491	166.0489273	349.456	5.82	21206723.55	36798036.67	56110852.1	17071634.26	20171703.85	28533070.59	30671649.09	26266886.85	25559428.59	117944902.6	76654687.03	77017739.76	107474216.1	131492081.9	112098777.4	89267285.3	78469850.66	114240604.2	55944222.13	50203874.3	52172581.42	57276371.99	53418026.26	54404820.99	10693436.68	23511116.42	15212307.66	10198460.13	14013832.04	8514242.623	12190395.5	14214698.37	10813506.6
M166T743	Pyridoxal	C8H9NO3	167.0582	166.0491304	743.461	12.39	20942102.59	15773001.05	16810673.63	17942820.96	18774263.23	18026699	24014115.61	16670439.67	18231508.17	14227056.19	18236900.4	16401507.98	19483853.21	13939238.98	18345531.76	14986828.77	16158722.81	16585686.5	13638528.33	15561601.51	15004592.47	15541889.48	15748550.96	12791286.37	10903910.59	8588877.852	11907560.25	9459069.66	13004983.08	15548948.49	11032045.27	11496134.62	8604557.302
M167T100	Vanillic acid	C8H8O4	168.0423	167.0331935	100.408	1.67	19693601.83	22700850.04	30098965.64	23296498.2	17337668.58	20784781.23	4096381.46	18439415.88	20662441.47	2346415.275	2051876.902	2524690.574	2276977.414	2666711.805	1910705.91	2234870.818	2500702.907	2304580.836	16317395.84	15355042.22	16525346.58	17771251.36	4744799.928	17072534.64	24471993.11	23329176.46	70534457.27	26885370.07	23156436.83	26173567.38	24426305.22	39827769.15	26373439.66
M167T535	3,4-Dihydroxybenzeneacetic acid	C8H8O4	168.0423	167.032548	534.6175	8.91	3846754.408	5176388.485	13980208.83	14391464.18	18143696.2	3504957.008	3553208.173	3602296.421	3619741.194	77050364.86	59187409.14	66612984.44	65055475.51	85144126.12	115309753.2	53985843.74	67198718.78	59110335.01	68624876.91	74719042.98	125627743.8	74638195.07	82706205.68	73459725.37	89476908.1	104318220.1	85805795.71	82950161.5	65038216.31	76295657.27	78961394.43	69779593.65	87229960.22
M168T294	Pyridoxine	C8H11NO3	169.0739	168.0647836	294.3425	4.91	15678119.69	4916832.402	7953008.755	14792714.13	9860672.196	6953890.125	7431840.838	13461717.53	7082337.844	9528499.901	8981624.847	8765213.533	10311218.63	9189121.179	7761971.44	9458771.283	7682693.922	9979203.831	9595555.55	7087734.166	7175126.442	6789040.064	8087734.232	12715001.67	7289226.741	9631390.139	4773666.896	4146199.108	4634684.624	5899008.338	4164088.06	6953483.334	3723448.595
M171T77	Beta-Glycerophosphoric acid	C3H9O6P	172.0137	171.0046449	76.8379	1.28	1569897.709	2252431.551	4277425.675	1474840.416	4498610.648	4270129.183	7180624.712	1158738.088	900917.1228	2858807.58	2388840.054	2744102.281	4179747.514	5532787.174	5250650.734	3210850.674	3935503.814	2981777.318	13613696.48	11571594.06	11958715.09	11970328.6	11705821.22	12663810.28	6958880.397	9396064.551	13831201.69	6162660.651	13141731.72	27785578.58	6148004.78	8266710.441	5252337.35
M172T297	3-Dehydroshikimate	C7H8O5	172.0372	172.0386204	297.109	4.95	5930552.648	2912042.49	4480236.96	2598997.606	2663609.392	4391052.978	2667659.248	6087100.038	3958307.174	6238077.674	6140975.701	7923499.581	6180946.902	8443815.897	7148753.346	7075142.627	6090808.238	7430372.067	3128122.459	2045102.413	2634966.303	2255958.294	3718025.943	5156353.844	1727377.393	768835.7154	2390998.633	254176.6857	439114.5035	274770.5441	678067.3723	1498834.399	783589.977
M172T349	N-Acetylleucine	C8H15NO3	173.1052	172.0965093	349.094	5.82	68775784.54	42956283.71	87716358.2	67503371.01	76623143.35	65497121.51	98911187.33	82486538.6	93267274.29	55170128.48	39882043.61	36981605.16	55751926.12	46256017.83	81162665.21	78162729.89	52392161.27	82849998.34	57239560.09	51378162.29	52849373.84	52381063.43	53103369.07	54560655.68	20413216.12	22601432.33	33124084.76	21152859.15	18304974.86	15370848.51	19176828.81	24405278.17	21080192.73
M174T545	1H-Indole-3-acetamide	C10H10N2O	174.0793	174.0538515	544.59	9.08	535561635.1	636894798.5	464932074.1	654183127.7	389341237.4	349010023.3	425962345.5	424549071	470266604.8	407322067.2	418818795	353783612.4	463623651.4	368394010.1	506326639.9	437086614.4	400406041	562950802.6	217340502.8	257769099.7	234757076	257953540.9	256309269.6	240416213.6	56456301.87	43976535.87	65339716.17	11609866.35	55856327.49	12168058.06	40871112.53	14672322.73	48421155
M175T89	2-Isopropylmalic acid	C7H12O5	176.0685	175.0598458	89.1586	1.49	109580733.9	196801797	90664501.57	91387034.55	66534474.75	93359287.45	130944105.8	66279660.62	101807236.4	410441391.6	662659001	491366648.6	484464689.1	610730812.4	372770523.6	358350509.6	385445578	377221043	281163819.2	257132780.7	257048806.9	262543936.3	223846802.1	258709498.8	66755455.49	83538298.92	50664197.83	150801344.7	68652830.26	124133272.4	56687701.16	67182823.07	73645503.61
M176T203	N-Formyl-L-glutamic acid	C6H9NO5	175.0481	176.0367869	203.099	3.38	8880554.358	3490746.618	2862145.221	1932832.544	1820994.478	295182.0945	5707666.3	9827093.569	7122434.363	20982150.02	26973603.03	16612720.93	36376123.25	30498492.96	40231339.55	29092646.25	27325232.74	41103533.78	15318576.18	10177252.94	10898344.8	11689404.93	11222047.47	12332848.21	720114.7145	455500.8077	1897159.18	3198284.818	783802.2031	3007190.688	289805.4264	714534.8209	526038.3837
M177T565	Aesculetin	C9H6O4	178.0266	177.0172814	565.14	9.42	52901156.25	31055979.82	14818653.48	19632499.4	29634679.31	22737140.42	19993803.32	16471311.44	19369155.62	266668544.9	309405151.7	286087220.5	279246997.8	335373771.7	257001287.2	206543631.1	219098976	244368026.5	150036419.8	144173814.2	138704943.8	151063149.3	135308132.5	138099108	60644037.66	72830248.14	154095518.4	85193231.63	94130826.34	95764490.83	59171474.47	126094444.6	71330522.96
M177T100	Gluconolactone	C6H10O6	178.0477	177.0384192	100.041	1.67	189166502.2	229928737.7	141379926	101339495.1	100376072.7	111046029.6	144951595.2	175717170.3	152688991.6	262132672	296499198.2	298892181.4	275552317.3	314090790.9	267746336.7	235547164.6	265607966	277912617.9	261796896.8	305930231.2	234754926	245775599.6	234943414.2	225355105.2	273112384.7	306403649.9	283759663.2	238282794.1	207380868.9	301170691.6	193541707.7	243197840.6	197424108.5
M178T340	D-Gulono-1,4-lactone	C6H10O6	178.048	178.0253457	340.049	5.67	1421300.802	1143483.647	1057735.587	1027901.524	892530.8809	784718.2916	877633.9596	801160.8362	782057.4898	603909.1215	734956.6038	553775.8724	687896.8026	670888.2886	538872.7309	1959754.893	766513.8796	781059.6095	6178294.838	5200932.669	6340293.138	4356492.659	5639071.424	5291606.543	24675243.58	16681731.48	19368626.91	11269970.78	4301934.524	19076743.26	9929357.435	13710802.92	13804107.42
M179T614	4-Hydroxyphenylpyruvic acid	C9H8O4	180.0423	179.0332415	614.056	10.23	22883843.21	19814460.68	19983956.43	20091299.39	17233189.53	16903053.14	17458484.52	17230558.36	18754559.83	1493097.498	1318153.029	1159055.056	2632059.705	2960789.958	35547230.64	4248339.584	1490722.183	3528138.686	15452384.46	14760918.38	14987147.01	14145699.8	17505525.16	17419172.96	15012227.74	1842841.948	5923417.101	6081497.913	2633516.53	1588914.362	1939177.149	2203967.866	2293677.878
M179T495	L-Gulose	C6H12O6	180.0634	179.0529481	494.771	8.25	79999176.66	89031832.78	21135129.42	21279067.26	63484326.5	18400239.73	111997027.1	21022392.46	86662028.57	175586250	18170468.47	91557980.34	45915458.86	68989179.15	54523294.38	79787782.98	58536379.75	313494113.9	91984595.81	97024107.99	93425966.29	100715116	25192440.24	108678743.7	116555095.2	130620186.1	84265617.48	161264309.2	24651458.06	132363796.5	108467669.7	127704346.3	135050353
M180T203	D-Glucose	C6H12O6	180.0634	180.0659441	203.024	3.38	34972028.12	43706167.58	21254652.75	26953003.39	16635036.74	13177090.5	27331710.74	38565799.1	36520053.51	23856573.59	19281084.12	13192913.72	16663449.03	26045994.99	27691681.16	18771355.89	9749051.728	35198249.51	12355968.95	15571561.14	14571918.52	16744849.92	16829502.3	24415962.5	1683526.34	1805571.213	1643219.278	1807028.043	1571380.222	1645065.46	1570690.59	1720272.59	1458959.526
M181T484	2,6-Dihydroxy-4-methoxyacetophenone	C9H10O4	182.0579	181.0477597	484.25	8.07	22693925.13	20946071.99	20623617.55	16396942.48	240243390.9	14824803.24	15608952.38	76394608	13577267.85	308810127.1	328594920.7	541912190.7	374281875.1	688611071	429033665.4	474788397.9	514162668.9	527227316.6	176545262.7	214667231.7	227723978.1	419676547.7	202012543.8	220093827	53589881.59	42427589.79	37242015.53	29739938.92	29410439.64	26522242.91	24561215.66	23289721.91	21620243.33
M182T217	L-Tyrosine	C9H11NO3	181.0739	182.0441588	216.5965	3.61	9090872.243	13922363.83	12230885.36	8531363.691	5028982.02	6409350.293	6475116.855	5748493.468	5982740.783	8742150.196	6277691.863	6475252.599	8756345.41	12862375.78	13265033.5	11268872.98	8214127.861	14315740.89	4180243.684	4080257.551	4808438.931	7817852.033	9724587.82	7738024.026	490392.0849	428656.908	560800.4665	549805.7299	1772187.12	287160.5801	608650.626	618131.719	503796.5321
M182T351	4-Pyridoxic acid	C8H9NO4	183.0532	182.0440193	351.035	5.85	70104574.1	84482230.99	91884324.18	69536030.86	102560812.3	96936493.79	104746043.7	113344652.5	114772374.6	65620305.28	61412195.92	61883590.56	69324970.35	69632360.97	65760116.1	59215532.3	61413249.5	68392887.32	61671404.47	55808052.63	61522615.63	62710163.86	66570211.01	62875125.47	37003629.09	26214942.12	35309327.29	28917251.82	32882337.81	27596942.54	30240200.19	31432783.83	31673147.85
M186T412	Pantothenol	C9H19NO4	205.1314	186.1118532	412.285	6.87	37458768.26	16807855.74	29726024.67	41707636.23	28478878.98	21795311.86	46857951.35	38445494.86	36164792.76	3383893.813	2596049.721	1741247.856	3123137.739	2946845.606	7740285.789	2306466.851	2732337.555	2463044.055	10103563.39	9530280.603	10164212.57	11790256.81	10483779.89	12021499.23	1173481.778	798639.8918	795498.0832	1039588.931	596860.8807	308609.4461	834667.8701	834078.4528	785226.6185
M187T212	Azelaic acid	C9H16O4	188.1049	187.1071965	211.714	3.53	6407756.278	4789650.26	7968468.86	7280036.146	6027565.638	3554601.471	2603208.252	5185658.921	4374834.303	10574448.94	1739019.638	3694701.091	3113935.778	10574459.92	3981364.993	5358179.007	9132283.138	4973864.291	1963400.434	2688931.85	2000120.981	2944789.332	3541113.85	3355944.514	2142274.062	2185471.977	2713949.526	12993193.01	1932430.923	1915225.854	1868240.08	1900178.922	1856973.668
M188T75	N-Acetylglutamic acid	C7H11NO5	189.0637	188.0546223	75.4965	1.26	15189567.84	6383376.892	14424939.58	14719730.04	11939881.17	8632995.843	13761106.13	12191190.11	12109664.91	38173629.26	10883792.05	14091189.03	21567342.66	15552039.57	31338766.4	32336978.64	16648252.04	30898598.52	14062711.81	13911747.6	13658073.31	14007354.75	14254363.88	13792383.17	3987965.404	3273617.465	5826292.549	3107804.249	3376876.933	495016.1887	679762.3466	4052903.235	2642312.806
M191T543	Scopoletin	C10H8O4	192.0423	191.0330383	543.054	9.05	224952984	222239837.9	162764838.5	161939574.7	191095158.9	211974519.9	180720556.4	156380700.8	160648588.4	30310175033	23371107063	33442158102	34515578939	33799244709	25351787865	30073116111	22841798729	28728029994	11960913911	13160649771	12677674783	11926414184	13580140706	12828386089	559092422.3	516749202	552766102.6	555319860.3	341953890.1	342491655.8	363182513.3	228113158.8	275430448.6
M192T70	Citric acid	C6H8O7	192.027	192.0215371	69.6093	1.16	46275883.06	38053232.27	45829334.51	42541491.53	53056532.56	56175594.92	87869097.13	43713121.52	46973836.36	152134099	133277331	116344791.8	130426265.9	110910668.3	124439064.3	126208957.5	102744920.4	110639354.9	100892123.5	79024786	84425062.95	74153529.78	80675587.36	81293630.14	106099180.3	64607896.62	68937604.61	115985438.6	74208237.37	12346093.8	89058803.54	71761647.18	22670814.93
M192T371	Phenylacetylglycine	C10H11NO3	193.0739	192.0650674	370.697	6.18	76564355.68	45798375.56	77477637.76	67992800.75	57123422.17	63349725.28	61744790.2	61692950.67	74174838.26	40929466.42	35649154.18	42634829.75	41533919.98	38201400.22	44854076.85	46939676.72	38982024.14	54810787.22	34681027.42	32712777.78	33318590.45	33125021.05	34974660.16	31902756.12	13874720.44	14025067.55	19909189.4	14012191.23	14220538.91	14595298.02	14729071.65	16326918.94	15559507.86
M193T342	trans-Ferulic acid	C10H10O4	194.0579	193.0485854	341.5395	5.69	4208101.427	3879720.919	3373637.866	3447180.341	2982677.427	3067453.416	2453095.836	2436621.24	2564452.29	52168697.18	32102608.28	28356111.69	42656426.92	30342038.87	61547793.56	73487089.8	46418114.59	45660992.22	232850177.5	195796587.8	218225474.2	189741222.5	343961843.7	203940997.3	1109408116	582788434.4	661452526.9	388727234	169826718.6	714293810.9	370293907.3	492294136.1	496519036.1
M193T93	(-)-Bornesitol	C7H14O6	194.079	193.0701713	92.75145	1.55	106945686.5	77064608.54	52443483.91	87931109.3	68782803.31	65893438.27	68218131.6	105843268.8	91422910.03	25820515.28	23924574.97	23460140.4	17212765.03	4123720.622	16025279.22	11917958.34	11264108.46	9173016.79	64847180.02	61779526.62	63406483.93	60885736.41	108016111	64800946.78	173336831.4	151779432.4	114532376.9	121656638.3	121647052.9	147966900.5	124063933.5	125042044.3	152613411.2
M195T81	Gluconic acid	C6H12O7	196.0583	195.0484361	81.2419	1.35	351210543.3	249930637.6	226627975.7	302709953.5	338059441.5	276014040.3	368184179.1	470236711.9	325571705.7	1254394411	1132819198	735960460.7	1271969738	1154787880	1637246760	1714556362	1264058790	1310885296	919513418.8	779868616.4	746837051	725761190.3	748032523.7	839397567.8	634301013.5	619082692.6	847024706.4	643794641.3	600430694	477679936.7	619863681.2	740203204.5	630457466.1
M195T95	D-Mannonate	C6H12O7	196.0583	195.0492686	94.52175	1.58	59399819.13	65806342.22	34106798.57	50853256.47	45149505.51	46444643.65	67691467.86	46860146.68	51584529.67	37302977.26	68249494.71	47059162.97	49180211.84	37931943	34962082.62	34478080.84	31205370.42	29305981	42244096.7	40738860.89	45251258.68	40007559.95	10508805.86	38720960.57	45697560.6	42229732.66	38363081.16	40127814.53	35233515.3	34668898.17	30836973.58	34440687.06	40448759.37
M195T408	Gulonic acid	C6H12O7	196.0583	195.0505046	408.388	6.81	1521894.444	13239528.93	13290085.42	11851611.96	13024944.95	2005853.035	1542189.482	1816456.218	12831816.4	1420501.451	1614783.222	1560294.365	1324870.989	1553543.558	1190394.585	1264129.282	1308849.332	1342232.467	16016949.81	14391900.24	16289102.13	2336044.88	18285201.91	20017915.37	2826058.85	18278042.97	2719305.252	27933059.24	41517485.94	2826553.894	17718167.23	18697568.15	26992783.09
M195T495	Xanthoxylin	C10H12O4	196.0736	195.0647232	495.3155	8.26	73236466.66	70419473.52	70268330.14	76415355	36103855.3	34824313.71	42557373.08	53126583.39	64228089.03	19427151.2	28416690.53	20745391.74	18622175.22	19231403.12	26600091.29	24684849.64	4308252.111	29706661.37	54192502.84	51040974.33	51657276.63	55160399.74	55856501.39	54792455.91	109556696.1	70239928.57	65764801.51	48273791.19	136813671.4	53395680.47	72160770.93	73638290.08	43807496.97
M195T748	Acetosyringone	C10H12O4	196.0736	195.064703	747.993	12.47	10011217.64	1939880.451	1671922.71	1835100.011	8824666.802	14019843.65	10016226.48	19805273.73	7773454.61	29821395.93	34617989.46	33537988.48	38503574.65	54722318.53	41009475.03	61895457.15	45168966.49	54157052.45	20018595.2	19204449.49	19035831.57	19192979.52	31475189.59	18818314.6	1925914.116	1774552.742	1597543.628	1003341.892	1623738.531	1216031.174	1536747.622	2100229.831	1251960.137
M197T93_2	L-Dopa	C9H11NO4	197.0688	197.0651206	93.0494	1.55	50849729.87	36627165.49	33293837.01	42301702.1	37380408.03	36612338.42	47200640.63	40416835.83	47796254.27	50762844.69	61204365.38	42327501.58	50186582.93	50463706.2	52042743.23	44856549.29	44715185.49	55303383.02	55625632.31	55022295.82	58030796	55732623.72	62550549.37	55398103.54	84085081.9	83509218.87	79272679.81	71798008.62	67645163.47	59733246.28	68804911.85	93614755.38	107238533.5
M197T515	Vanillylmandelic acid	C9H10O5	198.0528	197.1168458	515.317	8.59	1481082.662	2083552.826	2849766.058	1510641.819	2002308.869	2191757.112	5296443.051	1385014.599	2070239.357	842610662.4	881254557	837123978.1	679909264.6	1001485227	632649082.1	388397065	562978826.2	591514185.2	319459497.2	293072943.8	358237878.3	317287497.8	310741808.1	314467868.8	39521825.06	29995790.31	25120445.73	27889161.56	21348125.74	20775889.87	52951570.94	28740139.22	24610819.28
M200T450	Harmalol	C12H12N2O	200.095	200.0911363	449.539	7.49	64085558.83	63500661.18	43525414.93	66109661.14	62732286.04	80429473.76	70772077.94	64393543.62	57394443.02	88114876.89	95031470.11	88705773.69	102128628.4	86337919.69	97937124.6	88966861.92	89563955.43	106406004.5	62850751.78	52808658.59	57718519.55	53952041.41	57014796.67	66680944.95	1632455.241	2250510.21	10672444.69	7016264.992	5142910.824	7489305.559	7135226.37	8736529.809	5465403.518
M206T390	N-Acetyl-L-phenylalanine	C11H13NO3	207.0895	206.080848	390.232	6.5	94697295.14	20703672.74	56044735.33	80516107.71	46288305.04	40939526.85	70807627.53	52574250.03	64850677.51	29397552.51	21060954.73	20101738.1	25813713.86	24689843.87	37019611.14	42795693.98	19868121.87	42559940.57	31361764.4	34039756.8	30385192.78	31518595.57	28299928.28	26187900.26	14095924.84	15499975.81	21398545.54	15555099.51	13678583.47	11694384.22	14484605.69	16963860.91	11608805.1
M209T369	3-(3,4-Dihydroxy-5-methoxy)-2-propenoic acid	C10H10O5	210.0528	209.0438715	368.989	6.15	288828.4	417151.6665	383346.4477	424421.8044	382617.3572	371308.1259	326228.3699	306431.4412	381362.2831	616735.052	329980.9358	439279.7653	492442.3699	237531.0814	385491.9496	110132.4548	363781.9401	146819.6876	23731556.71	21868636.13	22267681.11	24324494.8	24879248.09	23727187.83	50274348.59	86145035.19	49061714.79	99314045.51	37523561.17	94313028.65	72079053.12	63777678.73	90907395.89
M209T93	Sedoheptulose	C7H14O7	210.074	209.0639384	92.5888	1.54	74877524.41	5139482.661	47302460.08	59923782.73	55471388.26	44870317	50834973.89	60005537.08	60083389.89	128739276	5306295.098	116454752.7	124209209.7	27080771.15	118084626.4	124573767.5	20887628.57	99942963.51	98234858.93	92527518.36	102670612.5	90360755.42	87810146.01	19032196.38	99652203.94	126392459	87934154.06	238291753.7	88694975.89	101860995.6	84402845.42	96597231.11	113118306.4
M209T488	Jasmonic acid	C12H18O3	210.1256	209.1168631	488.02	8.13	102247279	72742735.25	66562048.64	80349025.42	74351077.66	88301040.42	102173686.8	93391045.97	83815653.1	414362163.2	405638761.7	358221052.9	349881455	376156044.8	268064602.7	206644866.5	250797220.2	219120138.1	164821406.3	159046516.9	166879682.6	158707006.2	165711700.2	156674592	29346121.94	26121028.96	27695768.6	35809966.09	22690475.89	26731612.75	31061073.19	33808046.41	21014505.11
M211T482	Dodecanedioic acid	C12H22O4	230.1518	211.1324956	482.237	8.04	62167796.57	49124122.85	47927583.47	104064276.5	55746776.48	61465673.47	59038311.3	35118099.86	57008653.23	5987658.978	1833809.883	5346678.312	1587794.678	1610573.051	2095251.432	1643885.132	1512406.699	5109937.815	19694977.53	19365368.08	20104670.83	18511044.5	19246950.06	19975740.75	7353610.744	1745486.29	1625285.167	1567989.947	1926085.128	1118515.476	1385666.737	2095110.744	1467861.337
M212T101	D-Glycero-D-galacto-heptitol	C7H16O7	212.0896	212.05496	101.208	1.69	2239370.83	1362143.352	4209207.566	3922502.306	1504957.476	2965591.279	2382731.334	2138668.315	2565703.511	2425993.245	1331876.41	4006629.72	1384187.174	2760207.879	2666017.978	2485361.449	1740627.826	2321787.891	2681912.143	1150847.334	1267888.322	1383988.482	1259053.876	1216820.917	470817.3982	329569.3247	1836178.902	405904.0752	1366270.413	107295.1383	292390.1074	1897293.643	2367532.124
M213T182	Dethiobiotin	C10H18N2O3	214.1317	213.1228228	182.304	3.04	6659702.664	2666085.369	2945785.868	5446912.512	6367166.746	6406750.388	4111855.258	8832028.066	5802731.618	5042383.075	4229130.529	4202587.832	5994322.387	5129178.06	5154748.561	6275210.373	4749143.366	5931815.687	3610576.385	3546367.033	4421028.686	4328576.298	4144309.211	4068600.521	574787.5871	485515.5977	1117989.864	717755.6764	425353.8615	305976.7349	510336.7353	645810.4418	538279.6546
M218T182	Pantothenic acid	C9H17NO5	219.1107	218.1015575	182.3535	3.04	192816222.6	69025566.55	117852607.1	220182772.1	117240335.9	109124567.4	121958642.2	159178823.9	126857452.6	199698818.1	194359552.7	143986649.6	204337817.6	170657350.6	205487484.6	210835888.4	216517233.9	199304709	129042734.5	146111165.1	158637617.1	165837737.8	163300614.8	136717449.5	117317037.2	83885744.86	172239665.9	122451232.8	81314286.66	92205551	80573177.76	99622617.21	116584119.3
M227T834	Resveratrol	C14H12O3	228.0786	227.0751129	833.7385	13.9	240857932.7	265384758.5	0	109590042.3	205221493.3	153919236.4	50711317.38	114028948.7	225284642.8	214428877.4	0	0	65621147.37	193072999.9	50665152.98	85404588.05	0	57284625.7	0	61768881.66	0	0	0	64321743.7	0	0	0	0	57480968.2	0	0	28476027.03	0
M231T777	Alantolactone	C15H20O2	232.1463	231.1375016	777.365	12.96	7989189.847	3233344.042	20627103.48	16780603.78	2641333.924	2700263.179	12257121.41	11217969.61	15265153.49	34583175.4	268453804.8	212318701	219415936.1	566742985.5	134564827.6	222519833.5	107685540.1	114867476	91960433.85	64649391.07	65058560.49	67140919.58	47601588.43	57553694.33	1646090.428	7254385.222	4785760.719	2612347.55	5287753.067	6679301.982	4487609.73	3563401.276	5090417.542
M233T835	Deoxyinosine	C10H12N4O4	252.0859	233.1535352	835.184	13.92	78613875.66	110798903.3	100800854.3	75703565.5	71273711.96	59482606.34	292881624.5	13941529	38097040.3	40585003122	67182588975	23899431279	24987986960	24239550564	45867462264	19127564868	35582759456	23339453151	10764439390	16638029253	20123196947	28585944521	16342691119	25531371961	300002494	361904333.2	278181928.7	365781470.9	116413265.5	87070720.59	83807215.67	62920008.47	58969052.29
M237T81	3-Deoxy-D-manno-octulosonate	C8H14O8	238.0689	237.0599132	81.3484	1.36	93768756.68	60867369.39	57268485.58	67477362.54	103483116.2	91272699.64	81303891.38	112212764.1	93899897.75	111989202	143009879.8	120800855	132517194.4	117202513.7	138883101.7	121424599.8	147839122.4	120690645.7	138213711.8	111067440.8	122384804.9	114403237.6	104478075.2	121458219.6	159781502.5	139027248.4	139236053.3	135134218.8	94223490.51	87516318.04	102536135.3	143537320.7	113397649.7
M239T273	Dinoseb	C10H12N2O5	240.0746	239.073119	272.517	4.54	25300898.22	37053593.09	14654539.03	21061530.13	30813562.48	35468631.52	106232291.8	42772138.92	14774752.08	10808033.25	14106608.53	2526643.453	1831828.751	2044051.929	1756543.972	1275385.056	1263859.056	1242036.142	12550215.74	13998118.2	15123569.99	3574323.931	26088346.88	16894571.72	41767055.2	15361637.01	4461530.188	40227323.67	18314413.43	32758218.19	5906424.094	5672162.763	21896683.77
M242T174	Cytidine	C9H13N3O5	243.0855	242.0759192	174.1005	2.9	538864755.9	292795920.1	315611008.6	461492178.8	410893074.5	412187545.1	322479057.9	521779463.6	410448446.1	797829575.6	545084314.4	517075509.5	767095663.3	647205001.8	756468449.6	881590964.9	583072286.6	825938029.3	430936275.1	428139958.7	454894668.2	448664073.4	416682816.3	436777133.5	87867529.15	67367970.92	113989946.6	73618011.09	63573444.39	48704421.53	62892538.92	83360250.11	68974252.74
M243T213	Uridine	C9H12N2O6	244.0695	243.0611692	213.4835	3.56	1305779525	990978785.9	887479012	1131128413	973945041.5	1107782179	1065863625	1272909216	957755716.6	2191744910	1844528848	1402636995	2212702283	2183586987	2078879625	2349371078	1644153593	2182462829	1121821985	1249997128	1064897831	1357987012	1402752786	1221354031	369711960.6	427449682.8	506037853.9	471739297	358494798.3	352824504	316021777.4	479836469	345199544.8
M243T157	Pseudouridine	C9H12N2O6	244.0695	243.06113	156.8955	2.61	86816602.9	63302731.42	64375007.06	77090429.17	83278165.24	57991360.79	62948391.05	102634045.7	68102952.71	152376097.7	107629785.3	95361466.77	142425105.7	136683251.1	207902393.9	142110373.9	101067582.2	108684713	86075658.44	81059697.09	83436858.31	90106218.93	70928937.56	80567026.93	29327987.78	29952486.34	38019963.43	34324420.55	22232535.08	21369374.2	23133072.98	34298932.74	25786146.18
M249T773	Abscisic aldehyde	C15H20O3	248.1412	249.14812	772.681	12.88	19876100.39	47174495.49	88209548.22	104800785.8	24342483.93	24891457.84	69260336.91	21385559.94	22561915.04	56025031.36	161580144.8	64322281.43	57340771.27	73829211.45	258045505.5	206273840.5	48938373.86	209742725.3	85688001.29	47821522.56	101085971	128610799.4	65042844.05	117034208.4	15469351.4	7319287.121	6156724.293	3979108.155	23806857.03	3985819.728	3792223.975	6577646.653	14780237.66
M255T91	Nicotinate D-ribonucleoside	C11H14NO6	256.0821	255.0709603	91.1726	1.52	15887412.99	31437370	15164688.37	16359442.49	14463564.71	11907636.99	18007681.01	16331113.76	19129487.26	22984726.91	25068742.68	24061822.76	20098109.84	24536492.54	22104563.23	19606301.22	17371669.66	16987509.78	19610246.52	19125788.34	19597495.35	19203664.19	19450196.06	18900749.51	14916198.68	21651128.13	13929821.15	17366695.99	15889143.46	15823077.63	13669640.37	17526591.42	19596630.03
M263T564	(S)-Abscisic acid	C15H20O4	264.1362	263.1278334	563.818	9.4	2222974.885	3949403.682	3750453.933	2899679.471	11653406.07	6648756.858	2253085.938	11764435.66	7607122.039	281836414.7	332202883.5	344412992.4	347338028.9	483318032	486795567.5	343984094.1	304786870	258133369.8	148154494.9	144818318.7	142600791.3	147958642.3	154116759.4	146516884.2	3122273.175	3766948.341	2669378.62	4187774.177	2448512.426	4411160.622	3241006.195	3408886.026	5315491.797
M265T763	Stearic acid	C18H36O2	284.2715	265.1459448	763.3895	12.72	99733258.59	73726563.69	40822689.38	59456297.61	51713567.01	56535270.08	48325350.63	50398034.7	79830874.61	149874214.3	340024855	401243465.2	418830795.4	141176647.5	31419754.18	80938226.04	112005431.5	83050416.08	121770784.3	258689925.6	133848069.8	264918557.1	123055502.9	120167499.5	158465593.8	105519485.9	66194397.23	85165818.72	62016537.08	79370776.49	85663491.63	52945231.61	62809374.92
M266T322	Deoxyguanosine	C10H13N5O4	267.0968	266.0885453	322.4855	5.37	151587434.6	108509403.9	72967969.16	121267407.9	86185165.21	77966748.46	101756865.9	138572148.5	122908943.5	40473580.89	49039001.75	56502410.93	49136455.89	51712253.18	57352325.29	71030986.32	61755493.46	84293460.21	58177729.18	58145392.34	61523397.65	59602018.21	60281519.29	60577499.72	30759783.19	25586761.63	25333175.3	23435730.28	15892703.53	4895340.114	20119930.75	19807897.65	27729713.31
M266T464	Cyclizine	C18H22N2	266.1783	266.1470629	463.767	7.73	454451.0033	738579.9521	564584.5241	479813.3616	436562.7491	3472765.45	448883.1234	394549.5236	429736.9526	44817134.02	29239299.13	39921954.13	33360038.67	50446495.09	44094955.46	34212729.59	40450710.1	42217256.09	14168570.53	15339020.16	13061076.5	21538050.04	14821065.55	12833105.83	385168.4111	439213.7264	223972.4564	161048.7893	348489.604	212967.2817	166240.3838	200900.4975	423066.8344
M267T305	Inosine	C10H12N4O5	268.0808	267.0728882	304.737	5.08	11663736.71	9128412.01	10751053.78	10552643.96	9821487.228	11124610.49	7927542.846	13019422.2	9863932.727	28174525.57	18047538.27	25842358.51	23375320.85	28575323.36	39175504.74	33467223.53	25463444.21	31767697.62	14014276.05	18852656.86	16351854.78	16065403.27	17446533.77	17663744.22	9130128.93	9975374.863	9144950.866	10148832.48	9139990.87	1929062.954	9015225.837	9618143.829	8644537.534
M267T441	2-O-(alpha-D-Mannosyl)-D-glycerate	C9H16O9	268.0794	267.0710163	441.093	7.35	1175547.665	1023946.265	1028904.543	1058611.603	1030207.874	962544.6767	1224864.208	1030811.517	1041726.603	6597851.632	8832284.043	6110051.96	9637198.043	7887307.47	5336774.557	3989605.704	5832789.363	3976151.244	11904000.57	12943135.8	13271702.75	11608617.63	14087064.67	13376036.46	21106113.37	40695842.87	23158875.03	36033715.48	15182295.15	22326274.92	32790338.46	17701994.52	15622013.86
M269T784	Apigenin	C15H10O5	270.0528	269.0443095	784.481	13.07	19823250.31	15558884.22	11951184.21	13465424.57	13368383.54	20293419.73	13801331.63	12530348.29	15223955.63	30061879.44	55770703.93	23006583.45	19396791.7	30634230.49	13699766.4	1694521.329	2868278.194	11164495.54	53991411.78	47745303.67	50173229.62	48183658.16	51792458.04	44494485.63	131778786.6	94636404.93	114665068.5	44543383.36	125606432.9	36720689.42	212249845.2	64331813.08	96142849.47
M269T836	Genistein	C15H10O5	270.0528	269.1538707	836.061	13.93	21956045.46	12776493.35	3583058.42	30501267.35	4694454.332	4688252.632	4562637.937	4372925.869	4300928.199	9407003.636	232656.096	1895805.441	4772637.533	1890205.824	4797928.145	3107934.921	1295656.824	2055938.681	178852889	178183999.3	161534768	153075189.2	195686480.6	180481467.7	290270082.3	515922804.5	274212038.3	584012117.4	281659253.3	739269744.9	375952560.8	530379952.6	520189221
M271T826	17a-Estradiol	C18H24O2	272.1776	271.1665343	825.66	13.76	3017195409	7531052863	12835542304	2442511530	9032924771	2053287623	2020014291	1700507810	3248353132	5120550141	101835873.5	5596161673	1982348927	398424397	3236293806	599108955.8	2503448879	1443098540	1753374193	1723483142	1694912385	1616075575	4275415622	2678649123	1700587435	5727543764	5056082562	5374838890	5828536793	2874011990	2976891013	7317012716	7078139845
M272T825	16-Hydroxypalmitate	C16H32O3	272.2351	272.2302379	824.9415	13.75	925064874.3	546727928.4	665356198.3	950442654.8	693323881.1	827466360.3	895194986	729568495.1	773337456.5	1207030643	844755869.1	815211865	1082172590	1002549361	1951879141	1653917582	1420518637	2327391036	807606250.2	801433349.8	845524392.6	685984412.3	717953470.7	692591754.4	253495139.1	168084264.1	164815276.2	152649967.3	213755259.2	145272289.4	157823460.1	191072479.3	188115986.7
M275T193	6-Tuliposide B	C11H18O9	294.0951	275.0707896	192.616	3.21	329718.2988	549848.8213	964609.3434	1261218.577	247504.4355	1671678.943	3277362.343	1117709.971	334854.9271	2189759.207	2092187.687	2079886.988	1441668.758	1717073.67	2564702.433	2422958.248	1699040.891	2252835.575	8018064.475	5635940.854	9361249.295	7380051.936	5974395.658	5725059.149	26371873.37	26445280.85	18356318.97	21317486.72	15766185.91	28067918.48	16978262.63	19139951.5	39930737.71
M278T550	6-Tuliposide A	C11H18O8	278.1002	278.1051472	549.635	9.16	3473631.348	1485695.55	762751.2745	3660423.647	5202739.789	7015076.256	4233277.572	4455225.452	3708830.44	130721940.8	109266968.6	102759913.3	148652076.2	112441363.5	116797477.9	110742289.4	110151384.8	90317688.7	20359719.03	21932926.05	21563682.34	25168842.46	19999675.47	21234458.79	480493.8545	1247968.39	145232.9085	747593.9981	384401.0553	1192793.412	663695.7307	424142.6721	614400.6881
M278T733	Dibutyl phthalate	C16H22O4	278.1518	278.1464181	732.756	12.21	60907988.9	63148488.28	62541348.93	60282931.95	64594132.32	62314007.18	64246750.9	57747684.87	63443868.15	45394539.33	50477795.5	45547182.23	45790849.12	41254395.96	45011074.38	45621268.15	46190446.06	51801719.48	45924554.58	52972609.66	44807336.55	45696233.51	42911920.86	38345584.88	46711133.15	11926843.9	46406290.59	36253634.6	48043057.68	34595245.65	40360947.94	37086545.9	37203873.86
M279T815	Bovinic acid	C18H32O2	280.2402	279.2319202	815.392	13.59	18555581.01	26135252.32	19254017.35	21495665.4	109176684.4	41238754.49	25447345.73	31509346.81	23399110.27	6626506.147	40677268.73	16123071.19	21392292.82	23951566.15	33059350.58	45210134.66	18977121.49	44745917.63	7979256.825	6966194.834	7485237.662	7209513.815	6068258.379	22656950.24	17115001.46	15432568.15	18169651.03	20012507.99	5616411.929	4816450.676	5436903.929	5724117.379	12468788.95
M283T776	Quercetin	C15H10O7	302.043	283.0604968	776.127	12.94	1799045.769	1967219.701	1133273.228	1071360.425	1063516.98	1060656.838	1009316.582	945159.9875	809072.1572	6497564.053	2888586.015	1417248.601	1062684.082	1364730.772	1137198.378	1596045.834	746090.1042	1612534.873	382399703.7	357339099.5	392401108.2	417993292	453670034.5	414679376.4	562094755.4	1243018687	572696028.2	886061252.4	349360350.7	1562877370	1835145601	593773621	415844007.3
M285T775	Sakuranetin	C16H14O5	286.0841	285.0765784	775.438	12.92	144974842.3	56911570.12	106147804.7	11440803.38	13351297.74	51450260.38	12017550.16	12356981.05	68292007.17	157712970.3	215250535	137047634.5	248253042.6	221513720.5	214287897.5	253663230.3	186163677.5	189185556.2	242137763	234832878.4	245952237.8	247126569.3	251204393.9	240337510.5	225422143.8	516743102.9	258630375.6	469362970.6	163356194.9	712459492.8	962708603.7	267668368.3	208837682.3
M285T651	N-Acetylaspartylglutamate	C11H16N2O8	304.0907	285.0748352	650.704	10.85	51618691.03	8701072.784	76423030.25	8131531.679	61027110.44	7512531.498	30742480.5	28047282.06	39374621.27	31129307.19	9827816.067	31935235.37	9681299.306	30591567.43	47828878.84	23482673.72	8864540.066	9282877.212	58120084.42	71452673.99	59913572.4	53122444.55	54396108.56	52154508.95	12192496.74	11431026.76	13543594.57	9910280.945	66207236.17	7829566.664	130717433.6	49634001.76	67075571.3
M287T621	Eriodictyol	C15H12O6	288.0634	287.0555344	620.852	10.35	13954287.41	18117378.07	6107167.438	1574087.409	11463265.32	10877056.07	15607320.75	1737562.527	11352132.27	1061323.127	1469320.48	1727395.106	2515976.933	1677511.402	959449640.9	1467996.069	1199918.409	1930313.279	360250079.1	327087630.7	293749355.5	283021383.9	272350482.3	270241594.8	259452996.8	390891826	497690475.5	671465545.5	220508152.8	402523627	307105267.6	425298360.4	233894362.4
M287T806	2-Hydroxyestradiol	C18H24O3	288.1725	287.1649544	805.928	13.43	1158102055	3311395676	976382632.5	684098357.9	452992361.1	392747521.8	339526397.7	332473654.3	263051110.5	11623078893	2712857158	1410231616	906906722.8	1141630325	846440080.2	803897875.6	518587751.3	390126894.3	1.13E+11	1.20E+11	1.20E+11	1.26E+11	1.27E+11	1.12E+11	1.70E+11	2.12E+11	1.73E+11	2.10E+11	1.65E+11	1.62E+11	2.10E+11	2.01E+11	2.21E+11
M287T780	6beta-Hydroxy-17beta-estradiol	C18H24O3	288.1725	287.1654001	780.3185	13.01	416141521.3	661042972.2	252121701.7	103772824.4	496229549.2	50975067.5	380878898.2	376834734	43568920.71	1936219950	656839832.5	342347630.8	258444534.8	264310003.7	184892101.7	186176391.1	129473232.1	115909678.5	25030962889	25503552514	27417513132	28119747316	28672341294	21149287234	41227876432	59498616136	49863286496	62786807609	45842379454	46674839438	56906168825	63856979439	70759031199
M290T357	Argininosuccinic acid	C10H18N4O6	290.1226	290.1230746	357.2365	5.95	1721766.977	15141350.53	12943571.19	8193021.018	5989887.118	4107740.093	14455148.37	15848309.66	15537305.49	4816720.924	3718380.786	2231549.246	5004429.638	1432510.004	1333312.289	1726698.642	881375.2611	7570067.821	8815064.719	7273549.956	4804300.814	925265.2811	8150707.332	1006919.99	106316.8042	82457.01589	101124.3651	111774.5774	0	56849.31465	127657.3349	75410.67351	91990.72024
M293T772	9(S)-HPODE	C18H32O4	312.2301	293.2113825	771.81	12.86	129366576.5	223665947	133972034.8	145457505.4	106607596.8	24123498.1	107649609.4	112345486.6	133996850.5	95714005.36	92143780.08	70168048.28	92282287.92	100574604.3	134519346.2	165068716.5	85843960.45	128053082.9	55678153.35	72315475.78	73936375.22	69692100.43	72947243.53	162548528.4	39882455.53	5587071.086	51250323.71	8436743.995	37771726.5	7582348.668	6552735.854	32423487.72	8524469.086
M293T812	(2E,4Z,8E)-Colneleic acid	C18H30O3	294.2195	293.2111918	811.984	13.53	66813244.97	70980804.33	87230618.62	82453898.43	106626360	68550232.82	92636245.13	121375752.4	89652846.69	1712073052	1431988986	1101945240	1576693142	1465136465	1353891817	1784793245	292512608.9	1643287109	1261952753	865054266.1	928578161.7	113199356.1	117642315.1	456890681.5	213508572.2	446138405.3	218414748.7	162834364.9	112666475.8	124135878.3	28379256.94	122631383.4	137917141.2
M295T787	13-OxoODE	C18H30O3	294.2195	295.1540073	787.008	13.12	3891716.856	2446543.043	2352896.6	1575048.087	3627804.459	4237703.197	2687636.006	3340964.739	5219789.883	55814554.59	40446537.77	47681459.3	33822833.41	61449470.66	41371028.04	25271279.33	43874290.81	35740840.54	15734053.52	26912359.95	13527607.93	15552431.3	12362401.46	13074204.45	19576761.56	812866.8234	37505091.87	36299289.23	44966419.1	30825082.62	40290014.73	31139906.88	90004385.69
M295T838	Alpha-dimorphecolic acid	C18H32O3	296.2351	295.2262401	838.09	13.97	5645235839	3781992990	3757670484	6399005427	5381350406	4940163047	5364669272	5215514820	4620788979	219508906.6	166674214.6	26007524.09	222164882.7	56096645.09	277718639.5	38257685.45	232414793.4	180121389.6	136474044.6	170311289	386037698.1	1498608106	4340259261	1404346423	2182372568	2365526201	2658205311	2400492151	2999735245	2767151527	2373369268	2654159779	3044332936
M295T820	13-L-Hydroperoxylinoleic acid	C18H32O4	312.2301	295.2261939	819.789	13.66	199440243.3	99545828.45	170526475.3	225436308.9	182976106.3	164346067.3	178766906.1	181740638.7	159176197.9	65160042.42	84666659.22	15848345.84	62758285.51	55415383.03	37751356.94	136251282.4	27834052.17	108885368.5	93243632.18	37550579.6	91242939.16	206991128.9	34810677.99	37727008.9	36032462.89	45296366.52	37434222.38	39444648.54	45513041.83	34890958.06	37706768.28	39105414.29	49467192.59
M297T409	5-Methylthioadenosine	C11H15N5O3S	297.0896	297.096945	409.099	6.82	4466759.3	19997991.43	8063590.83	6546249.837	4996849.162	4289803.252	1269954.153	1077515.858	3586158.273	5409611.583	5005195.712	5601864.637	3525661.924	4678749.934	2716958.941	2188459.102	3156624.736	2146277.551	63039196.82	59221660.61	59779254.08	57121233.11	56776761.02	46839956.23	133584135.6	150265093.7	95979366.04	180064034.7	117370684.4	151932258	73480959.75	98115776.47	175291146
M299T246	4-(beta-D-Glucosyloxy)benzoate	C13H16O8	300.0845	299.0760826	246.4585	4.11	6858757.834	6330049.869	5542949.647	6114006.679	6970989.335	5889062.048	6951977.524	6521094.768	6562270.26	15399975.07	36029712.49	58755526.61	9406349.457	37262898.76	51006075.21	17293706.51	31532839.9	11566841.46	33987610.48	34547694.92	35727805.61	11023671.86	31944945.1	23856629.11	42412877.34	40645611.72	65024176.33	80633802.09	31258241.89	61115693.15	36087878.64	55547739.4	33931767.75
M299T771	2-Methoxyestrone	C19H24O3	300.1725	299.1644825	771.377	12.86	168359468.5	196898139.3	65944414.28	42831778.07	32700105.7	28044635.65	22991758.67	25375264.49	19634752.34	1061102499	207106797.3	88877077.66	61547141.18	62145435.23	49269196.48	46417050.37	29446553.26	20363915.65	19645624326	19021289210	20067472861	20119916643	19507101747	20164453244	41994919753	1.16E+11	35598353349	42963214392	30265125350	50014559297	37067586338	36478405929	36167185522
M300T777	Tectorigenin	C16H12O6	300.0634	300.0571363	777.242	12.95	17701104.01	1742177.196	32061540.07	41991313.72	2442946.235	1972071.339	80475043.67	6013478.322	13090657.74	6964965.846	1244502.734	652681.1573	446101.6658	135864.592	98422.15503	219047.0647	96596.41125	0	459408860.3	399859414.9	420550400.8	445419933.4	516324781.9	482198203.2	1096340759	1021465437	1156829143	348717693.1	1002887793	1154808056	833899341.7	598734478.9	866744771.2
M301T693	Hesperetin	C16H14O6	302.079	301.0719217	692.841	11.55	78453828.07	98761245.98	40151798.53	107347809.9	117294342.1	59651031.13	140501443.5	72108976.43	63291687.89	644710440.6	471891079.9	575757253.7	503704774.9	628536209.6	643798554	423775673.8	347917245.5	292436494.5	513299503.2	518613189.7	489774939.8	530577234.4	494913830.3	468032860.3	527463514.5	752265539.5	932051242.9	1141876359	445168236.9	787022732.7	936123952	1411499590	460730017
M301T772	Sphinganine	C18H39NO2	301.2981	301.1701446	771.638	12.86	33631.63601	788712.4667	75151.6055	104510.0901	0	39489.91765	0	61072.4782	119837.9458	21934533.96	2740671.401	674862.4006	643804.7667	463250.2652	331949.9375	330894.3639	546724.5244	234329.5735	449693277.7	408916135.4	444962961.5	453433530.2	447039304.7	440355439.4	923609414.1	2615996954	876489082.6	977353492.7	662398400.9	1092456318	814127315.6	867083458.3	784387063.7
M305T530	Fluconazole	C13H12F2N6O	306.1041	305.0959916	530.42	8.84	24629531.81	23424218.27	23437544.91	23125498.43	27323133	27344798.48	26323660.88	26793032.51	23803810.97	18941257.24	4349870.353	19189929.61	20183026.62	15556010.86	14662667.82	15941996.84	18951102.14	19380325.09	14195095.76	14409974.1	16581810.79	13487597.92	19155255.55	14191760.09	18286104.43	22316432.78	20783441.49	45889634.76	21941647.21	82092794.11	26453678.14	33896554.94	31902350.58
M309T557	Sinapine	C16H24NO5	310.1654	309.1522006	557.417	9.29	21682130.41	40996044.34	3750191.082	25141637.74	14324493.53	7068438.539	5314408.931	17592661.14	19439901.48	5606064.414	7590784.736	319574.8349	4017929.552	5384499.618	6354243.79	15446570.17	3433873.598	5259339.281	22443488.47	22412165.45	30076510.13	22742354.25	28858955.96	24291286.97	12713081.49	58085483.02	11264178.99	9233834.147	29570266.01	44701937.07	8396747.109	44613054.86	10321267.3
M310T98	trans-Cinnamoyl beta-D-glucoside	C15H18O7	310.1053	310.1139186	97.90275	1.63	14445034.96	12582774.22	13032207.22	11766683.47	10467127.79	8682663.566	17395974.06	12433788.51	11828899.55	15544928.81	21364743.67	16221941.03	16375257.36	15051136.87	14515180.28	12267377.28	8195225.445	9716649.91	11155862.28	10854446.08	11765972.22	8612428.719	9271879.632	10698809.73	10791981.23	7757858	7401778.404	5409219.257	1631697.168	4655862.601	4445867.69	5824346.583	8495471.966
M311T783	Arachidic acid	C20H40O2	312.3028	311.1680082	783.058	13.05	288745108.5	519151210.3	130071445.3	235522868.4	155973548.5	155165240	156213728.5	147700539.2	138820018.7	201894934.4	128920367.3	224386120.7	114497702.2	24658755.35	207997214.6	93634552.87	129663452.3	139501613	246965064.8	224883770.1	207312448.3	209947165.1	236224848.6	219346031.9	310334421.3	341943511.4	287759096.3	309480915.9	218088947.9	410073826.6	45233897.52	297995026.7	862257450.5
M311T765	9,12,13-TriHOME	C18H34O5	330.2406	311.2215	765.106	12.75	921330514.2	578183810.3	686604282.3	914581874.6	796452895.5	829734870.9	807385689.7	756013482.3	725823234.1	391383937.9	456737183.9	286815669.8	418825763	323585877	433742932.6	540384325.5	286181367.7	472568192.4	423783238.8	421605617.4	423248575.4	407545193.2	414087265.2	416837673.1	145181198.5	115896553.6	179330701.1	131098699.8	141617984.9	162276785.4	149926354.1	156012858.1	175597761.5
M311T739	9,10-Dihydroxy-12,13-epoxyoctadecanoate	C18H34O5	330.2406	311.2214857	739.171	12.32	91379880.58	286685991.4	334611269.5	433178748	297761520.1	285278062.2	354515895.7	282736270	322117075.4	116354673.1	93074759.05	96303913.68	129648521.7	92313040.22	148050176.2	173887688.2	86436273.79	158416600.9	178615347.7	184177987.4	180118543.1	188653154	192112960.1	186513319.2	156411768.5	123376858.3	129618903.2	115010082.6	109843600.6	36674876.97	23777344.37	84158559.55	137878497.6
M314T100	7,8-Dihydropteroic acid	C14H14N6O3	314.1127	314.1158936	99.776	1.66	7950709.647	8417155.966	1562029.132	1888582.108	1415030.549	1361095.173	1544393.508	4610898.108	5392453.53	10340290.44	13109473.46	3041937.725	2525177.212	3064285.178	7235648.75	2124824.152	1594488.897	5601794.651	14044573.13	2964478.079	13583758.16	12620870.98	11755088.53	13076998.73	24478091.15	27185329.5	22656847.33	21302901.93	18883287.48	3202907.164	17499708.62	18015304.49	20735825.83
M315T628	3-O-Methylquercetin	C16H12O7	316.0583	315.0499343	627.878	10.46	26860480.47	31896151.44	15430258.03	12823010.69	227608466.6	13069588.74	147443170.1	11787823.31	12363720.7	6771608.229	4465932.36	4148937.777	3354286.934	2788985.096	57726012.52	3371314.564	3257504.705	2480604.364	2159889394	2121320808	2268487899	1983101381	2030633286	2017213043	5338793199	6214433763	5346816083	8244471125	5044671205	6999347996	4994459772	4267081627	2259727655
M325T195	p-Coumaroyl-D-glucose	C15H18O8	326.1002	325.0910107	195.1775	3.25	18718389.46	15444091.36	12901485.36	17512085.13	15764500.38	18254354.08	13949525.57	15341188.23	11840360.38	26692299.28	36012567.86	38102286.63	24396496.99	30843634.44	25164496.13	18238121.18	24228521.29	22497991.04	22199851.36	21776958.09	22931361.58	19927417.65	20418525.52	3229395.223	18201697.3	16117663.85	21555217.49	19086612.86	12417963.36	17081021.94	13182228.23	14736067.35	20408270.12
M325T386	4-O-beta-D-Glucosyl-4-hydroxycinnamate	C15H18O8	326.1002	325.0922413	386.154	6.44	69474675.67	75063161.83	56656987.8	56345642.56	69870889.59	59441799.4	65658375.59	45676860.46	53937431.4	8446114.764	13928605.33	7051059.163	8362489.858	8904155.383	8703163.818	8020095.771	6346508.53	9082187.838	25113449.65	23785173.93	24063966.32	22696421.33	22868667.7	21752296.3	24236922.29	72096771.85	27243225	16841587.37	10160362.74	25980129.78	19895993.07	18762470.39	36329458.96
M327T730	Naloxone	C19H21NO4	327.1471	327.1224239	730.273	12.17	3334215.946	4247101.258	4656881.442	4660944.58	3579414.807	2434068.997	2258787.082	2435772.388	3793887.509	5039715.465	3537224.71	4142672.324	2726249.969	3738861.355	4539877.15	3639703.106	4340486.492	5944773.179	29351734.13	28542006.04	29104057.76	24929345.83	23476866.11	23583818.04	52993778.01	188646893.1	28936303.61	61125013.25	57434685.79	114927749.7	58574986.31	132389778.9	73093897.54
M329T152	1-O-Vanilloyl-beta-D-glucose	C14H18O9	330.0951	329.0868788	152.159	2.54	17475688.01	16135855.54	10678717.04	14456388.28	15156375.29	23750756.79	14821742.27	15144972.03	13503350.56	2649982.74	6417595.91	3191534.224	3776872.867	3606331.203	3102647.218	2786484.512	2641906.12	5297235.611	18293261.09	20435888.66	17165933.54	18785743.6	18047278.52	6143041.981	26729459.45	18209342.4	104467842.6	20764439.69	11687367.6	31657162.68	19882342.2	30931894.25	38639038.66
M330T326	5-O-beta-D-Glucosylpyridoxine	C14H21NO8	331.1267	330.1216776	326.043	5.43	7351135.931	23763768.86	17671575.8	5935023.445	21176442.33	19231102.37	13149779.74	9315187.399	24011101.88	5272727.803	1734993.596	1398632.357	1921214.082	4151561.385	6315243.61	1504296.956	4077827.842	2117451.344	7373291.28	12804360.48	15361498.04	12969776.09	4851430.42	18565437.48	13243145.7	8370865.057	8655530.467	8084250.259	5467814.177	8484078.442	5950621.234	7536101.689	17764619.06
M331T759	Malvidin	C17H15O7	331.0818	331.15422	758.7725	12.65	9377582.922	12930505.8	1363831.429	1176001.007	7877229.718	7424886.395	6292905.075	3620743.076	8445661.888	7518257.712	955749.821	709944.7205	541532.4371	794545.3368	623143.7672	846925.2411	753886.1489	2738909.282	106406679.9	97126141.4	102898387.2	93052353.24	100963732.7	92040667.37	238986647.8	358529840.1	174166807.9	404453354.6	138664014.5	252356325.3	230831045.4	250021106.6	284327833.7
M335T410	Dattelic acid	C16H16O8	336.0845	335.069542	409.5485	6.83	1064316.247	956247.1243	855868.2354	1428625.542	809392.6325	953239.6869	980452.9655	876893.5026	1028530.778	2016690.794	2127360.867	14535144.52	1155441.507	1854579.752	623759.1866	1135466.703	490309.0145	3625014.081	80499699.39	78184896.9	64851373.58	74028400.55	71799091.1	63331017.18	96659607.82	101115841.3	85161028.79	117668015.7	122928940.1	131344182.3	90006279.88	90361256.81	17276144.78
M335T376	Aspartylglycosamine	C12H21N3O8	335.1329	335.1337228	376.3	6.27	5803713.256	3485018.585	3697193.34	2979366.694	4824167.603	4339658.862	3705887.996	4095023.923	3885032.864	17546856.1	42792259.26	27606722.24	24867118.39	38917400.1	13313015.72	11451067.9	16021863.48	21540616.11	31409347.77	29165791.82	35669456.38	32221840.79	31964753.91	30043422.01	50417526.69	100176187.1	88501438.3	75764488.53	37833253.88	33150588.74	61668963.68	88848600.18	48294355.8
M337T398	p-Coumaroyl quinic acid	C16H18O8	338.1002	337.0914059	398.3305	6.64	44887051.53	76998592.31	59530776.09	41461306.34	47089701.4	35515716.57	54647753.88	55226950.32	54826546.04	540208979.8	434688640.8	455746500.3	288316920.7	327535061.4	377792855	205131367.1	208046369.9	294139927.1	190920321.4	181132856.6	175844126.1	170844102	176956446.9	183806884.8	107176283.8	143091848.3	112045733.8	124327434.7	99921612.24	106975320	103941515.7	112306524.2	160886172.6
M337T342	Indole-3-acetyl-myo-inositol	C16H19NO7	337.1162	337.1131212	341.7215	5.7	334632.2819	2452269.149	381169.6956	403832.2264	1419394.916	330304.7836	447923.2752	440999.3473	465727.0382	2301589.464	2245481.94	4986253.759	1490263.892	2098123.659	1014216.607	2363902.981	6638629.083	2916768.428	4265585.841	4788311.185	4634436.494	3972797.106	5227619.411	4755685.901	11538114.04	13148530.3	9519743.758	6367536.895	6723643.024	9089721.196	7066180.686	8520332.334	12570662.41
M339T195	3-Ketolactose	C12H20O11	340.1006	339.0914711	194.769	3.25	3508397.938	2118982.339	892019.8016	291864.7607	2056965.893	1648287.988	1050507.833	3654790.427	2347803.663	174757.7971	200855.6946	171387.7915	75448.59073	132838.1737	106217.3045	143672.1602	13561.37897	63188.01055	3905050.537	3486728.649	3586374.085	2862977.131	2931574.448	3001180.449	5041494.536	9313975.246	7816359.912	5918761.684	6464732.908	8440655.628	6964697.21	6743347.383	9453056.566
M339T819	Fructose 1,6-bisphosphate	C6H14O12P2	339.996	339.1980481	819.304	13.66	199549099.3	415182683.2	85749329.29	176289810.8	119236018.3	102372934.3	88627658.77	90744996.08	91430111.07	167023493	128585218.5	147048379.4	97920085.6	67411898.69	206613334.8	77841885.22	111398678	125572910.9	116868550.8	101564623	113398670.5	107587211.7	107013910.9	100115883.6	129694222.7	87218207.5	93196460.74	29374379.55	89780356.72	143742831.9	51331099.05	24322449.53	297185981.6
M341T156	Melibiose	C12H22O11	342.1162	341.1079967	156.363	2.61	4575568.962	13151712.18	3659955.479	775170.283	3610052.758	5165731.046	6695857.806	8928737.72	7544711.255	1434316.592	3807301.597	6326412.103	1128494.262	3248374.495	5888927.52	1963827.606	2031527.171	5377987.997	11182090.94	5677971.324	5474005.287	6326169.824	4961090.082	11937471.09	9534433.602	25324639.93	2069097.181	2945704.371	14936874.53	2268890.748	7411736.523	18186853.44	1984040.706
M341T377	Coniferin	C16H22O8	342.1315	341.12273	377.204	6.29	773573.0022	975909.8705	843867.6837	1086878.886	1033107.617	840308.744	844499.6467	876472.0011	670579.376	1390160.641	1541974.131	1342909.768	1294782.008	1067018.595	11005781.28	2159004.622	2134870.443	1319636.415	20217256.68	30185764.02	18901256.98	18567939.47	29856173.89	17224348.88	28381933.48	64563766.43	56885869.02	62406031.54	28163300.7	40970085.76	55287952.63	46516509.41	58859984.78
M342T203	Trehalose	C12H22O11	342.1162	342.1184842	202.905	3.38	98279152.68	134197511.2	70912567.21	97434227.63	60769637.91	63094691.21	63702190.58	90384639.57	82202833.52	74876178.22	43130729.49	52309124.81	55564395.8	61952234.28	85699265.92	67576387.29	39587068.22	112107861.9	46357010.01	53473893.77	49079089.81	52913649.81	50743408.08	46630682.19	7591256.479	10944165.21	9940895.396	7564348.097	7068122.522	5264440.932	6514981.056	13310987.62	7585722.244
M343T807	Eupatilin	C18H16O7	344.0896	343.0806621	807.4675	13.46	43317302.46	39950193.78	43259564.67	51481322	40204956.94	41379869.64	37067869.07	35724843.58	37716888.26	545719692.1	714643204.7	1134572575	543699600.9	845081515.9	992814040.8	653677225.9	552165942.2	433784405.8	184972440.9	167840066.1	188058961.5	196228668.2	200081004.6	186039924.3	298434479.5	62034301.5	42562880.52	59804434.24	85365458.31	60273330.94	73065652.01	55849200.47	62015011.41
M343T789	Pachypodol	C18H16O7	344.0896	343.0807495	789.2605	13.15	24021881.02	103663823.8	22470707.51	177952877.4	83541453.43	62211224.15	96148261.66	109320518	79661795.81	220983343.6	168395379.5	93643691.01	53142398.43	190044810.1	120745736.7	90042013.16	122502150.3	175124847	20424125.86	37483348.68	45762307.6	158461043.5	60763450.63	51077211.29	53968318.95	152810962.1	40696920.96	74382960.03	28121346.54	461129653	13400115.76	278985125.7	21178544.26
M344T201	GMP	C10H14N5O8P	363.058	344.0381201	201.3475	3.36	483432.0651	334057.8091	987972.2622	397984.0055	161642.9182	795467.8562	197948.9723	169615.9375	193618.3213	59067.04073	71618.97165	50208.45448	9205.792825	29226.42883	25822.1451	0	33695.2483	27727.38974	3589889.95	3651987.262	3154375.749	2429994.647	3299448.907	3052442.792	7627793.641	8583736.954	7051753.931	7974378.481	7603713.146	6803715.924	5223008.176	9108559.113	5160106.796
M344T100	Melibiitol	C12H24O11	344.1319	344.1254603	100.2775	1.67	4381533.56	901495.0486	1013408.222	3974362.314	3969537.645	1132796.108	2036972.905	1404314.548	5104891.345	2104212.018	2763581.492	2291283.353	5430397.947	2225925.556	5484623.406	3823301.968	3975334.523	1538759.246	1105265.019	2597736.895	2752637.214	2134626.003	2799190.251	2498286.902	16150469.52	20003793.86	10108525.21	14500660.24	22655966.63	3891994.097	12942898.87	5417817.583	12631201.14
M345T468	Gibberellin A3	C19H22O6	346.1416	345.1331023	467.938	7.8	1780117841	1379172592	1358241119	2901270133	3364565116	3058994274	2228468571	2301957052	1640787292	4169452.769	2407453.3	4913376.788	1407711.015	1624426.096	1213985.537	712434.5997	948848.3131	1402472.847	557214435.9	532697977.9	553999974.3	544781564.5	566170589.6	554561543.9	73604301.62	131989578.6	56721469.01	85173592.92	84821260.1	112590628.3	85217804.76	127182972.7	116934465.5
M353T367	Chlorogenic acid	C16H18O9	354.0951	353.0865081	367.321	6.12	37694890.73	156927781.8	24659938.77	18889324.4	59851130.5	22210268.47	51084765.9	21043832.2	33647330.26	42453772.79	35307417.65	37005247.45	22687777.01	24139996.92	21220584.23	3347160.992	5828393.737	20448591.33	444409455.2	407227165.1	426180904.3	429613243.6	438327750	436685173.8	1589822333	1395465743	1258907540	1490186318	857404792	1152458217	863645220	1177476810	1263577325
M353T448	Neochlorogenic acid	C16H18O9	354.0951	353.0864151	447.5195	7.46	171080.5162	964793.347	396261.5957	243999.7536	730639.1322	487076.6004	540270.0901	298813.4774	189677.1607	8213593.47	5832174.643	6609754.266	837776.4379	1307151.202	1129994.66	620737.9642	1235732.601	778468.2868	92663886.41	96403816.83	102074975.3	97346982.77	90565945.3	83371026.74	359031131.6	251503288.4	225285568.3	147573150.9	131863868.3	183532618.4	186066407.2	225752034.2	285984490.4
M353T551	Dihydrozeatin riboside	C15H23N5O5	353.1699	353.161461	551.249	9.19	28984945.84	25473527.53	4402847.643	13009037.86	27829866.87	16990005.66	2905776.587	59814515.49	34044908.03	7744839.548	14532719.55	8901261.849	11054357.84	5260734.434	6995761.946	6608250.657	7402511.764	680515.7801	3575936.408	3477013.347	3407222.687	4224530.87	1949013.066	2510380.137	12350539.51	3478275.014	1963481.342	2748926.975	2356624.459	9655703.698	2346145.38	1608776.621	2832553.031
M355T382_1	1-O-Feruloyl-beta-D-glucose	C16H20O9	356.1107	355.103489	381.7795	6.36	1207816.706	1844395.634	285928.4139	381409.4905	1335344.779	1158941.238	1329658.486	1415711.452	960277.7106	567530.9328	635930.8351	574303.1241	671306.4857	609240.169	321149.7393	772251.5239	291208.214	867388.0666	19315961.67	17810464.03	16552892.91	16637516.26	16827210.85	16928131.46	307540437.5	15719429.44	20052100.29	6080005.273	5997144.43	4369629.352	9795377.06	10038809.97	20958973.62
M357T423	Loganate	C16H24O10	376.1369	357.117966	423.3335	7.06	32223268.24	16590762.75	11171670.29	26006976.53	14543867.89	14604025.19	13229060.75	13273263.59	13346667.86	19833555.91	21823591.23	22820560.71	15518102.24	18331552.37	16307445.91	12786221.39	10687613.13	19624235.89	24669630.14	26987079.75	27626458.27	24896503.91	26617255.84	27310252.53	43421235.2	42033134.66	52178552.19	42195855.22	38724533.81	40639393.03	38334675.07	35804908.11	49456261.21
M357T451	Riboflavin	C17H20N4O6	376.1383	357.1177458	451.087	7.52	48861.64898	181332.3791	236855.344	178958.5881	395118.1841	595214.513	435095.8475	336698.33	70479.28298	505498.5614	416400.0783	698177.9058	301518.5802	198450.2348	399151.3741	313142.1208	293466.7996	331427.1969	10629841.9	10974853.96	10704490.99	10408465.22	12768698.33	10263163.08	23459896.77	35919475.75	19461563.88	24259304.86	14853781.85	25207354.47	18146653.75	45278406.06	38213629.75
M359T339	N2-Citryl-N6-acetyl-N6-hydroxy-L-lysine	C14H22N2O10	378.1274	359.1158465	338.806	5.65	1080046.846	706668.8696	797218.3181	1546506.025	793730.8623	1087962.293	714263.5418	1144289.321	726709.0904	861282.546	14629537.51	10991133.76	8735828.95	6106962.922	1074750.897	1704279.95	1105330.218	1156466.007	3300112.252	2183958.675	3508910.198	2411851.403	3388277.626	3672498.68	6185857.455	4792663.275	6929576.184	9291425.073	5584407.453	6959222.032	3538242.731	6564370.325	5029066.851
M359T507	Riboflavin reduced	C17H22N4O6	378.1539	359.1329061	506.998	8.45	2788125.146	10609717.8	5127969.362	3936585.273	2473654.051	399924.5545	397834.1459	548739.0307	3024093.532	1334223.442	1363324.787	1246769.249	1695123.632	1640748.5	1949726.796	1655889.936	1441688.216	1425516.635	60514440.03	57854225.2	63217930.96	60636806.61	61749777.8	48233958.96	113144142.8	222514541	83710781.29	224760979.4	249546153.9	23673460.78	178556433	92993719.43	25823394.13
M361T542	Lariciresinol	C20H24O6	360.1573	361.1650665	542.425	9.04	23544489.18	11777418.14	23469551.24	32820748.37	3572689.197	1584921.543	1432763.726	2402527.041	18097029.28	380373.0851	749568.9874	385513.4655	1032637.354	1144546.065	1292959.774	1073230.962	884238.8116	1347641.209	12742656.62	5449489.035	16715547.21	12056074.72	17978042.35	8610299.866	10937710.64	18348878.14	20040944.08	10839021.96	19900560.33	25465253.54	13944136.95	19541999.57	19633285.76
M367T410	5-O-Feruloylquinic acid	C17H20O9	368.1107	367.1012308	409.991	6.83	2435754.93	30881755.47	5622841.627	2165741.998	1661947.171	5495249.91	1943074.413	1388705.313	2004905.775	90623938.72	88432762.81	56918889.94	72277324.29	68488698.45	108508824.7	129545476.8	89323720.82	84170177.88	55382943.01	52991347.07	58871224.11	53285510.83	54113955.45	47594898.89	40494233.9	39471142.69	43942798.7	35340980.61	31697294.43	31905010.33	28751061.94	38666243.44	35053296.81
M383T389	N-Acetyllactosamine	C14H25NO11	383.1428	383.1342099	388.961	6.48	9244950.536	10002331.13	1895458.347	7235120.102	1079443.764	1173878.71	8532730.431	9261999.99	9097259.444	318618.8172	605483.5332	313881.529	238978.6691	504696.8363	137081.9335	456548.7086	182350.8206	244891.2404	10315030.52	10538215.31	8950546.884	9638127.648	9435730.993	10187206.16	27150893.94	23451746.5	31424247.74	24945897.8	19374539.04	25767768.19	13228112.37	33095522.45	16758342.71
M385T484	1-O-Sinapoyl-beta-D-glucose	C17H22O10	386.1213	385.1119698	483.861	8.06	36385413.04	42886348.77	24464769.04	29188256.51	55087105.35	54329013.06	41172659.68	31581467.95	33038691.51	74225042.42	79239334.39	171915162.5	96850075.97	200483425.3	73344808.68	140289715.5	121955230	131166425.6	55083887.2	54305872.12	59981728.56	58751311.68	58666639.81	57408578.94	21440536.09	41760611.37	14063276.61	23390869.32	22448660.03	26061020.3	25095562.26	21516450.25	36294532.22
M407T800	1-palmitoyl-dihydroxyacetone-phosphate	C19H37O7P	408.2277	407.218383	799.798	13.33	63803086.98	81284168.57	100050689.5	84047054.31	103306044.3	120607029.9	143512745.1	100551418.6	85060284.83	95663716.94	56866737.9	55308446.89	68522311.78	86803619.28	148293017.1	114525862.7	87021855.38	84211546.39	55257450.53	80019761.22	75790853.54	17330742.9	18812286.54	71645476.5	17406589.14	44363330.64	56089642.38	29866290.65	27678199.12	10243548.54	9776951.294	43088617.85	10657641.35
M409T810	LysoPA(16:0/0:0)	C19H39O7P	410.2433	409.234539	809.9145	13.5	136433453.2	137221218.8	143698446.5	124537438	157059113.2	153389587.9	165428264.6	142204064	111070584.1	226577854.5	184463334.3	179084328.7	185482799.5	221884232.6	281339165.9	219193281.1	202045107.9	213366103.2	291540975	290132521.3	368245268.4	256125449.3	431312107.6	266542446.9	530607173.6	589251973.7	629132664	623550444.3	453255714.7	494429703.6	469175000.2	605080872.6	576541888
M421T324	Lamiide	C17H26O12	422.1424	421.1338586	323.711	5.4	2959532.221	3958408.234	2156064.549	670232.6568	2455199.474	2000595.366	1760644.756	2640581.959	2972948.864	6686625.031	1860637.754	1336906.829	1147521.822	1444529.405	724443.8033	1216088.776	913389.8076	906294.8589	31293933.56	29962383.96	28432754.15	27543914.56	29784091.14	33668861.54	105327330	91741585.24	23583328.18	75058066.67	60776589.46	86125377.8	6550213.835	41968448.64	24577870.61
M431T546	Cosmosiin	C21H20O10	432.1056	431.0975168	545.88	9.1	1394420.597	16580453.92	6893550.193	9413532.111	10312623.84	13164293.34	7431302.974	7185257.944	6533124.969	6001620.234	10901425.44	2927155.628	4731275.931	26225611.66	5381054.526	4812573.475	16313971.1	27439993.94	74129138.62	69573325.73	74134123.41	74635108.94	70554816.68	69900521.14	445798964.2	166388997.4	64569865.9	170967974.6	94635405.41	183720045.5	186484305.7	68318197.6	15281540.56
M437T403	FMN	C17H21N4O9P	456.1046	437.0889088	402.8775	6.71	409527.4705	818611.911	475328.1459	830430.9626	2033773.924	1722439.235	1025655.665	668870.6414	614919.229	685817.7847	755946.5142	601954.0622	660426.8456	304862.8659	220044.1014	152867.2796	292205.4577	235314.8591	13377640.69	12600253.3	10055181.07	10510389.14	14961704.26	12530210.64	83904025.94	57120448.7	144632209.9	89892274.46	67446493.02	41623900.23	33316206.17	73530114.59	76835886.36
M441T387	Lusitanicoside	C21H30O10	442.1839	441.1731794	386.969	6.45	52532589.85	49935212.35	24755831.53	42681799.12	29808051.02	27512870.08	34740217.87	60207545.08	44443946.39	14139968.93	12585922.92	11921818.57	7484555.13	11641581.51	13476827.96	11264720.02	7916540.693	16260950.39	24436457.64	22807230.5	24068537.54	22095997.09	19870590.89	23122927.88	25524087.27	8642100.58	25971267.62	29334223.5	18882452.83	17996821.95	20614940.59	21653954.44	24363297.7
M445T468	Baicalin	C21H18O11	446.0849	445.0745556	467.977	7.8	2346588.146	4814932.269	1860199.836	3937707.321	3706824.756	2977935.807	2805505.164	2526687.843	1551508.62	21468152.95	13782671.65	7364251.933	4308065.303	4464263.415	379013.3046	2590082.431	2904342.463	387534.1722	979582634.9	1161843086	983640130.2	1159141898	1211555273	1326507303	3432121435	2063718170	1016235729	2198403624	1794415451	2274620028	2376848668	1624179207	2148376926
M449T697	Gentamicin A	C18H36N4O10	468.2431	449.2153369	697.161	11.62	121550.0847	313579.0274	135420.2441	89885.5502	75105.05721	67690.37836	212234.5484	84907.34636	73686.7626	673207.3651	455490.5758	367292.4709	203293.7506	461892.6284	294935.8958	345523.6005	310264.2075	378604.1596	32673415.22	31522406.46	31999138.12	33299294.59	39640583.46	26946271.3	30640893.23	87285785.8	43024029.84	73286885.51	27115389.4	147078894.9	48949377.54	95810315.6	115247704
M455T815	Ursolic acid	C30H48O3	456.3603	455.3518073	814.5955	13.58	13413008.52	14527698.22	6311823.228	25643734.93	6349485.674	20471608.14	6075231.911	6253300.756	6210701.292	6229043.824	6552851.073	6640112.587	6202272.286	17457775.39	7085119.374	23346866.15	16608775.16	15320058.82	22583318.62	37148187.34	22435507.09	31730105.36	29582793.72	30313983.77	6325920.779	6523001.391	19477210.81	5079184.964	27943769.01	6285405.923	6707661.585	6917553.207	4290199.427
M461T444	Luteolin 7-O-glucuronide	C21H18O12	462.0798	461.0705682	444.0825	7.4	1707458.009	15637755.57	1044700.292	571393.4299	394297.779	283055.9391	346476.5861	258494.2357	219692.7134	60815880.88	4381096.389	2317939.407	3574119.76	4175920.854	465576.6571	2794302.637	578512.8616	307288.3898	809057131.8	765160577.3	825012074.6	797943499.9	824311207.2	736580173.7	1522205503	1660543860	479835819.4	2002406919	1407815484	1447234523	1325174814	1372973141	1464471450
M463T481_1	Isoquercitrin	C21H20O12	464.0955	463.0866202	481.325	8.02	5516627.095	11122527.06	6236241.946	3371076.252	4178205.182	819482.3711	972953.9024	4056587.512	1038232.663	8925074.698	1183643.273	1042453.269	463595.9902	675132.2749	110171.8461	125907.8488	319002.5819	317926.4499	181843219.2	80437360.62	192125484.8	157298715.9	168446492.2	140663315.6	454329136.1	558774206.8	473884550	444120214.8	99402762.27	420036681	372874223.2	283860379.1	585997411.4
M469T573	Indol-3-ylacetyl-myo-inositol L-arabinoside	C21H27NO11	469.1584	469.1697474	573.179	9.55	538032.189	772625.3224	584862.8828	425991.1219	1268143.535	482560.9599	551260.185	435981.1196	432604.7239	1017386.086	430408.9763	694284.4375	299572.874	643603.0612	260898.7179	502651.4399	719853.2072	688024.895	61600941.24	57994077.33	53967036.54	16002841.41	69299201.94	60464750.26	86873689.19	183958362.8	186952241.7	133856259	82742410.47	114354000.5	87458618.9	191615403	238330658.7
M491T560	Malvidin 3-glucoside	C23H25O12	493.1346	491.1227365	560.099	9.33	156679261.2	87925156.82	76105600.54	75046763.77	104856554.9	81050660.56	93954277.91	141364842.7	150560137.4	1556760.092	539604.1676	0	408448.416	573947.3593	933271.9102	416259.5241	614239.2774	180365.7919	48855855.35	53407022.88	61268720.49	49990178.45	44554639.6	49335166.5	54533387.03	101930596.5	13621675.08	20948166.54	12048884.96	20142907.54	54210219.27	22621152.32	14937260.82
M495T661	Telmisartan	C33H30N4O2	514.2369	495.2225081	660.986	11.02	992263.8808	839121.9414	977297.2811	1322912.814	623610.8727	561094.0968	1003680.585	720094.4702	701983.2086	1135983.695	1215889.663	1416151.268	726842.7633	1320615.327	1465131.508	517394.3975	1143834.321	850495.7072	547044669	518252976.2	522332730.3	613842246.4	521505438.4	555269333.2	1318753298	1984277417	1388952268	2203401730	727897730.9	1365854558	1101081032	1624929332	1159464584
M503T154	Raffinose	C18H32O16	504.169	503.1578789	153.577	2.56	8955807.365	61649638.38	551873.1493	1697417.947	1523393.943	225558.9719	14347150.56	5239444.925	6677192.727	2120066.066	677683.5894	2668312.831	2693698.714	554635.7244	576446.3981	1913345.658	279050.2625	818744.772	6030663.491	6745248.755	6693757.389	7342902.03	2181506.106	608798.8549	11987646.93	8066036.586	8408213.478	6290495.451	3005132.946	3841769.599	5939908.795	7240774.666	6651662.085
M609T489_1	Rutin	C27H30O16	610.153	609.1409094	488.5875	8.14	44756886.32	108720624.4	29883827.65	21820698.49	33552631.38	46408420	57116907.22	51177828.98	25629167.66	66972806.96	48760463.25	118553527.5	13272026.25	64347680.78	43254095.29	34920020.33	79457298.15	76192676.13	282854547.2	262953675.6	273324224.8	259593505.7	269328186.4	199112892	276076900	711535858.4	748989432.8	706089822.1	162982520.4	634302484.4	334542637.1	234932122.7	632000685.5
M609T478	Kaempferol 3-O-beta-D-glucosyl-(1->2)-beta-D-glucoside	C27H30O16	610.1534	609.1448457	478.401	7.97	7855498.029	6278044.825	9051609.786	6505182.971	18091202.05	12302158.42	13433599.14	2874749.999	3294836.377	1082081.439	175707.291	127946.1689	163865.0147	184847.9593	59267.41437	29144.53073	47913.94068	80629.02765	109134282.4	107253333.9	119900261.9	106113582.2	95345228.1	72657182.62	422765127.8	222389498.2	252069435.9	251645855.3	297338965.7	241950563.6	135074333	105092555.1	194076835.2
Appendix 1 (Positive ion mode)
ID	name	formula	exact_mass	mz	rt	rtmin	D1	D2	D3	D4	D5	D6	D7	D8	D9	Q1	Q2	Q3	Q4	Q5	Q6	Q7	Q8	Q9	QC1	QC2	QC3	QC4	QC5	QC6	Z1	Z2	Z3	Z4	Z5	Z6	Z7	Z8	Z9
M87T91	Cyclopropanecarboxylate	C4H6O2	86.0368	87.00691129	90.894	1.51	81317174.22	150118959.2	67418513.14	74272985.5	57230230.18	55626153.12	101774213.2	73395124.29	110149033.4	88777264.49	124593717.6	105237661.3	106377419.2	107262394.7	104914132.1	103264033.6	94228246.4	71925518.61	74183367.79	70187515.26	67886517.22	81452075.9	69481499.05	74158565.83	84619274.79	53938135.4	57382823.9	57443830.53	51005456.41	51678885.02	44051993.34	50742220.47	138927537.9
M93T374	Phenol	C6H6O	94.0419	93.03257943	374.345	6.24	4637591.348	1730239.162	2114126.313	1965412.169	1923536.535	2789207.326	4471955.135	2639089.267	2806037.692	53130182.64	39766680.69	39244818.79	34609377.58	37938149.22	25376974.23	32587439.14	18125328.96	24420110.13	17287091.25	16898869.56	17524178.73	18120708.29	19560109.6	18827655.4	6240847.984	5964793.873	5507661.648	5487306.122	5956186.888	6910733.349	4166697.915	6621746.644	4134389.261
M97T78	Hydrogen phosphate	H3PO4	97.9769	96.96757149	78.4271	1.31	43403099.36	122394445.2	58904593.09	65172760.17	68425073.06	78625154.8	166067741.6	49683502.05	33616773.45	68453738.37	99829064.96	74590665.3	115633278	137341607.2	152294524.8	100093198.4	161403088	75622361.67	99998718.68	90990859.96	80964053.37	69638045.56	68556266.72	69606936.12	64911990.82	68990278.89	78897869.28	64566651.06	48585762.12	91716032.83	74655583.58	82515214.32	40573342.04
M101T35	Succinic acid semialdehyde	C4H6O3	102.0317	101.0218875	35.1009	0.59	174043778.3	309686358.8	398087354.4	323226331.4	393325593.4	390508867	339524056.9	403451795.1	384111937	283343490.3	321465058.2	350559043.6	394820967.1	313498902.3	333920007.5	361888710.7	374680842.4	307801136.1	213783985.4	233210846.3	266693373.3	378157049.4	195866248.9	371326429.8	377336505	264749547.9	239397725	274810738.6	245262799	289494750.3	186871535.2	256646782.1	211949123.7
M103T87	gamma-Aminobutyric acid	C4H9NO2	103.0633	102.9548725	86.8153	1.45	40593142.38	53385192	43602539.6	50347890.97	40261445.72	44303712.42	50121662.44	43874230.43	47212486.85	15075020.71	58764828.85	34895756.44	8900515.484	21823484	32382398.74	30071097.2	48608255.79	52222375.1	16484140.5	15524697.28	19001782.91	17971837.65	14785524.15	13018408.35	19233574.71	10560493.59	12658820.79	14377519.03	4614604.736	38750830.4	4893982.344	15602779.23	6691288.522
M103T75	Malonate	C3H4O4	104.011	103.0017206	75.446	1.26	80950052.52	81173656.09	58003541.03	67099276.81	65677691.39	66590592.77	67469291.72	65667263.33	61128624.95	137711130.7	119730246.9	117441905.9	149712337	168424862.1	160047268	181282501.3	143368197.1	166531013.4	113326601.6	121518305.1	126022811.9	131111283.6	125307002	115167490.3	91611531.56	108509163.2	120940136.2	73030394.35	93238673.19	92301552.99	83114535.21	100414562.5	77566704.49
M105T82	Glyceric acid	C3H6O4	106.0266	105.0172609	82.4435	1.37	124200311.9	122413256.9	125225657.2	122017688.1	101292240.6	109401393.3	141106208.9	150215249.2	122840148.8	246185737.9	154425940.2	124256344.1	204329930.8	184870955.7	245314523.5	249311483.2	193276804	173501064.2	135862077.5	126744316.9	119961735.1	127120627.2	132580743.9	151667441.2	66627265.64	80752041.86	81479897.37	75340675.88	50689242.01	58507021.55	61174945.09	93549103.98	69219956.11
M111T70	2-Furoate	C5H4O3	112.016	111.0067493	69.858	1.16	36090647.27	38330934.29	34108527.25	30370464.49	35874292.42	42615444.33	50143545.31	32662246.45	34043221.08	93497801.62	78982456.38	74080240.81	84788797.34	73220632.23	91376456.4	87562096.9	74285084.59	74558484.55	65787638.88	48071250.72	56533305.53	51936483.78	54955211.98	57719155.12	69290542.59	45940315.78	46571955.13	59542721.13	42533686.15	30752079.57	49197894.36	43701143.6	47236013.46
M111T158	Uracil	C4H4N2O2	112.0273	111.0179159	158.2725	2.64	72665187.94	5556685.268	46446335.96	73334139.97	51204177.41	42033705.3	55119064.58	48710461.54	50673069.82	57544278.62	55452503.17	29064420.17	50175255.49	44754733.33	95463043.58	104671105.9	50413281.9	82877056.08	34115003.35	50905091.27	50811502.4	60004084.42	51434485.65	51364299.93	7436857.337	7441311.252	7070556.303	6069822.233	6160009.25	5501615.693	5666444.996	6600139.605	5417848.388
M113T91	Dihydrouracil	C4H6N2O2	114.0429	112.9840868	90.5507	1.51	50085900.26	44632358.1	52201743.43	50441607.09	68054751.23	47947667.54	44563282.93	18517192.62	45986032.58	328892728.8	1007319565	660996544.2	243115043	440816125.2	649545836.3	690784741.6	959546176.1	854184582.8	582583442.3	559602510.3	540917788.1	559974359.6	536262313.7	584206636.5	1456925617	675123522.2	776967700.1	902995497.8	338091926.2	333554287.5	370459420.6	784479163.1	418215074.9
M113T365	2-Heptanone	C7H14O	114.1045	113.0951658	365.093	6.08	333386.4467	338257.0682	442899.8941	540190.3006	397003.6444	553302.0154	550511.8145	460782.3163	480741.6756	27290332.09	32163039.37	18400159.28	21394575.22	41545251.56	56169541.45	50208403.51	50881611.02	46240969.86	14983985.12	13319735.36	14597062.65	14667980.41	15535551.18	15300377.6	91197.60259	81562.41354	116272.9681	115386.1309	135517.4864	0	202551.4249	45880.02356	50851.74103
M114T97	L-Proline	C5H9NO2	115.0633	114.0543367	97.2112	1.62	377836087.4	590003556.7	191976115.1	413883806.7	182252685.1	126569584.5	214776843.4	492718774.9	365469354.2	133847436.2	56588330.17	69845377.66	93893625.55	69675465.1	104321396.2	105812088.8	79565901.53	164536074.9	133292073.8	135459068.5	143488252.5	132521896.1	150048919.5	154780983.4	54876620.72	61259339.37	105274553.9	61049027.09	65555372.86	39896108.48	61743471.81	92913290.47	62579209.86
M115T74	Fumaric acid	C4H4O4	116.011	115.0016899	73.7925	1.23	2238251630	2597274593	2443793539	2242058072	1831345837	2036852673	2152179513	1997037651	1660202293	399914352.8	488393989.4	353183320.7	417766879.2	407387951.3	538362811	417502756.8	536160315.3	463336194	775956876.1	705883538.2	830893513.4	829440486.8	806411925.9	798254573.3	193509934.4	158292846.2	152281016.2	172507977.2	141528838.4	95767332.99	133350229.3	178633652.7	119053983.7
M115T84	Maleic acid	C4H4O4	116.011	115.0016863	83.9159	1.4	663240838.6	540763105.4	600492111.1	452407278	462836720.5	567654669.9	554083269.2	799990604.1	647945850	136827690.1	92287218.44	56525768.71	80737554.89	78742851.79	95288769.76	112638528.5	18282024.73	84930156.49	210335513.5	173622162.9	199661280.8	121893039.7	241467608.6	249648323.3	43577707.01	32976441.83	29913355.14	30276294.57	37962113.06	5402460.696	32554197.57	41811610.31	28517224.88
M115T181	alpha-Ketoisovaleric acid	C5H8O3	116.0473	115.0382813	180.6415	3.01	42307894.33	39748616.59	31671806.98	29001726.17	22003129.06	27615511.16	44105461.63	27318074.48	26190625.27	60038061.85	54131040.14	49976861.18	60978052.95	46465167.56	71595791.88	60144538.94	46813112.67	48542159.25	43376624.06	34484581.87	34281230.16	35372716.5	33367441.14	33334267.94	3381710.108	3867216.391	18639637.21	3813812.436	3914979.686	3346295.003	3690798.738	3930382.587	3499279.985
M117T780	Methylmalonic acid	C4H6O4	118.0266	116.9267874	780.316	13.01	694686074.1	847643894.2	657489082.2	726480579.7	639372175.9	651135279.3	646210636.4	594031586.2	681264426.4	594241338.9	343037604.6	392434121.7	416411970.5	450541227.7	374919839.6	386736667.5	408215487.5	342665437	304256272.6	379235995.8	547349780.3	576962146.8	635462921	577580395.9	137710800.8	919297119.4	558865343	598387857.3	524579912.4	574419503.7	165116821.2	572862049.1	651469464.5
M117T832	Guanidoacetic acid	C3H7N3O2	117.0538	116.9263195	831.781	13.86	712163240.4	708669535.8	335885665.8	201197543.1	259598230.3	226679823.8	715016574.3	383343743.9	376611705.1	521392046.3	534469718.7	771718976	533169529.6	647394170.6	523038261.7	468368435.7	461275634.4	461742391.9	259746343.6	363700087	430073245.2	453666255.8	507710556.9	415375519.2	300659001.4	322202411.6	18994654.12	313450895.6	331041002.1	320494032.1	74005333.41	315368840.7	392962919.6
M118T677	L-Homoserine	C4H9NO3	119.0582	117.9266391	677.401	11.29	27486105.7	15225628.05	4897593.648	20123057.23	4944912.875	17859777.87	4934239.414	5320679.752	5001697.06	2832046.819	2900466.49	9221626.282	3363628.995	2940271.112	3173236.974	3743400.605	11150680.13	22434802.99	22821058.25	23529211.59	15978353.97	27606478.8	21470816.73	19210168.96	24818758.35	39081171.62	21646725.91	52738031.63	24397688.67	31983381.56	39644119.78	34484829.87	28379650.47
M118T74	Succinic acid	C4H6O4	118.0266	118.0206947	74.1417	1.24	85007806.36	66428111.75	93120335.72	89697203.71	69733210.76	80627034.93	81875539.69	70589824.59	53249632.96	84333698.29	57949251.59	48110743.08	57694620.82	54438112.22	127901978	79342898.37	53260562.81	75547781.25	53302485.26	49316670.43	56338569.17	55463046.3	61626370.44	54189586.11	17730436.33	16759449.7	16896330.79	16816877.32	17418895.52	2468901.299	13460911.8	20189011.9	13101830.71
M118T88	L-Threonine	C4H9NO3	119.0582	118.0493495	88.4347	1.47	73696136.82	60682164.43	62011202.79	79066936.62	85644241.29	82795077.97	60614174.96	80511860.63	77131039.24	38769694.57	33995557.88	38788427.35	42350828.51	36467396.71	33793986.83	45743046.58	37286083.95	41777581.78	55898937.31	52405340.71	48673360.11	58118415.21	53418426.02	64562624.01	60475463.26	98636177.69	119520277.4	83829423.84	94609512.97	65152488.03	78476254.7	111527646.6	91788923.51
M119T386	3-Methylthiopropionic acid	C4H8O2S	120.0245	119.0482352	385.792	6.43	9413476.206	6397958.436	5365039.23	4639532.334	5234797.196	4956991.428	5239859.812	3747167.24	7429946.094	263387601.3	68772681.24	94604013.59	126110514	86181567.18	193394074.4	291047704.6	85659782.35	235647330.3	139404174.6	129709124.9	135545533.5	134686573.8	131597393.5	136480267.9	260231592.3	203320862.3	345875915.9	98131882.17	163669993.8	198043156.7	162948439.3	242871269.6	118722153
M119T360	Phenylacetaldehyde	C8H8O	120.0575	119.0486199	360.319	6.01	8731207.923	6341477.747	3982487.624	7061328.663	3419354.394	3241111.712	5425576.76	3809647.23	6260189.452	107017916.6	81862174.59	79977449.47	80757758.55	93440799.64	107693429.5	102927263.4	92311774.6	132865631.2	104209947.3	120291711	109991701.1	111159843.9	105679599.1	104236216.1	247692698	237087766.2	274723018.8	195433375.5	135419079.4	164947073.6	161489274	224425088	189549462.6
M121T502	Erythritol	C4H10O4	122.0579	121.0273412	501.82	8.36	575478931.7	378972000.5	457724419.9	545571876.8	542697119.7	517114374.5	558717485.1	524275572.5	476360382.2	634854246.1	746058222.1	600702946.3	641582995.7	636554960.4	786277157.9	709417074.5	648205197.8	733895738.1	519001544.1	527382467.3	570487148.7	503464899.4	530241824.4	513812530.4	438917182.1	325955195.5	306244149.6	280481339.8	339837105.1	271944885.4	326667184.8	286187489.6	341144753.6
M121T408	Phenylethylamine	C8H11N	121.0891	121.0639412	407.883	6.8	42221479.25	7773939.196	3339828.826	2765696.528	3566705.154	1722928.696	3771165.154	2728625.11	34202789.52	32167307.33	6220738.164	10231818.63	13840815.37	7126036.379	45321900.74	56144409.63	12812963.94	74221187.59	14880872.32	13840530.73	13011188.65	12150883.52	14837812.46	13125788.95	9083406.891	203761.9529	374028.7413	83004.9085	7419031.886	87320.06005	2932911.151	466409.7507	549836.1253
M122T100	Nicotinic acid	C6H5NO2	123.032	122.0225319	100.168	1.67	44785894.82	43288564.62	51851648.86	45202697.14	64351652.74	51722336.5	9437431.501	54124277.22	49537352.92	76890072.44	75855857.08	76985977.69	86512664.76	78528387.55	91384115.47	89953067.26	79318132.81	93746872.47	56952050.66	55370636.55	56811052.1	67602049.59	59393311.47	82602222.01	9761303.075	10143927.5	48700243.79	9911066.389	10281488.12	8246379.927	8165768.563	46184096.29	8914055.392
M123T552	4-Methylcatechol	C7H8O2	124.0524	123.0430827	552.1055	9.2	1963565.257	1667531.673	1776974.756	1617226.04	1671180.441	1608712.651	1724969.493	1652030.43	1571937.007	1528093.572	1283441.586	1686390.279	1632248.648	1219892.406	1685050.879	1632182.004	1919604.016	2117279.094	19460594.36	17060726.9	20754917.24	17399150.26	15917748.55	16048649.46	25731144.11	59512226.48	34280706.07	56760994.78	42615031.84	40614741.48	32670076.04	38222503.65	47766858.42
M128T89	Pyroglutamic acid	C5H7NO3	129.0426	128.0332069	89.0923	1.48	337557555.3	317493906.2	289030935.7	336343773.3	258548162.7	225215245.2	200380830.4	366485946.2	338466310.7	468634683.6	134255101.5	203832004.3	256786624.9	231266743.5	277028040.7	416019954.1	282896643.4	271644794.6	260164033.1	234426866.2	242369230	259622470.4	215368899.1	276046662.1	121106577.9	173741139.4	227347629.2	126933955.8	160365269.8	114374085.6	148248081.4	225994342.4	162260974.3
M129T156	3-Methyl-2-oxovaleric acid	C6H10O3	130.063	129.0541832	156.484	2.61	41929612.36	61576987.48	34871467.93	47556846.04	38286837.88	47299500.46	49632727.14	38292999.54	40324311.25	4734677.189	5529282.346	7046129.767	5107518	25251992.53	9872253.24	26025256.17	31816069.01	42721750.63	22979923.04	28165856.76	50900099.44	31133734.63	42255705.12	37760617.43	4426343.397	3862361.618	3340569.226	4188850.731	3914845.357	3161866.798	3452081.774	3139685.99	3151097.74
M130T184	L-Isoleucine	C6H13NO2	131.0946	130.0851504	184.1055	3.07	567728388.2	260283443.5	395502465	828754315.3	559249010.5	572063857.1	409281227.6	634982668.8	837737210.5	365501191.8	313642004.5	249083014.7	388736719.9	266245481	434520061.7	516596788	370767668.6	449729465.1	334296185.8	320356848.2	332125296.2	370567844.5	361142634.9	82886105.52	212293482	242107079.8	620693819.7	224316646.4	247452549.9	187341746.3	207447298.6	236076122.7	230829478.1
M130T205	Beta-Leucine	C6H13NO2	131.0946	130.0843445	205.432	3.42	190167634.3	15137716.89	212585136.4	114479399.1	167357285.2	247805242.7	167298350.1	98557659.74	74422386.9	125698437.4	120438267.8	14380202.78	55989753.44	14096823.96	64093355.79	173610968.6	18101929.5	208062768.2	16835983.21	55272117.73	73678006.54	220249361.1	145978859.3	15710893.79	11435126.39	12771868.54	64104850.63	64748308.12	21456012.97	8983822.5	10626064.74	18663826.74	79814211.06
M130T693	Aminocaproic acid	C6H13NO2	131.0946	130.0850282	692.819	11.55	278386977.5	37712660.14	113383165.2	197953744.4	53289130.83	286569613.4	126261802.4	54916135.89	50657972.37	41031845.85	249974054.3	35042850.9	103611500.8	34045293.12	228673058.5	46488631.72	175733464.7	182709952.2	91960970.97	39293965.14	39349005.5	45983170.59	156903801.4	97994465.13	31739413.23	159042984.5	35240826.09	265556624.6	28856683.82	25033834.83	28529504.48	102253573.6	66496316.85
M131T245	6-Hydroxyhexanoic acid	C6H12O3	132.0786	131.0691905	245.05	4.08	59617272.3	54612062.64	32290055.31	50418045.6	30626252.82	26519687.93	44751724.73	45166301.88	45949730.59	168232352.4	120963750.5	148271225.2	134378675.7	70216781.31	105722363.6	133973877.6	73381601.21	151545674.6	49034539	54070357.27	75609911.32	73258135.73	79865791.31	121169867.8	79998752.23	4006962.855	21754157.06	98203327.5	3200094.019	2800406.207	62533185.94	45123351.78	3056055.788
M133T74_2	L-Malic acid	C4H6O5	134.0215	133.0117716	73.8772	1.23	3511234470	3813558247	3467402096	3348954240	2955989026	3229435961	3878575936	3505969096	2621201416	3781934829	5333298269	3986607434	4540189811	4849568539	5899836130	4158040753	6308392822	4904729288	3610397080	3378303896	3858641078	3793224744	3751318713	3586557653	2278876222	1865997259	1695574492	2147082304	1549994548	1079094998	1411739716	2040806528	1444158898
M134T303	Adenine	C5H5N5	135.0545	134.0445321	302.927	5.05	4032354080	2839096221	3007684180	3333557142	2923363627	3276783623	2847365160	3952673942	3452352439	6505848569	4683594871	4990316261	6112918745	5069930666	5623033766	6785115964	4649714400	5601322800	2941610272	3244054824	3016659392	2858816515	3288988730	3625016285	916411304.1	930313083.1	942298720.1	775401185.3	746103470.7	743380002.5	754251677.3	1101560980	1012131746
M135T657	Phenyl acetate	C8H8O2	136.0524	134.8923256	656.551	10.94	373998620.5	180766830.7	411787917.5	188364244.5	421167203.2	196310856.1	347368776.9	63459865.59	229655468.5	141029396	158832870.8	168037810.8	186209595.9	152858921.9	250724773.1	69540885.88	68689511.62	122055709.2	1070205227	674685156.2	666520685.5	144966783.1	50151862.77	107429522.1	31618827.64	28540182.44	136463360.6	31488181.06	40374003.43	31986953.02	898005218.9	847848644.7	561017198.8
M135T81_2	Threonic acid	C4H8O5	136.0372	135.0279785	81.2823	1.35	324410944.5	226811281.4	261516869.1	312939734.5	344899331.4	342685320.9	312691920.8	408672753.9	311427932.4	787468734.8	455023781.8	450981321.9	599853589.1	526156351.6	807412420.6	808162783.1	713948970.1	638744565	428375914.8	378052005.3	379302058.9	373120155.2	371133774	434021199.8	154589048.9	177203959	223932966.9	181031795.6	138479444.7	126260159.8	169262351.9	206012560.1	155162414.1
M135T379	Phenylacetic acid	C8H8O2	136.0524	135.0423577	379.302	6.32	126576397.4	20302696.77	20036307.05	75299992.14	16009894.34	15833268.02	14330051.01	13492212.15	66418097.34	89086341.99	13768245.41	12386939.59	10358948.52	9404559.671	8419619.82	8645009.264	7996012.364	7876111.318	406128332.1	397797278.3	400889584.4	348816860.4	460863753.9	396514168.1	856734053.9	1334648392	751356723.7	1181910100	866824993.5	1297488947	864744966	874354885.4	1317462882
M136T303	o-Toluate	C8H8O2	136.0524	136.0516459	303.127	5.05	3521591.493	2804675.053	876008.1721	3172710.006	3102177.444	788367.2218	2733870.945	4097843.305	3884990.417	9439142.697	7133547.844	7678940.309	7059347.647	6872589.021	7372998.522	8103610.94	6487855.257	6914970.911	3044246.918	3804918.046	3441854.557	2835651.827	667292.8399	3833023.238	243834.3537	132489.3233	182429.7042	530102.214	144382.3859	35869.01492	80965.51319	961754.6012	909131.673
M137T100	3-Hydroxybenzoic acid	C7H6O3	138.0317	137.0217252	100.1135	1.67	94054259.58	90690565.16	76153060.05	75882217.39	87835587.44	83845334.16	75816566.04	81982273.39	85992528.34	191607983.2	195573470.7	207051898	212695676.4	300156692.7	132055197.6	114362956.4	151127449.5	123258817.4	118248393.4	103627624.7	108527543	129425293.2	123901076.5	113748619.5	85280560.16	82988081.87	71920013.74	14939201.06	71353151.38	73708629.21	69499498.75	81091858.43	72633382.27
M137T433	4-Hydroxybenzoic acid	C7H6O3	138.0317	137.021632	432.767	7.21	381049456.7	498039707.1	250779124.8	215582133.2	409339183.2	330918376.2	360665313	258292858.2	325421029.1	348847283	362730456.4	376392451.1	283681810.1	332941587.9	281204515.8	218653246.9	278111091.1	311057432.2	379175856.6	492306453.2	372425420.2	398278803.9	419093409.3	421096130.7	666031053.1	544554946.9	411940441.1	556682578.6	567197274.8	526883790.4	540998903.9	493693259.6	546755194
M137T167	Urocanic acid	C6H6N2O2	138.0429	137.0336815	167.377	2.79	4008628.786	10167715.12	4325113.088	3166149.763	3991506.349	10073533.31	9474117.514	8417283.306	3498799.594	5530969.01	6220412.76	3904884.359	6505120.393	5138300.96	6763663.753	6023049.698	9679162.402	10136144.67	5819979.197	5566866.838	4964211.15	7782208.558	5222931.99	6152216.441	4667283.76	4075017.631	2907633.904	5798134.112	4383782.504	3197841.922	3929653.947	6061654.354	4791428.049
M138T604	6-Hydroxynicotinic acid	C6H5NO3	139.0269	138.0176935	603.7985	10.06	105580117.8	65983616.59	81276752.58	107911309.7	100989146.4	108160211.8	121790469.4	87521860.41	99020766.48	5671288.934	9741683.361	1958701.856	16231364.17	5486457.194	142892449.2	6718078.621	2281885.122	15770863.14	43000525.44	48480487.83	43898884.6	50028122.29	58351257.1	48129613.3	22560291.53	12501704.97	5676194.459	11331428.3	3868713.69	5731380.294	2843172.177	19716143.52	1661481.482
M142T76	Aminoadipic acid	C6H11NO4	161.0688	142.0489533	75.60445	1.26	3843289.87	4276210.184	5983133.497	5637214.687	4965117.572	4722286.517	5165378.284	5140373.306	4959475.197	23370489.7	13564352.86	2888374.653	15501951.77	17303902.52	23708238.19	34985353.66	4623815.251	29858458.55	17878948.78	15304632.72	18570548.27	18685393.07	19334935.29	22125849.83	31099364.34	22437957.92	22081658.2	20485847.54	19483671.64	15542794.38	19176249.25	20085961.36	20356768.87
M143T420	1-Naphthylamine	C10H9N	143.0735	143.0692372	420.013	7	117272589.7	147820476.3	103485366.1	110478191.7	87506788.55	97589623.87	159570101.5	95259882.28	100342150.2	13692059.18	13538576.45	8076542.22	11024394.51	15525080.65	13501951.36	12501387.22	14651113.98	16116857.11	39138674.09	40626066.88	39279548.34	37809785.3	34231481.65	42481144.75	647059.7345	500622.4719	315954.4514	320009.5223	478208.0807	142108.1759	489005.1661	365396.4391	327384.9347
M144T591	1H-Indole-3-carboxaldehyde	C9H7NO	145.0528	144.0435391	591.07	9.85	586682306.6	480028914.8	452141201.7	424177615	557154909.7	506243251.6	474266850.1	484374728.4	483582593.7	1484145505	1809073679	1528407057	1635912248	1585166992	1545202379	1556652432	1541293906	1745861697	835101283.2	839288995.6	828685380.4	838289481.7	851253817.2	899111825.5	187313310.5	149321064.5	296480223.5	158010413	160895998.5	119157613.2	177932332.3	191832905	179558340.2
M144T100	4-Acetamidobutanoic acid	C6H11NO3	145.0739	144.0647959	99.781	1.66	63809991.56	10519944.59	69986891.21	62927064.79	49989154.23	52534823.23	49779985.97	52392345.86	54666411.75	56364441.02	43863458.21	41430368.76	48826670.57	53122561.12	58975047.08	55026688.4	50725913.9	61726185.89	44315146.33	41137916.9	42353589.64	46318898.96	76670583.67	51574968.78	36299069.1	36583305.88	43381651.97	36381582.05	51320008.74	32963981.01	32380523.58	41100614.33	39047651.74
M145T383	4-Guanidinobutanoic acid	C5H11N3O2	145.0851	145.0844448	383.315	6.39	121447675	115264499	97803318.17	156601279.8	114242207.1	97683022.23	87695541.68	79325873.56	94805167.56	2259442708	3244931003	1518167905	1391835654	2838155370	2122971528	3077733979	2297740092	2858788259	1216126952	1198550623	1268215931	1180112502	1162024763	1229467545	8210082.322	5001465.543	4214251.926	5682441.939	3330167.739	3593204.895	22588344.41	3980145.311	2908214.369
M146T80	L-Glutamic acid	C5H9NO4	147.0532	146.0438993	79.9391	1.33	98338073.73	6156249.489	69238033.28	67993974.94	57525213.88	54593626.47	59581659.47	71821569.65	62219567.18	483423947	140904568.3	226511061.9	298539537.2	199928179.4	401147794.6	507202612.8	266766240.8	344508094.9	201502226.6	186134368.2	182312885.9	189615397.7	182960532.7	188124906.7	112799438.1	129999220.6	192114485.2	132701672.7	144102813.1	17483372.41	112454233	123188850.1	123770108
M146T98	Acetylcholine	C7H16NO2	146.1181	146.0439535	97.6793	1.63	868259.3271	377333.2458	854113.0197	3679244.739	839342.7514	933213.7791	413345.3634	778085.9542	742932.4764	7063184.981	1149562.326	3826672.318	6923014.917	888539.4874	4382379.085	25799000.45	20881152.17	23718028.95	1340475.44	5462971.697	4805499.981	4541916.648	4936939.476	4444729.807	1276517.835	1012588.975	8726129.794	2101582.803	5163841.154	745934.4438	4550559.012	1698449.459	7576301.738
M147T99	D-Xylonate	C5H10O6	166.0477	147.0283021	98.966	1.65	123274094.5	185088654.6	111454138.4	81666834.53	91004337.49	108514245	105988466.1	117967741.2	108433903.5	220669559.4	231786001.6	201936127.9	205866730.8	224209624.9	186650559.2	189857723.2	167160344.1	196195955.9	158496754.5	161500643.1	163432437.2	155303350.9	157767759.9	146544935.3	116211237.4	136023383.2	136226532.4	116290715.1	101064767.5	122185645.8	106652825.9	136716352.9	106322004.2
M147T436	L-3-Phenyllactic acid	C9H10O3	166.0629942	147.0433177	436.2885	7.27	23488144.05	18668571.32	18279840.02	17538536.26	22100866.97	15450032.82	19025753.26	21894532.02	19424259.1	18811076.59	16374250.53	13402652.67	24048708.35	13111012.35	18590290.31	18227887.68	10684861.47	16129017.4	12430634.77	12363583.18	13143656.44	12447113.5	13003913.9	15233688.63	15131494.18	7124452.318	7849171.682	5943983.763	8752251.876	6029797.021	7140323.296	6344942.306	6591873.67
M149T84	D-Xylose	C5H10O5	150.0528	149.042684	83.9087	1.4	2704614260	2168240425	1546791739	1942886234	2568947758	2554038036	2124848288	4000055160	3312654422	259032678.4	254065216.6	143073791.3	166388363.9	125208330.2	266623171.6	372957381.3	160545847.9	149571225.4	1044193887	854743187.1	771929400.7	738886638.1	867483254.9	987137513.8	489620057.5	1083202822	914003288.2	633598736.9	896122424.8	890021325.7	771908688.8	894667173.5	1245382919
M149T377	D-Lyxose	C5H10O5	150.0528	149.0441072	377.0255	6.28	4477723.167	18116572.31	4818920.765	11012807.47	9035747.519	4806964.407	5080915.523	43446714.76	13927673.91	3745891.474	4993682.407	3519589.467	4067594.852	4353542.096	4829791.174	4712212.411	4650611.206	5417002.249	15223291.15	13902338.54	15232051.55	13487540.68	15455456.45	23022581.11	9516148.047	41976486.77	38448880.53	27608182.32	11559177.78	25759276.16	23168900.27	42613464.05	23928099.15
M149T443	Phenylpropanoate	C9H10O2	150.0681	149.0589115	443.2965	7.39	2058204.924	1563893.607	1114408.876	1833318.837	1017785.466	1615660.407	671831.6521	1518172.118	1452150.412	4735543.125	33755398.25	30087102.18	5536779.955	40372531.95	3385623.179	3151745.694	2156282.406	3647148.24	18206870.95	18174502.76	17518505.26	16653213.09	12971278.39	11064266.49	17577548.86	19876413.08	1778350.392	1729380.518	10590129.11	14923980.62	10310737.84	10003750.74	33898801.46
M149T340	2-Methoxy-4-vinylphenol	C9H10O2	150.0681	149.058922	339.72	5.66	265663.2514	181032.8837	257372.1738	158560.084	238971.7704	354563.4752	201813.3604	175058.9918	221668.257	368278.1457	196925.2656	244858.1993	247480.1543	272921.8016	231875.361	325413.6944	244170.1401	338751.7535	2755394.224	2742805.573	3091735.678	3799915.087	3203820.561	3167311.433	9362385.614	6406951.636	8205392.883	5573763.894	3160088.635	8409730.015	4753178.898	5098908.906	6095563.108
M150T667	L-Arabinose	C5H10O5	150.0528	149.9926384	666.786	11.11	224872379.2	206867114.6	42165139.4	155383366.1	40926680.9	37937638.64	41923648.26	151497617.8	264014818.8	101454739.4	134697651.4	107525905.8	43746871.13	657121731.8	164905906.7	246013815.6	116020090.7	41250337.28	43621667.63	39606133.8	42836309.88	105618982.3	41260846.29	39130919.16	137225295.8	236391171.3	37035827.33	41866094.4	132757898.1	94984626.13	118292715.4	38196571.06	41129458.2
M150T523	2-(Methylamino)benzoic acid	C8H9NO2	151.0633	150.0541665	522.854	8.71	8666610.335	15671069.18	16070744.91	13086519.73	7459903.302	10385105.34	10269737.55	12381928.95	9248612.529	30698943.84	21264066.04	22498126.59	22265277	37015400.1	18631831.29	17567439.01	15854763.83	28179731.16	12746714.28	13220878.27	13954187.09	13513865.76	13401817.75	13485851.79	596403.8746	1077101.188	4109438.014	788709.7424	5437333.665	911709.8354	4829551.759	1196921.323	417410.351
M151T467	2-Hydroxyphenylacetate	C8H8O3	152.0473	151.0379643	466.5795	7.78	31658231.59	46226339.03	29781476.37	33361080.37	30993558.9	32257898.32	23888103.73	24393406.72	25242744.33	29702335.92	30265564.82	23047777.9	23388700.48	23757442.77	26205836.21	5022115.948	19961939.44	23452751.06	129656858.4	158258971.4	130363608.9	124383258.8	129461807.7	123397077.1	230894930.3	320219822.8	218406962.7	336328163.3	200623915	256822419.7	191075363.6	178468173.6	282912912.8
M151T616	(+)-(S)-Carvone	C10H14O	150.1045	151.0380291	615.809	10.26	135248003.3	169517537.8	127840659.3	106333095.8	363351411.1	195528032.9	53107103.66	79542975.93	117709270.9	6406257.043	6113392.836	3947426.116	4296895.722	5656339.73	34950452.8	5092888.652	4090788.021	4998742.946	77020073.24	74020872.01	76859202.81	72240594.22	75718085.16	71127081.61	89297377.38	91866913.15	55407643.71	9958394.489	39870410.33	51659968.22	10739957.49	79652872.69	50465695.03
M151T417	3-Hydroxyphenylacetate	C8H8O3	152.0473	151.0378996	417.027	6.95	207003228.7	262125939.2	217745522.2	270784864.1	163502118.1	171760954	213169228	147144025.2	178211054.8	352098005.6	430577679.4	281634592.2	412326336.4	344970313	350045401.8	297801874.9	299905382.1	369663486.8	208534951.8	227391183.9	215021755.1	210200821.4	202049500.1	213401800.7	92016159.36	80250833.55	87943421.28	76373797.91	55573611.62	76210904.02	64082332.56	76061040.71	91136488.88
M153T83	Protocatechuic acid	C7H6O4	154.0266	153.0170833	82.673	1.38	60100709.36	33869097.23	47003173.65	35457575.68	55496214.04	50297251.45	42412916.4	69379425.55	52487061.35	65308008.08	57944709.6	50003095.28	49159441.97	49158937.87	71577534.69	62799559.65	68150786.7	61937097.08	44336978.69	39774112.57	35977167.96	34855093.9	56871761.82	51088385.08	19287749.22	29790425.47	31732934.33	28372480.49	25246677.22	14066812.68	23313290.14	35176640.98	30096699.51
M153T220	Gentisic acid	C7H6O4	154.0266	153.0181931	219.7475	3.66	22568660.87	47308761.4	19881831.75	4963317.799	7594479.342	35398103.98	8077928.673	5208536.205	6602625.653	37200686.54	85943905.89	151299932.5	16460457.89	66670958.19	58309346.05	47813814.73	43522874.25	13964145.96	90080439.67	88290862.52	85664450.98	86757400.21	86631590.96	79214442.45	123204529.2	156349508	157984656.6	138129889	146560114.4	148800402.5	93263997.05	134739124.3	178104353.9
M154T101	N-Acetylhistamine	C7H11N3O	153.0902	154.0492258	100.686	1.68	5491468.145	1750701.701	7232471.637	1177695.722	886099.6123	7735324.327	5729657.895	3722376.695	7005392.135	7077946.374	8974235.212	9841183.451	10685272.31	11080743.93	8857588.733	7818085.131	5111558.452	7830778.265	5156023.617	5617121.453	6029187.309	4755829.624	5166166.202	6473805.937	4201494.566	3852905.337	3058739.677	3182772.197	5579448.422	811768.6749	2276560.844	7041086.739	2682688.56
M157T402	Pelargonic acid	C9H18O2	158.1307	157.0852098	401.727	6.7	10446615.13	1501258.633	2070596.502	11675792.86	2104356.679	1867496.236	1990843.22	1647076.165	9179364.691	33303712.21	4611509.026	3036407.654	23613974.97	25635055.76	113049215.3	82325577.77	77815965.16	129966340.8	29746079.54	27960236.53	40207158.89	27327073.78	31200369.63	28562870.71	2851904.979	2015922.983	10057669.66	1783678.158	10037138.27	6237876.748	1722223.733	1616985.005	8469085.065
M159T126	Oxoadipic acid	C6H8O5	160.0372	158.9768208	126.016	2.1	804536303.5	587766264.6	503666436.8	638859138.3	542592872	149408671.8	577215028.8	657090436.7	593944203.1	1257937637	1220982413	1676990182	1187459519	1019843639	825256082.2	747463062.4	794812084.1	703123277.8	1176702872	1158951732	1182273444	1022096448	1026949299	978152200.3	1725219265	1468628155	1143801608	1966584116	287515703.9	954384508.6	1154367287	1151253830	1801274066
M159T523	3-Hydroxyvalproic acid	C8H16O3	160.1099	159.1000405	522.9705	8.72	7255766.797	6900335.991	29030102.52	5670515.612	9484316.139	23250661.68	17475847.69	4899585.841	4593830.736	556945736.3	697999437.1	77243050.18	361562621.5	1075702766	717307263.2	770942770	713078113.6	999918048.3	288740487.2	326568823.5	301107549.9	348723665.3	296188893.3	292960929.6	16336729.16	11930194.18	11639713.76	11260802.46	9227393.994	9740710.5	7722262.782	7093338.031	7063819.369
M160T95	Glucosamine	C6H13NO5	179.0794	160.0602967	94.5328	1.58	65641211.17	72828272.24	69900850.63	81677081.24	93373108.12	117021719.2	78975210.88	51924413.04	50988663.72	55321915.75	65904788.35	66085501.68	56478385.03	48786201.15	72726799.4	52582494.45	40110616.5	43647788.93	70352115.24	78346655.21	69670189.98	65342290.31	67072778.86	50997449.97	23351122.49	26866916.63	40482281.72	21787338.59	21076050.06	19546674	43758501.78	30881161.79	31451113.12
M161T476	myo-Inositol	C6H12O6	180.0634	161.0447524	476.328	7.94	97585677.58	121720409.8	144004425.4	318092155	171740941.1	120070505.1	144687958	94315317.02	185765766.5	147740907.9	98441527.16	131981017.4	165497644.2	208921631.1	96074583.12	101189723.7	117104996.7	24954657.88	23109415.57	23151421.1	26525066.57	75490243.6	67697939.76	96657837.79	121714320.8	78055502.42	24391805.46	24363391.7	24912137.2	22849722.25	24737359.78	28164287.23	23096405.79
M161T500	D-Galactose	C6H12O6	180.0634	161.0448531	500.1425	8.34	82126565.95	110525785.4	123899177.6	25420896.9	90809438.54	72097104.72	179711843	111421905	77071354.47	80925784.62	90404534.4	113501702.2	77100412.28	126699441.8	25421354.02	90006853.6	19836036.94	24042214.42	17841349.32	19920985.6	23082130.43	89405533.68	134523116.3	76097185.87	93105865.26	83879207.85	96659603.47	21893573.33	22862226.51	22197954.36	19896761.86	23509248.59	20455992.81
M163T360	Enol-phenylpyruvate	C9H8O3	164.0473	163.0391168	360.3345	6.01	18651625.06	3292720.148	2560250.213	2427070.738	2158648.275	1930165.671	2205074.722	2191430.941	15002662.03	162374913	124839881.3	126757246.4	134778495	153321885	170834826	176136074.8	147822572.7	186880536	171731373.8	167590518	171979979.7	174042395.2	178684580.9	164644429.8	328147042.5	366565005.5	340942402.7	303058154	221007652.1	271497084.8	263115938.1	353819288	319984378.4
M163T838	L-Fucose	C6H12O5	164.0685	163.0590894	838.204	13.97	34308798.66	25569216.13	191182448	176270999.7	0	32479674.1	28501811.46	47218097.98	37817758.78	66604784.66	26528811.24	40254497.36	27124180.48	37883961.27	28504613.51	46133072	50317062.47	41500358.35	0	47687508.9	44674973.18	0	0	0	0	0	0	0	0	39721785.44	0	0	27284010.51
M165T403	Terephthalate	C8H6O4	166.0266	165.0175517	402.884	6.71	10144726.8	13278472.88	11646421.58	10544306.3	12121599.61	4424767.769	11061649.84	11258680.08	13112275.71	8647183.547	10587059.57	7943058.68	8430945.533	6487061.418	5930831.122	5662240.852	5641402.658	4561582.431	7155259.611	7938103.32	7001389.726	7989388.812	11779729.85	9372039.478	17569247.26	15180521	14678157.61	13102547.26	28342024.42	17411948.95	14227878.13	13411328.41	17943309.54
M165T444	Tropate	C9H10O3	166.063	165.0545013	443.731	7.4	61424606.41	28864504	37148712.75	37175350.89	58686719.95	39228684.78	57531277.91	67684463.24	50897990.6	49050882.62	56400540.97	35517882.04	25906948.21	34894784.93	46605533.95	48331123.74	36751726.13	55912480.1	27673472	27317659.02	29160556.38	27975108.39	31768997.99	28246862.45	23187758.41	18799687.49	15540408.01	4647053.802	4212355.249	12469152	16730980.99	15797820.41	14902290
M165T408_2	3-(2-Hydroxyphenyl)propanoic acid	C9H10O3	166.063	165.0546288	408.386	6.81	238810470.1	52758382.76	22837845.87	20939611.28	29255021.29	15556278.66	26922359.26	20788279.51	194916298.5	209213301.2	54256060.46	76185460.53	90843537.01	58165454.87	260621418.5	346877042.3	83024156.1	434575464.4	98921420.7	93078560.57	94226857.5	96749325.45	95350136.32	95284692.88	65693156.5	28414463.96	23819348.52	3869764.307	42722540.2	18917751.56	38353584.42	24923084.85	28218163.47
M165T619	Ethionamide	C8H10N2S	166.0565	165.0538281	618.739	10.31	62762733.19	17013151.37	25847731.03	30612663.02	36515140.61	45580054.01	43165697.13	39946444.93	65614594.11	3766536.52	3732375.782	3621792.748	3937461.603	2680484.954	29860582.79	6307472.046	3389933.557	5484680.912	47886231.43	42627502.27	50829494.43	47136874.17	44271300.65	36620535.93	87890199.14	118250468.5	42607557.4	48533228.58	79456243.19	72906109.73	54698341.6	77480183.87	62075300.27
M165T556	Desaminotyrosine	C9H10O3	166.063	165.0538943	555.794	9.26	13976421.09	2437364.737	2526064.635	2390643.334	2518950.425	2507561.635	2778991.579	2171098.766	2923218.911	4650797.036	4670972.972	2946281.807	3271159.549	3230555.369	3773359.786	4674638.442	2416271.628	5400323.069	21747501.06	19315746.53	36679632.44	25618585.83	21445665.27	21479180.95	44717467.58	44264362.9	43790760.88	65342389.69	23894917.74	31271156.72	31214370.11	26896873.98	60097696.88
M165T774	3-Methylxanthine	C6H6N4O2	166.0491	165.0904348	774.339	12.91	108320528.5	29681757.73	258278855	414476809.6	335512635.5	91252560.69	106727888.1	60429043.99	103672547.3	2455652.613	2495471.759	2173157.288	2579121.385	1721749.566	2375552.612	3370926.465	2097487.556	3509555.098	60263366.03	56656615.6	62809790.48	49022845.46	61753556.21	61745024.06	1338347.518	1466610.844	1344331.095	582352.8597	947851.1602	1036178.806	1823687.699	1085005.53	446611.6859
M166T349	1-Methylxanthine	C6H6N4O2	166.0491	166.0489273	349.456	5.82	21206723.55	36798036.67	56110852.1	17071634.26	20171703.85	28533070.59	30671649.09	26266886.85	25559428.59	117944902.6	76654687.03	77017739.76	107474216.1	131492081.9	112098777.4	89267285.3	78469850.66	114240604.2	55944222.13	50203874.3	52172581.42	57276371.99	53418026.26	54404820.99	10693436.68	23511116.42	15212307.66	10198460.13	14013832.04	8514242.623	12190395.5	14214698.37	10813506.6
M166T743	Pyridoxal	C8H9NO3	167.0582	166.0491304	743.461	12.39	20942102.59	15773001.05	16810673.63	17942820.96	18774263.23	18026699	24014115.61	16670439.67	18231508.17	14227056.19	18236900.4	16401507.98	19483853.21	13939238.98	18345531.76	14986828.77	16158722.81	16585686.5	13638528.33	15561601.51	15004592.47	15541889.48	15748550.96	12791286.37	10903910.59	8588877.852	11907560.25	9459069.66	13004983.08	15548948.49	11032045.27	11496134.62	8604557.302
M167T100	Vanillic acid	C8H8O4	168.0423	167.0331935	100.408	1.67	19693601.83	22700850.04	30098965.64	23296498.2	17337668.58	20784781.23	4096381.46	18439415.88	20662441.47	2346415.275	2051876.902	2524690.574	2276977.414	2666711.805	1910705.91	2234870.818	2500702.907	2304580.836	16317395.84	15355042.22	16525346.58	17771251.36	4744799.928	17072534.64	24471993.11	23329176.46	70534457.27	26885370.07	23156436.83	26173567.38	24426305.22	39827769.15	26373439.66
M167T535	3,4-Dihydroxybenzeneacetic acid	C8H8O4	168.0423	167.032548	534.6175	8.91	3846754.408	5176388.485	13980208.83	14391464.18	18143696.2	3504957.008	3553208.173	3602296.421	3619741.194	77050364.86	59187409.14	66612984.44	65055475.51	85144126.12	115309753.2	53985843.74	67198718.78	59110335.01	68624876.91	74719042.98	125627743.8	74638195.07	82706205.68	73459725.37	89476908.1	104318220.1	85805795.71	82950161.5	65038216.31	76295657.27	78961394.43	69779593.65	87229960.22
M168T294	Pyridoxine	C8H11NO3	169.0739	168.0647836	294.3425	4.91	15678119.69	4916832.402	7953008.755	14792714.13	9860672.196	6953890.125	7431840.838	13461717.53	7082337.844	9528499.901	8981624.847	8765213.533	10311218.63	9189121.179	7761971.44	9458771.283	7682693.922	9979203.831	9595555.55	7087734.166	7175126.442	6789040.064	8087734.232	12715001.67	7289226.741	9631390.139	4773666.896	4146199.108	4634684.624	5899008.338	4164088.06	6953483.334	3723448.595
M171T77	Beta-Glycerophosphoric acid	C3H9O6P	172.0137	171.0046449	76.8379	1.28	1569897.709	2252431.551	4277425.675	1474840.416	4498610.648	4270129.183	7180624.712	1158738.088	900917.1228	2858807.58	2388840.054	2744102.281	4179747.514	5532787.174	5250650.734	3210850.674	3935503.814	2981777.318	13613696.48	11571594.06	11958715.09	11970328.6	11705821.22	12663810.28	6958880.397	9396064.551	13831201.69	6162660.651	13141731.72	27785578.58	6148004.78	8266710.441	5252337.35
M172T297	3-Dehydroshikimate	C7H8O5	172.0372	172.0386204	297.109	4.95	5930552.648	2912042.49	4480236.96	2598997.606	2663609.392	4391052.978	2667659.248	6087100.038	3958307.174	6238077.674	6140975.701	7923499.581	6180946.902	8443815.897	7148753.346	7075142.627	6090808.238	7430372.067	3128122.459	2045102.413	2634966.303	2255958.294	3718025.943	5156353.844	1727377.393	768835.7154	2390998.633	254176.6857	439114.5035	274770.5441	678067.3723	1498834.399	783589.977
M172T349	N-Acetylleucine	C8H15NO3	173.1052	172.0965093	349.094	5.82	68775784.54	42956283.71	87716358.2	67503371.01	76623143.35	65497121.51	98911187.33	82486538.6	93267274.29	55170128.48	39882043.61	36981605.16	55751926.12	46256017.83	81162665.21	78162729.89	52392161.27	82849998.34	57239560.09	51378162.29	52849373.84	52381063.43	53103369.07	54560655.68	20413216.12	22601432.33	33124084.76	21152859.15	18304974.86	15370848.51	19176828.81	24405278.17	21080192.73
M174T545	1H-Indole-3-acetamide	C10H10N2O	174.0793	174.0538515	544.59	9.08	535561635.1	636894798.5	464932074.1	654183127.7	389341237.4	349010023.3	425962345.5	424549071	470266604.8	407322067.2	418818795	353783612.4	463623651.4	368394010.1	506326639.9	437086614.4	400406041	562950802.6	217340502.8	257769099.7	234757076	257953540.9	256309269.6	240416213.6	56456301.87	43976535.87	65339716.17	11609866.35	55856327.49	12168058.06	40871112.53	14672322.73	48421155
M175T89	2-Isopropylmalic acid	C7H12O5	176.0685	175.0598458	89.1586	1.49	109580733.9	196801797	90664501.57	91387034.55	66534474.75	93359287.45	130944105.8	66279660.62	101807236.4	410441391.6	662659001	491366648.6	484464689.1	610730812.4	372770523.6	358350509.6	385445578	377221043	281163819.2	257132780.7	257048806.9	262543936.3	223846802.1	258709498.8	66755455.49	83538298.92	50664197.83	150801344.7	68652830.26	124133272.4	56687701.16	67182823.07	73645503.61
M176T203	N-Formyl-L-glutamic acid	C6H9NO5	175.0481	176.0367869	203.099	3.38	8880554.358	3490746.618	2862145.221	1932832.544	1820994.478	295182.0945	5707666.3	9827093.569	7122434.363	20982150.02	26973603.03	16612720.93	36376123.25	30498492.96	40231339.55	29092646.25	27325232.74	41103533.78	15318576.18	10177252.94	10898344.8	11689404.93	11222047.47	12332848.21	720114.7145	455500.8077	1897159.18	3198284.818	783802.2031	3007190.688	289805.4264	714534.8209	526038.3837
M177T565	Aesculetin	C9H6O4	178.0266	177.0172814	565.14	9.42	52901156.25	31055979.82	14818653.48	19632499.4	29634679.31	22737140.42	19993803.32	16471311.44	19369155.62	266668544.9	309405151.7	286087220.5	279246997.8	335373771.7	257001287.2	206543631.1	219098976	244368026.5	150036419.8	144173814.2	138704943.8	151063149.3	135308132.5	138099108	60644037.66	72830248.14	154095518.4	85193231.63	94130826.34	95764490.83	59171474.47	126094444.6	71330522.96
M177T100	Gluconolactone	C6H10O6	178.0477	177.0384192	100.041	1.67	189166502.2	229928737.7	141379926	101339495.1	100376072.7	111046029.6	144951595.2	175717170.3	152688991.6	262132672	296499198.2	298892181.4	275552317.3	314090790.9	267746336.7	235547164.6	265607966	277912617.9	261796896.8	305930231.2	234754926	245775599.6	234943414.2	225355105.2	273112384.7	306403649.9	283759663.2	238282794.1	207380868.9	301170691.6	193541707.7	243197840.6	197424108.5
M178T340	D-Gulono-1,4-lactone	C6H10O6	178.048	178.0253457	340.049	5.67	1421300.802	1143483.647	1057735.587	1027901.524	892530.8809	784718.2916	877633.9596	801160.8362	782057.4898	603909.1215	734956.6038	553775.8724	687896.8026	670888.2886	538872.7309	1959754.893	766513.8796	781059.6095	6178294.838	5200932.669	6340293.138	4356492.659	5639071.424	5291606.543	24675243.58	16681731.48	19368626.91	11269970.78	4301934.524	19076743.26	9929357.435	13710802.92	13804107.42
M179T614	4-Hydroxyphenylpyruvic acid	C9H8O4	180.0423	179.0332415	614.056	10.23	22883843.21	19814460.68	19983956.43	20091299.39	17233189.53	16903053.14	17458484.52	17230558.36	18754559.83	1493097.498	1318153.029	1159055.056	2632059.705	2960789.958	35547230.64	4248339.584	1490722.183	3528138.686	15452384.46	14760918.38	14987147.01	14145699.8	17505525.16	17419172.96	15012227.74	1842841.948	5923417.101	6081497.913	2633516.53	1588914.362	1939177.149	2203967.866	2293677.878
M179T495	L-Gulose	C6H12O6	180.0634	179.0529481	494.771	8.25	79999176.66	89031832.78	21135129.42	21279067.26	63484326.5	18400239.73	111997027.1	21022392.46	86662028.57	175586250	18170468.47	91557980.34	45915458.86	68989179.15	54523294.38	79787782.98	58536379.75	313494113.9	91984595.81	97024107.99	93425966.29	100715116	25192440.24	108678743.7	116555095.2	130620186.1	84265617.48	161264309.2	24651458.06	132363796.5	108467669.7	127704346.3	135050353
M180T203	D-Glucose	C6H12O6	180.0634	180.0659441	203.024	3.38	34972028.12	43706167.58	21254652.75	26953003.39	16635036.74	13177090.5	27331710.74	38565799.1	36520053.51	23856573.59	19281084.12	13192913.72	16663449.03	26045994.99	27691681.16	18771355.89	9749051.728	35198249.51	12355968.95	15571561.14	14571918.52	16744849.92	16829502.3	24415962.5	1683526.34	1805571.213	1643219.278	1807028.043	1571380.222	1645065.46	1570690.59	1720272.59	1458959.526
M181T484	2,6-Dihydroxy-4-methoxyacetophenone	C9H10O4	182.0579	181.0477597	484.25	8.07	22693925.13	20946071.99	20623617.55	16396942.48	240243390.9	14824803.24	15608952.38	76394608	13577267.85	308810127.1	328594920.7	541912190.7	374281875.1	688611071	429033665.4	474788397.9	514162668.9	527227316.6	176545262.7	214667231.7	227723978.1	419676547.7	202012543.8	220093827	53589881.59	42427589.79	37242015.53	29739938.92	29410439.64	26522242.91	24561215.66	23289721.91	21620243.33
M182T217	L-Tyrosine	C9H11NO3	181.0739	182.0441588	216.5965	3.61	9090872.243	13922363.83	12230885.36	8531363.691	5028982.02	6409350.293	6475116.855	5748493.468	5982740.783	8742150.196	6277691.863	6475252.599	8756345.41	12862375.78	13265033.5	11268872.98	8214127.861	14315740.89	4180243.684	4080257.551	4808438.931	7817852.033	9724587.82	7738024.026	490392.0849	428656.908	560800.4665	549805.7299	1772187.12	287160.5801	608650.626	618131.719	503796.5321
M182T351	4-Pyridoxic acid	C8H9NO4	183.0532	182.0440193	351.035	5.85	70104574.1	84482230.99	91884324.18	69536030.86	102560812.3	96936493.79	104746043.7	113344652.5	114772374.6	65620305.28	61412195.92	61883590.56	69324970.35	69632360.97	65760116.1	59215532.3	61413249.5	68392887.32	61671404.47	55808052.63	61522615.63	62710163.86	66570211.01	62875125.47	37003629.09	26214942.12	35309327.29	28917251.82	32882337.81	27596942.54	30240200.19	31432783.83	31673147.85
M186T412	Pantothenol	C9H19NO4	205.1314	186.1118532	412.285	6.87	37458768.26	16807855.74	29726024.67	41707636.23	28478878.98	21795311.86	46857951.35	38445494.86	36164792.76	3383893.813	2596049.721	1741247.856	3123137.739	2946845.606	7740285.789	2306466.851	2732337.555	2463044.055	10103563.39	9530280.603	10164212.57	11790256.81	10483779.89	12021499.23	1173481.778	798639.8918	795498.0832	1039588.931	596860.8807	308609.4461	834667.8701	834078.4528	785226.6185
M187T212	Azelaic acid	C9H16O4	188.1049	187.1071965	211.714	3.53	6407756.278	4789650.26	7968468.86	7280036.146	6027565.638	3554601.471	2603208.252	5185658.921	4374834.303	10574448.94	1739019.638	3694701.091	3113935.778	10574459.92	3981364.993	5358179.007	9132283.138	4973864.291	1963400.434	2688931.85	2000120.981	2944789.332	3541113.85	3355944.514	2142274.062	2185471.977	2713949.526	12993193.01	1932430.923	1915225.854	1868240.08	1900178.922	1856973.668
M188T75	N-Acetylglutamic acid	C7H11NO5	189.0637	188.0546223	75.4965	1.26	15189567.84	6383376.892	14424939.58	14719730.04	11939881.17	8632995.843	13761106.13	12191190.11	12109664.91	38173629.26	10883792.05	14091189.03	21567342.66	15552039.57	31338766.4	32336978.64	16648252.04	30898598.52	14062711.81	13911747.6	13658073.31	14007354.75	14254363.88	13792383.17	3987965.404	3273617.465	5826292.549	3107804.249	3376876.933	495016.1887	679762.3466	4052903.235	2642312.806
M191T543	Scopoletin	C10H8O4	192.0423	191.0330383	543.054	9.05	224952984	222239837.9	162764838.5	161939574.7	191095158.9	211974519.9	180720556.4	156380700.8	160648588.4	30310175033	23371107063	33442158102	34515578939	33799244709	25351787865	30073116111	22841798729	28728029994	11960913911	13160649771	12677674783	11926414184	13580140706	12828386089	559092422.3	516749202	552766102.6	555319860.3	341953890.1	342491655.8	363182513.3	228113158.8	275430448.6
M192T70	Citric acid	C6H8O7	192.027	192.0215371	69.6093	1.16	46275883.06	38053232.27	45829334.51	42541491.53	53056532.56	56175594.92	87869097.13	43713121.52	46973836.36	152134099	133277331	116344791.8	130426265.9	110910668.3	124439064.3	126208957.5	102744920.4	110639354.9	100892123.5	79024786	84425062.95	74153529.78	80675587.36	81293630.14	106099180.3	64607896.62	68937604.61	115985438.6	74208237.37	12346093.8	89058803.54	71761647.18	22670814.93
M192T371	Phenylacetylglycine	C10H11NO3	193.0739	192.0650674	370.697	6.18	76564355.68	45798375.56	77477637.76	67992800.75	57123422.17	63349725.28	61744790.2	61692950.67	74174838.26	40929466.42	35649154.18	42634829.75	41533919.98	38201400.22	44854076.85	46939676.72	38982024.14	54810787.22	34681027.42	32712777.78	33318590.45	33125021.05	34974660.16	31902756.12	13874720.44	14025067.55	19909189.4	14012191.23	14220538.91	14595298.02	14729071.65	16326918.94	15559507.86
M193T342	trans-Ferulic acid	C10H10O4	194.0579	193.0485854	341.5395	5.69	4208101.427	3879720.919	3373637.866	3447180.341	2982677.427	3067453.416	2453095.836	2436621.24	2564452.29	52168697.18	32102608.28	28356111.69	42656426.92	30342038.87	61547793.56	73487089.8	46418114.59	45660992.22	232850177.5	195796587.8	218225474.2	189741222.5	343961843.7	203940997.3	1109408116	582788434.4	661452526.9	388727234	169826718.6	714293810.9	370293907.3	492294136.1	496519036.1
M193T93	(-)-Bornesitol	C7H14O6	194.079	193.0701713	92.75145	1.55	106945686.5	77064608.54	52443483.91	87931109.3	68782803.31	65893438.27	68218131.6	105843268.8	91422910.03	25820515.28	23924574.97	23460140.4	17212765.03	4123720.622	16025279.22	11917958.34	11264108.46	9173016.79	64847180.02	61779526.62	63406483.93	60885736.41	108016111	64800946.78	173336831.4	151779432.4	114532376.9	121656638.3	121647052.9	147966900.5	124063933.5	125042044.3	152613411.2
M195T81	Gluconic acid	C6H12O7	196.0583	195.0484361	81.2419	1.35	351210543.3	249930637.6	226627975.7	302709953.5	338059441.5	276014040.3	368184179.1	470236711.9	325571705.7	1254394411	1132819198	735960460.7	1271969738	1154787880	1637246760	1714556362	1264058790	1310885296	919513418.8	779868616.4	746837051	725761190.3	748032523.7	839397567.8	634301013.5	619082692.6	847024706.4	643794641.3	600430694	477679936.7	619863681.2	740203204.5	630457466.1
M195T95	D-Mannonate	C6H12O7	196.0583	195.0492686	94.52175	1.58	59399819.13	65806342.22	34106798.57	50853256.47	45149505.51	46444643.65	67691467.86	46860146.68	51584529.67	37302977.26	68249494.71	47059162.97	49180211.84	37931943	34962082.62	34478080.84	31205370.42	29305981	42244096.7	40738860.89	45251258.68	40007559.95	10508805.86	38720960.57	45697560.6	42229732.66	38363081.16	40127814.53	35233515.3	34668898.17	30836973.58	34440687.06	40448759.37
M195T408	Gulonic acid	C6H12O7	196.0583	195.0505046	408.388	6.81	1521894.444	13239528.93	13290085.42	11851611.96	13024944.95	2005853.035	1542189.482	1816456.218	12831816.4	1420501.451	1614783.222	1560294.365	1324870.989	1553543.558	1190394.585	1264129.282	1308849.332	1342232.467	16016949.81	14391900.24	16289102.13	2336044.88	18285201.91	20017915.37	2826058.85	18278042.97	2719305.252	27933059.24	41517485.94	2826553.894	17718167.23	18697568.15	26992783.09
M195T495	Xanthoxylin	C10H12O4	196.0736	195.0647232	495.3155	8.26	73236466.66	70419473.52	70268330.14	76415355	36103855.3	34824313.71	42557373.08	53126583.39	64228089.03	19427151.2	28416690.53	20745391.74	18622175.22	19231403.12	26600091.29	24684849.64	4308252.111	29706661.37	54192502.84	51040974.33	51657276.63	55160399.74	55856501.39	54792455.91	109556696.1	70239928.57	65764801.51	48273791.19	136813671.4	53395680.47	72160770.93	73638290.08	43807496.97
M195T748	Acetosyringone	C10H12O4	196.0736	195.064703	747.993	12.47	10011217.64	1939880.451	1671922.71	1835100.011	8824666.802	14019843.65	10016226.48	19805273.73	7773454.61	29821395.93	34617989.46	33537988.48	38503574.65	54722318.53	41009475.03	61895457.15	45168966.49	54157052.45	20018595.2	19204449.49	19035831.57	19192979.52	31475189.59	18818314.6	1925914.116	1774552.742	1597543.628	1003341.892	1623738.531	1216031.174	1536747.622	2100229.831	1251960.137
M197T93_2	L-Dopa	C9H11NO4	197.0688	197.0651206	93.0494	1.55	50849729.87	36627165.49	33293837.01	42301702.1	37380408.03	36612338.42	47200640.63	40416835.83	47796254.27	50762844.69	61204365.38	42327501.58	50186582.93	50463706.2	52042743.23	44856549.29	44715185.49	55303383.02	55625632.31	55022295.82	58030796	55732623.72	62550549.37	55398103.54	84085081.9	83509218.87	79272679.81	71798008.62	67645163.47	59733246.28	68804911.85	93614755.38	107238533.5
M197T515	Vanillylmandelic acid	C9H10O5	198.0528	197.1168458	515.317	8.59	1481082.662	2083552.826	2849766.058	1510641.819	2002308.869	2191757.112	5296443.051	1385014.599	2070239.357	842610662.4	881254557	837123978.1	679909264.6	1001485227	632649082.1	388397065	562978826.2	591514185.2	319459497.2	293072943.8	358237878.3	317287497.8	310741808.1	314467868.8	39521825.06	29995790.31	25120445.73	27889161.56	21348125.74	20775889.87	52951570.94	28740139.22	24610819.28
M200T450	Harmalol	C12H12N2O	200.095	200.0911363	449.539	7.49	64085558.83	63500661.18	43525414.93	66109661.14	62732286.04	80429473.76	70772077.94	64393543.62	57394443.02	88114876.89	95031470.11	88705773.69	102128628.4	86337919.69	97937124.6	88966861.92	89563955.43	106406004.5	62850751.78	52808658.59	57718519.55	53952041.41	57014796.67	66680944.95	1632455.241	2250510.21	10672444.69	7016264.992	5142910.824	7489305.559	7135226.37	8736529.809	5465403.518
M206T390	N-Acetyl-L-phenylalanine	C11H13NO3	207.0895	206.080848	390.232	6.5	94697295.14	20703672.74	56044735.33	80516107.71	46288305.04	40939526.85	70807627.53	52574250.03	64850677.51	29397552.51	21060954.73	20101738.1	25813713.86	24689843.87	37019611.14	42795693.98	19868121.87	42559940.57	31361764.4	34039756.8	30385192.78	31518595.57	28299928.28	26187900.26	14095924.84	15499975.81	21398545.54	15555099.51	13678583.47	11694384.22	14484605.69	16963860.91	11608805.1
M209T369	3-(3,4-Dihydroxy-5-methoxy)-2-propenoic acid	C10H10O5	210.0528	209.0438715	368.989	6.15	288828.4	417151.6665	383346.4477	424421.8044	382617.3572	371308.1259	326228.3699	306431.4412	381362.2831	616735.052	329980.9358	439279.7653	492442.3699	237531.0814	385491.9496	110132.4548	363781.9401	146819.6876	23731556.71	21868636.13	22267681.11	24324494.8	24879248.09	23727187.83	50274348.59	86145035.19	49061714.79	99314045.51	37523561.17	94313028.65	72079053.12	63777678.73	90907395.89
M209T93	Sedoheptulose	C7H14O7	210.074	209.0639384	92.5888	1.54	74877524.41	5139482.661	47302460.08	59923782.73	55471388.26	44870317	50834973.89	60005537.08	60083389.89	128739276	5306295.098	116454752.7	124209209.7	27080771.15	118084626.4	124573767.5	20887628.57	99942963.51	98234858.93	92527518.36	102670612.5	90360755.42	87810146.01	19032196.38	99652203.94	126392459	87934154.06	238291753.7	88694975.89	101860995.6	84402845.42	96597231.11	113118306.4
M209T488	Jasmonic acid	C12H18O3	210.1256	209.1168631	488.02	8.13	102247279	72742735.25	66562048.64	80349025.42	74351077.66	88301040.42	102173686.8	93391045.97	83815653.1	414362163.2	405638761.7	358221052.9	349881455	376156044.8	268064602.7	206644866.5	250797220.2	219120138.1	164821406.3	159046516.9	166879682.6	158707006.2	165711700.2	156674592	29346121.94	26121028.96	27695768.6	35809966.09	22690475.89	26731612.75	31061073.19	33808046.41	21014505.11
M211T482	Dodecanedioic acid	C12H22O4	230.1518	211.1324956	482.237	8.04	62167796.57	49124122.85	47927583.47	104064276.5	55746776.48	61465673.47	59038311.3	35118099.86	57008653.23	5987658.978	1833809.883	5346678.312	1587794.678	1610573.051	2095251.432	1643885.132	1512406.699	5109937.815	19694977.53	19365368.08	20104670.83	18511044.5	19246950.06	19975740.75	7353610.744	1745486.29	1625285.167	1567989.947	1926085.128	1118515.476	1385666.737	2095110.744	1467861.337
M212T101	D-Glycero-D-galacto-heptitol	C7H16O7	212.0896	212.05496	101.208	1.69	2239370.83	1362143.352	4209207.566	3922502.306	1504957.476	2965591.279	2382731.334	2138668.315	2565703.511	2425993.245	1331876.41	4006629.72	1384187.174	2760207.879	2666017.978	2485361.449	1740627.826	2321787.891	2681912.143	1150847.334	1267888.322	1383988.482	1259053.876	1216820.917	470817.3982	329569.3247	1836178.902	405904.0752	1366270.413	107295.1383	292390.1074	1897293.643	2367532.124
M213T182	Dethiobiotin	C10H18N2O3	214.1317	213.1228228	182.304	3.04	6659702.664	2666085.369	2945785.868	5446912.512	6367166.746	6406750.388	4111855.258	8832028.066	5802731.618	5042383.075	4229130.529	4202587.832	5994322.387	5129178.06	5154748.561	6275210.373	4749143.366	5931815.687	3610576.385	3546367.033	4421028.686	4328576.298	4144309.211	4068600.521	574787.5871	485515.5977	1117989.864	717755.6764	425353.8615	305976.7349	510336.7353	645810.4418	538279.6546
M218T182	Pantothenic acid	C9H17NO5	219.1107	218.1015575	182.3535	3.04	192816222.6	69025566.55	117852607.1	220182772.1	117240335.9	109124567.4	121958642.2	159178823.9	126857452.6	199698818.1	194359552.7	143986649.6	204337817.6	170657350.6	205487484.6	210835888.4	216517233.9	199304709	129042734.5	146111165.1	158637617.1	165837737.8	163300614.8	136717449.5	117317037.2	83885744.86	172239665.9	122451232.8	81314286.66	92205551	80573177.76	99622617.21	116584119.3
M227T834	Resveratrol	C14H12O3	228.0786	227.0751129	833.7385	13.9	240857932.7	265384758.5	0	109590042.3	205221493.3	153919236.4	50711317.38	114028948.7	225284642.8	214428877.4	0	0	65621147.37	193072999.9	50665152.98	85404588.05	0	57284625.7	0	61768881.66	0	0	0	64321743.7	0	0	0	0	57480968.2	0	0	28476027.03	0
M231T777	Alantolactone	C15H20O2	232.1463	231.1375016	777.365	12.96	7989189.847	3233344.042	20627103.48	16780603.78	2641333.924	2700263.179	12257121.41	11217969.61	15265153.49	34583175.4	268453804.8	212318701	219415936.1	566742985.5	134564827.6	222519833.5	107685540.1	114867476	91960433.85	64649391.07	65058560.49	67140919.58	47601588.43	57553694.33	1646090.428	7254385.222	4785760.719	2612347.55	5287753.067	6679301.982	4487609.73	3563401.276	5090417.542
M233T835	Deoxyinosine	C10H12N4O4	252.0859	233.1535352	835.184	13.92	78613875.66	110798903.3	100800854.3	75703565.5	71273711.96	59482606.34	292881624.5	13941529	38097040.3	40585003122	67182588975	23899431279	24987986960	24239550564	45867462264	19127564868	35582759456	23339453151	10764439390	16638029253	20123196947	28585944521	16342691119	25531371961	300002494	361904333.2	278181928.7	365781470.9	116413265.5	87070720.59	83807215.67	62920008.47	58969052.29
M237T81	3-Deoxy-D-manno-octulosonate	C8H14O8	238.0689	237.0599132	81.3484	1.36	93768756.68	60867369.39	57268485.58	67477362.54	103483116.2	91272699.64	81303891.38	112212764.1	93899897.75	111989202	143009879.8	120800855	132517194.4	117202513.7	138883101.7	121424599.8	147839122.4	120690645.7	138213711.8	111067440.8	122384804.9	114403237.6	104478075.2	121458219.6	159781502.5	139027248.4	139236053.3	135134218.8	94223490.51	87516318.04	102536135.3	143537320.7	113397649.7
M239T273	Dinoseb	C10H12N2O5	240.0746	239.073119	272.517	4.54	25300898.22	37053593.09	14654539.03	21061530.13	30813562.48	35468631.52	106232291.8	42772138.92	14774752.08	10808033.25	14106608.53	2526643.453	1831828.751	2044051.929	1756543.972	1275385.056	1263859.056	1242036.142	12550215.74	13998118.2	15123569.99	3574323.931	26088346.88	16894571.72	41767055.2	15361637.01	4461530.188	40227323.67	18314413.43	32758218.19	5906424.094	5672162.763	21896683.77
M242T174	Cytidine	C9H13N3O5	243.0855	242.0759192	174.1005	2.9	538864755.9	292795920.1	315611008.6	461492178.8	410893074.5	412187545.1	322479057.9	521779463.6	410448446.1	797829575.6	545084314.4	517075509.5	767095663.3	647205001.8	756468449.6	881590964.9	583072286.6	825938029.3	430936275.1	428139958.7	454894668.2	448664073.4	416682816.3	436777133.5	87867529.15	67367970.92	113989946.6	73618011.09	63573444.39	48704421.53	62892538.92	83360250.11	68974252.74
M243T213	Uridine	C9H12N2O6	244.0695	243.0611692	213.4835	3.56	1305779525	990978785.9	887479012	1131128413	973945041.5	1107782179	1065863625	1272909216	957755716.6	2191744910	1844528848	1402636995	2212702283	2183586987	2078879625	2349371078	1644153593	2182462829	1121821985	1249997128	1064897831	1357987012	1402752786	1221354031	369711960.6	427449682.8	506037853.9	471739297	358494798.3	352824504	316021777.4	479836469	345199544.8
M243T157	Pseudouridine	C9H12N2O6	244.0695	243.06113	156.8955	2.61	86816602.9	63302731.42	64375007.06	77090429.17	83278165.24	57991360.79	62948391.05	102634045.7	68102952.71	152376097.7	107629785.3	95361466.77	142425105.7	136683251.1	207902393.9	142110373.9	101067582.2	108684713	86075658.44	81059697.09	83436858.31	90106218.93	70928937.56	80567026.93	29327987.78	29952486.34	38019963.43	34324420.55	22232535.08	21369374.2	23133072.98	34298932.74	25786146.18
M249T773	Abscisic aldehyde	C15H20O3	248.1412	249.14812	772.681	12.88	19876100.39	47174495.49	88209548.22	104800785.8	24342483.93	24891457.84	69260336.91	21385559.94	22561915.04	56025031.36	161580144.8	64322281.43	57340771.27	73829211.45	258045505.5	206273840.5	48938373.86	209742725.3	85688001.29	47821522.56	101085971	128610799.4	65042844.05	117034208.4	15469351.4	7319287.121	6156724.293	3979108.155	23806857.03	3985819.728	3792223.975	6577646.653	14780237.66
M255T91	Nicotinate D-ribonucleoside	C11H14NO6	256.0821	255.0709603	91.1726	1.52	15887412.99	31437370	15164688.37	16359442.49	14463564.71	11907636.99	18007681.01	16331113.76	19129487.26	22984726.91	25068742.68	24061822.76	20098109.84	24536492.54	22104563.23	19606301.22	17371669.66	16987509.78	19610246.52	19125788.34	19597495.35	19203664.19	19450196.06	18900749.51	14916198.68	21651128.13	13929821.15	17366695.99	15889143.46	15823077.63	13669640.37	17526591.42	19596630.03
M263T564	(S)-Abscisic acid	C15H20O4	264.1362	263.1278334	563.818	9.4	2222974.885	3949403.682	3750453.933	2899679.471	11653406.07	6648756.858	2253085.938	11764435.66	7607122.039	281836414.7	332202883.5	344412992.4	347338028.9	483318032	486795567.5	343984094.1	304786870	258133369.8	148154494.9	144818318.7	142600791.3	147958642.3	154116759.4	146516884.2	3122273.175	3766948.341	2669378.62	4187774.177	2448512.426	4411160.622	3241006.195	3408886.026	5315491.797
M265T763	Stearic acid	C18H36O2	284.2715	265.1459448	763.3895	12.72	99733258.59	73726563.69	40822689.38	59456297.61	51713567.01	56535270.08	48325350.63	50398034.7	79830874.61	149874214.3	340024855	401243465.2	418830795.4	141176647.5	31419754.18	80938226.04	112005431.5	83050416.08	121770784.3	258689925.6	133848069.8	264918557.1	123055502.9	120167499.5	158465593.8	105519485.9	66194397.23	85165818.72	62016537.08	79370776.49	85663491.63	52945231.61	62809374.92
M266T322	Deoxyguanosine	C10H13N5O4	267.0968	266.0885453	322.4855	5.37	151587434.6	108509403.9	72967969.16	121267407.9	86185165.21	77966748.46	101756865.9	138572148.5	122908943.5	40473580.89	49039001.75	56502410.93	49136455.89	51712253.18	57352325.29	71030986.32	61755493.46	84293460.21	58177729.18	58145392.34	61523397.65	59602018.21	60281519.29	60577499.72	30759783.19	25586761.63	25333175.3	23435730.28	15892703.53	4895340.114	20119930.75	19807897.65	27729713.31
M266T464	Cyclizine	C18H22N2	266.1783	266.1470629	463.767	7.73	454451.0033	738579.9521	564584.5241	479813.3616	436562.7491	3472765.45	448883.1234	394549.5236	429736.9526	44817134.02	29239299.13	39921954.13	33360038.67	50446495.09	44094955.46	34212729.59	40450710.1	42217256.09	14168570.53	15339020.16	13061076.5	21538050.04	14821065.55	12833105.83	385168.4111	439213.7264	223972.4564	161048.7893	348489.604	212967.2817	166240.3838	200900.4975	423066.8344
M267T305	Inosine	C10H12N4O5	268.0808	267.0728882	304.737	5.08	11663736.71	9128412.01	10751053.78	10552643.96	9821487.228	11124610.49	7927542.846	13019422.2	9863932.727	28174525.57	18047538.27	25842358.51	23375320.85	28575323.36	39175504.74	33467223.53	25463444.21	31767697.62	14014276.05	18852656.86	16351854.78	16065403.27	17446533.77	17663744.22	9130128.93	9975374.863	9144950.866	10148832.48	9139990.87	1929062.954	9015225.837	9618143.829	8644537.534
M267T441	2-O-(alpha-D-Mannosyl)-D-glycerate	C9H16O9	268.0794	267.0710163	441.093	7.35	1175547.665	1023946.265	1028904.543	1058611.603	1030207.874	962544.6767	1224864.208	1030811.517	1041726.603	6597851.632	8832284.043	6110051.96	9637198.043	7887307.47	5336774.557	3989605.704	5832789.363	3976151.244	11904000.57	12943135.8	13271702.75	11608617.63	14087064.67	13376036.46	21106113.37	40695842.87	23158875.03	36033715.48	15182295.15	22326274.92	32790338.46	17701994.52	15622013.86
M269T784	Apigenin	C15H10O5	270.0528	269.0443095	784.481	13.07	19823250.31	15558884.22	11951184.21	13465424.57	13368383.54	20293419.73	13801331.63	12530348.29	15223955.63	30061879.44	55770703.93	23006583.45	19396791.7	30634230.49	13699766.4	1694521.329	2868278.194	11164495.54	53991411.78	47745303.67	50173229.62	48183658.16	51792458.04	44494485.63	131778786.6	94636404.93	114665068.5	44543383.36	125606432.9	36720689.42	212249845.2	64331813.08	96142849.47
M269T836	Genistein	C15H10O5	270.0528	269.1538707	836.061	13.93	21956045.46	12776493.35	3583058.42	30501267.35	4694454.332	4688252.632	4562637.937	4372925.869	4300928.199	9407003.636	232656.096	1895805.441	4772637.533	1890205.824	4797928.145	3107934.921	1295656.824	2055938.681	178852889	178183999.3	161534768	153075189.2	195686480.6	180481467.7	290270082.3	515922804.5	274212038.3	584012117.4	281659253.3	739269744.9	375952560.8	530379952.6	520189221
M271T826	17a-Estradiol	C18H24O2	272.1776	271.1665343	825.66	13.76	3017195409	7531052863	12835542304	2442511530	9032924771	2053287623	2020014291	1700507810	3248353132	5120550141	101835873.5	5596161673	1982348927	398424397	3236293806	599108955.8	2503448879	1443098540	1753374193	1723483142	1694912385	1616075575	4275415622	2678649123	1700587435	5727543764	5056082562	5374838890	5828536793	2874011990	2976891013	7317012716	7078139845
M272T825	16-Hydroxypalmitate	C16H32O3	272.2351	272.2302379	824.9415	13.75	925064874.3	546727928.4	665356198.3	950442654.8	693323881.1	827466360.3	895194986	729568495.1	773337456.5	1207030643	844755869.1	815211865	1082172590	1002549361	1951879141	1653917582	1420518637	2327391036	807606250.2	801433349.8	845524392.6	685984412.3	717953470.7	692591754.4	253495139.1	168084264.1	164815276.2	152649967.3	213755259.2	145272289.4	157823460.1	191072479.3	188115986.7
M275T193	6-Tuliposide B	C11H18O9	294.0951	275.0707896	192.616	3.21	329718.2988	549848.8213	964609.3434	1261218.577	247504.4355	1671678.943	3277362.343	1117709.971	334854.9271	2189759.207	2092187.687	2079886.988	1441668.758	1717073.67	2564702.433	2422958.248	1699040.891	2252835.575	8018064.475	5635940.854	9361249.295	7380051.936	5974395.658	5725059.149	26371873.37	26445280.85	18356318.97	21317486.72	15766185.91	28067918.48	16978262.63	19139951.5	39930737.71
M278T550	6-Tuliposide A	C11H18O8	278.1002	278.1051472	549.635	9.16	3473631.348	1485695.55	762751.2745	3660423.647	5202739.789	7015076.256	4233277.572	4455225.452	3708830.44	130721940.8	109266968.6	102759913.3	148652076.2	112441363.5	116797477.9	110742289.4	110151384.8	90317688.7	20359719.03	21932926.05	21563682.34	25168842.46	19999675.47	21234458.79	480493.8545	1247968.39	145232.9085	747593.9981	384401.0553	1192793.412	663695.7307	424142.6721	614400.6881
M278T733	Dibutyl phthalate	C16H22O4	278.1518	278.1464181	732.756	12.21	60907988.9	63148488.28	62541348.93	60282931.95	64594132.32	62314007.18	64246750.9	57747684.87	63443868.15	45394539.33	50477795.5	45547182.23	45790849.12	41254395.96	45011074.38	45621268.15	46190446.06	51801719.48	45924554.58	52972609.66	44807336.55	45696233.51	42911920.86	38345584.88	46711133.15	11926843.9	46406290.59	36253634.6	48043057.68	34595245.65	40360947.94	37086545.9	37203873.86
M279T815	Bovinic acid	C18H32O2	280.2402	279.2319202	815.392	13.59	18555581.01	26135252.32	19254017.35	21495665.4	109176684.4	41238754.49	25447345.73	31509346.81	23399110.27	6626506.147	40677268.73	16123071.19	21392292.82	23951566.15	33059350.58	45210134.66	18977121.49	44745917.63	7979256.825	6966194.834	7485237.662	7209513.815	6068258.379	22656950.24	17115001.46	15432568.15	18169651.03	20012507.99	5616411.929	4816450.676	5436903.929	5724117.379	12468788.95
M283T776	Quercetin	C15H10O7	302.043	283.0604968	776.127	12.94	1799045.769	1967219.701	1133273.228	1071360.425	1063516.98	1060656.838	1009316.582	945159.9875	809072.1572	6497564.053	2888586.015	1417248.601	1062684.082	1364730.772	1137198.378	1596045.834	746090.1042	1612534.873	382399703.7	357339099.5	392401108.2	417993292	453670034.5	414679376.4	562094755.4	1243018687	572696028.2	886061252.4	349360350.7	1562877370	1835145601	593773621	415844007.3
M285T775	Sakuranetin	C16H14O5	286.0841	285.0765784	775.438	12.92	144974842.3	56911570.12	106147804.7	11440803.38	13351297.74	51450260.38	12017550.16	12356981.05	68292007.17	157712970.3	215250535	137047634.5	248253042.6	221513720.5	214287897.5	253663230.3	186163677.5	189185556.2	242137763	234832878.4	245952237.8	247126569.3	251204393.9	240337510.5	225422143.8	516743102.9	258630375.6	469362970.6	163356194.9	712459492.8	962708603.7	267668368.3	208837682.3
M285T651	N-Acetylaspartylglutamate	C11H16N2O8	304.0907	285.0748352	650.704	10.85	51618691.03	8701072.784	76423030.25	8131531.679	61027110.44	7512531.498	30742480.5	28047282.06	39374621.27	31129307.19	9827816.067	31935235.37	9681299.306	30591567.43	47828878.84	23482673.72	8864540.066	9282877.212	58120084.42	71452673.99	59913572.4	53122444.55	54396108.56	52154508.95	12192496.74	11431026.76	13543594.57	9910280.945	66207236.17	7829566.664	130717433.6	49634001.76	67075571.3
M287T621	Eriodictyol	C15H12O6	288.0634	287.0555344	620.852	10.35	13954287.41	18117378.07	6107167.438	1574087.409	11463265.32	10877056.07	15607320.75	1737562.527	11352132.27	1061323.127	1469320.48	1727395.106	2515976.933	1677511.402	959449640.9	1467996.069	1199918.409	1930313.279	360250079.1	327087630.7	293749355.5	283021383.9	272350482.3	270241594.8	259452996.8	390891826	497690475.5	671465545.5	220508152.8	402523627	307105267.6	425298360.4	233894362.4
M287T806	2-Hydroxyestradiol	C18H24O3	288.1725	287.1649544	805.928	13.43	1158102055	3311395676	976382632.5	684098357.9	452992361.1	392747521.8	339526397.7	332473654.3	263051110.5	11623078893	2712857158	1410231616	906906722.8	1141630325	846440080.2	803897875.6	518587751.3	390126894.3	1.13E+11	1.20E+11	1.20E+11	1.26E+11	1.27E+11	1.12E+11	1.70E+11	2.12E+11	1.73E+11	2.10E+11	1.65E+11	1.62E+11	2.10E+11	2.01E+11	2.21E+11
M287T780	6beta-Hydroxy-17beta-estradiol	C18H24O3	288.1725	287.1654001	780.3185	13.01	416141521.3	661042972.2	252121701.7	103772824.4	496229549.2	50975067.5	380878898.2	376834734	43568920.71	1936219950	656839832.5	342347630.8	258444534.8	264310003.7	184892101.7	186176391.1	129473232.1	115909678.5	25030962889	25503552514	27417513132	28119747316	28672341294	21149287234	41227876432	59498616136	49863286496	62786807609	45842379454	46674839438	56906168825	63856979439	70759031199
M290T357	Argininosuccinic acid	C10H18N4O6	290.1226	290.1230746	357.2365	5.95	1721766.977	15141350.53	12943571.19	8193021.018	5989887.118	4107740.093	14455148.37	15848309.66	15537305.49	4816720.924	3718380.786	2231549.246	5004429.638	1432510.004	1333312.289	1726698.642	881375.2611	7570067.821	8815064.719	7273549.956	4804300.814	925265.2811	8150707.332	1006919.99	106316.8042	82457.01589	101124.3651	111774.5774	0	56849.31465	127657.3349	75410.67351	91990.72024
M293T772	9(S)-HPODE	C18H32O4	312.2301	293.2113825	771.81	12.86	129366576.5	223665947	133972034.8	145457505.4	106607596.8	24123498.1	107649609.4	112345486.6	133996850.5	95714005.36	92143780.08	70168048.28	92282287.92	100574604.3	134519346.2	165068716.5	85843960.45	128053082.9	55678153.35	72315475.78	73936375.22	69692100.43	72947243.53	162548528.4	39882455.53	5587071.086	51250323.71	8436743.995	37771726.5	7582348.668	6552735.854	32423487.72	8524469.086
M293T812	(2E,4Z,8E)-Colneleic acid	C18H30O3	294.2195	293.2111918	811.984	13.53	66813244.97	70980804.33	87230618.62	82453898.43	106626360	68550232.82	92636245.13	121375752.4	89652846.69	1712073052	1431988986	1101945240	1576693142	1465136465	1353891817	1784793245	292512608.9	1643287109	1261952753	865054266.1	928578161.7	113199356.1	117642315.1	456890681.5	213508572.2	446138405.3	218414748.7	162834364.9	112666475.8	124135878.3	28379256.94	122631383.4	137917141.2
M295T787	13-OxoODE	C18H30O3	294.2195	295.1540073	787.008	13.12	3891716.856	2446543.043	2352896.6	1575048.087	3627804.459	4237703.197	2687636.006	3340964.739	5219789.883	55814554.59	40446537.77	47681459.3	33822833.41	61449470.66	41371028.04	25271279.33	43874290.81	35740840.54	15734053.52	26912359.95	13527607.93	15552431.3	12362401.46	13074204.45	19576761.56	812866.8234	37505091.87	36299289.23	44966419.1	30825082.62	40290014.73	31139906.88	90004385.69
M295T838	Alpha-dimorphecolic acid	C18H32O3	296.2351	295.2262401	838.09	13.97	5645235839	3781992990	3757670484	6399005427	5381350406	4940163047	5364669272	5215514820	4620788979	219508906.6	166674214.6	26007524.09	222164882.7	56096645.09	277718639.5	38257685.45	232414793.4	180121389.6	136474044.6	170311289	386037698.1	1498608106	4340259261	1404346423	2182372568	2365526201	2658205311	2400492151	2999735245	2767151527	2373369268	2654159779	3044332936
M295T820	13-L-Hydroperoxylinoleic acid	C18H32O4	312.2301	295.2261939	819.789	13.66	199440243.3	99545828.45	170526475.3	225436308.9	182976106.3	164346067.3	178766906.1	181740638.7	159176197.9	65160042.42	84666659.22	15848345.84	62758285.51	55415383.03	37751356.94	136251282.4	27834052.17	108885368.5	93243632.18	37550579.6	91242939.16	206991128.9	34810677.99	37727008.9	36032462.89	45296366.52	37434222.38	39444648.54	45513041.83	34890958.06	37706768.28	39105414.29	49467192.59
M297T409	5-Methylthioadenosine	C11H15N5O3S	297.0896	297.096945	409.099	6.82	4466759.3	19997991.43	8063590.83	6546249.837	4996849.162	4289803.252	1269954.153	1077515.858	3586158.273	5409611.583	5005195.712	5601864.637	3525661.924	4678749.934	2716958.941	2188459.102	3156624.736	2146277.551	63039196.82	59221660.61	59779254.08	57121233.11	56776761.02	46839956.23	133584135.6	150265093.7	95979366.04	180064034.7	117370684.4	151932258	73480959.75	98115776.47	175291146
M299T246	4-(beta-D-Glucosyloxy)benzoate	C13H16O8	300.0845	299.0760826	246.4585	4.11	6858757.834	6330049.869	5542949.647	6114006.679	6970989.335	5889062.048	6951977.524	6521094.768	6562270.26	15399975.07	36029712.49	58755526.61	9406349.457	37262898.76	51006075.21	17293706.51	31532839.9	11566841.46	33987610.48	34547694.92	35727805.61	11023671.86	31944945.1	23856629.11	42412877.34	40645611.72	65024176.33	80633802.09	31258241.89	61115693.15	36087878.64	55547739.4	33931767.75
M299T771	2-Methoxyestrone	C19H24O3	300.1725	299.1644825	771.377	12.86	168359468.5	196898139.3	65944414.28	42831778.07	32700105.7	28044635.65	22991758.67	25375264.49	19634752.34	1061102499	207106797.3	88877077.66	61547141.18	62145435.23	49269196.48	46417050.37	29446553.26	20363915.65	19645624326	19021289210	20067472861	20119916643	19507101747	20164453244	41994919753	1.16E+11	35598353349	42963214392	30265125350	50014559297	37067586338	36478405929	36167185522
M300T777	Tectorigenin	C16H12O6	300.0634	300.0571363	777.242	12.95	17701104.01	1742177.196	32061540.07	41991313.72	2442946.235	1972071.339	80475043.67	6013478.322	13090657.74	6964965.846	1244502.734	652681.1573	446101.6658	135864.592	98422.15503	219047.0647	96596.41125	0	459408860.3	399859414.9	420550400.8	445419933.4	516324781.9	482198203.2	1096340759	1021465437	1156829143	348717693.1	1002887793	1154808056	833899341.7	598734478.9	866744771.2
M301T693	Hesperetin	C16H14O6	302.079	301.0719217	692.841	11.55	78453828.07	98761245.98	40151798.53	107347809.9	117294342.1	59651031.13	140501443.5	72108976.43	63291687.89	644710440.6	471891079.9	575757253.7	503704774.9	628536209.6	643798554	423775673.8	347917245.5	292436494.5	513299503.2	518613189.7	489774939.8	530577234.4	494913830.3	468032860.3	527463514.5	752265539.5	932051242.9	1141876359	445168236.9	787022732.7	936123952	1411499590	460730017
M301T772	Sphinganine	C18H39NO2	301.2981	301.1701446	771.638	12.86	33631.63601	788712.4667	75151.6055	104510.0901	0	39489.91765	0	61072.4782	119837.9458	21934533.96	2740671.401	674862.4006	643804.7667	463250.2652	331949.9375	330894.3639	546724.5244	234329.5735	449693277.7	408916135.4	444962961.5	453433530.2	447039304.7	440355439.4	923609414.1	2615996954	876489082.6	977353492.7	662398400.9	1092456318	814127315.6	867083458.3	784387063.7
M305T530	Fluconazole	C13H12F2N6O	306.1041	305.0959916	530.42	8.84	24629531.81	23424218.27	23437544.91	23125498.43	27323133	27344798.48	26323660.88	26793032.51	23803810.97	18941257.24	4349870.353	19189929.61	20183026.62	15556010.86	14662667.82	15941996.84	18951102.14	19380325.09	14195095.76	14409974.1	16581810.79	13487597.92	19155255.55	14191760.09	18286104.43	22316432.78	20783441.49	45889634.76	21941647.21	82092794.11	26453678.14	33896554.94	31902350.58
M309T557	Sinapine	C16H24NO5	310.1654	309.1522006	557.417	9.29	21682130.41	40996044.34	3750191.082	25141637.74	14324493.53	7068438.539	5314408.931	17592661.14	19439901.48	5606064.414	7590784.736	319574.8349	4017929.552	5384499.618	6354243.79	15446570.17	3433873.598	5259339.281	22443488.47	22412165.45	30076510.13	22742354.25	28858955.96	24291286.97	12713081.49	58085483.02	11264178.99	9233834.147	29570266.01	44701937.07	8396747.109	44613054.86	10321267.3
M310T98	trans-Cinnamoyl beta-D-glucoside	C15H18O7	310.1053	310.1139186	97.90275	1.63	14445034.96	12582774.22	13032207.22	11766683.47	10467127.79	8682663.566	17395974.06	12433788.51	11828899.55	15544928.81	21364743.67	16221941.03	16375257.36	15051136.87	14515180.28	12267377.28	8195225.445	9716649.91	11155862.28	10854446.08	11765972.22	8612428.719	9271879.632	10698809.73	10791981.23	7757858	7401778.404	5409219.257	1631697.168	4655862.601	4445867.69	5824346.583	8495471.966
M311T783	Arachidic acid	C20H40O2	312.3028	311.1680082	783.058	13.05	288745108.5	519151210.3	130071445.3	235522868.4	155973548.5	155165240	156213728.5	147700539.2	138820018.7	201894934.4	128920367.3	224386120.7	114497702.2	24658755.35	207997214.6	93634552.87	129663452.3	139501613	246965064.8	224883770.1	207312448.3	209947165.1	236224848.6	219346031.9	310334421.3	341943511.4	287759096.3	309480915.9	218088947.9	410073826.6	45233897.52	297995026.7	862257450.5
M311T765	9,12,13-TriHOME	C18H34O5	330.2406	311.2215	765.106	12.75	921330514.2	578183810.3	686604282.3	914581874.6	796452895.5	829734870.9	807385689.7	756013482.3	725823234.1	391383937.9	456737183.9	286815669.8	418825763	323585877	433742932.6	540384325.5	286181367.7	472568192.4	423783238.8	421605617.4	423248575.4	407545193.2	414087265.2	416837673.1	145181198.5	115896553.6	179330701.1	131098699.8	141617984.9	162276785.4	149926354.1	156012858.1	175597761.5
M311T739	9,10-Dihydroxy-12,13-epoxyoctadecanoate	C18H34O5	330.2406	311.2214857	739.171	12.32	91379880.58	286685991.4	334611269.5	433178748	297761520.1	285278062.2	354515895.7	282736270	322117075.4	116354673.1	93074759.05	96303913.68	129648521.7	92313040.22	148050176.2	173887688.2	86436273.79	158416600.9	178615347.7	184177987.4	180118543.1	188653154	192112960.1	186513319.2	156411768.5	123376858.3	129618903.2	115010082.6	109843600.6	36674876.97	23777344.37	84158559.55	137878497.6
M314T100	7,8-Dihydropteroic acid	C14H14N6O3	314.1127	314.1158936	99.776	1.66	7950709.647	8417155.966	1562029.132	1888582.108	1415030.549	1361095.173	1544393.508	4610898.108	5392453.53	10340290.44	13109473.46	3041937.725	2525177.212	3064285.178	7235648.75	2124824.152	1594488.897	5601794.651	14044573.13	2964478.079	13583758.16	12620870.98	11755088.53	13076998.73	24478091.15	27185329.5	22656847.33	21302901.93	18883287.48	3202907.164	17499708.62	18015304.49	20735825.83
M315T628	3-O-Methylquercetin	C16H12O7	316.0583	315.0499343	627.878	10.46	26860480.47	31896151.44	15430258.03	12823010.69	227608466.6	13069588.74	147443170.1	11787823.31	12363720.7	6771608.229	4465932.36	4148937.777	3354286.934	2788985.096	57726012.52	3371314.564	3257504.705	2480604.364	2159889394	2121320808	2268487899	1983101381	2030633286	2017213043	5338793199	6214433763	5346816083	8244471125	5044671205	6999347996	4994459772	4267081627	2259727655
M325T195	p-Coumaroyl-D-glucose	C15H18O8	326.1002	325.0910107	195.1775	3.25	18718389.46	15444091.36	12901485.36	17512085.13	15764500.38	18254354.08	13949525.57	15341188.23	11840360.38	26692299.28	36012567.86	38102286.63	24396496.99	30843634.44	25164496.13	18238121.18	24228521.29	22497991.04	22199851.36	21776958.09	22931361.58	19927417.65	20418525.52	3229395.223	18201697.3	16117663.85	21555217.49	19086612.86	12417963.36	17081021.94	13182228.23	14736067.35	20408270.12
M325T386	4-O-beta-D-Glucosyl-4-hydroxycinnamate	C15H18O8	326.1002	325.0922413	386.154	6.44	69474675.67	75063161.83	56656987.8	56345642.56	69870889.59	59441799.4	65658375.59	45676860.46	53937431.4	8446114.764	13928605.33	7051059.163	8362489.858	8904155.383	8703163.818	8020095.771	6346508.53	9082187.838	25113449.65	23785173.93	24063966.32	22696421.33	22868667.7	21752296.3	24236922.29	72096771.85	27243225	16841587.37	10160362.74	25980129.78	19895993.07	18762470.39	36329458.96
M327T730	Naloxone	C19H21NO4	327.1471	327.1224239	730.273	12.17	3334215.946	4247101.258	4656881.442	4660944.58	3579414.807	2434068.997	2258787.082	2435772.388	3793887.509	5039715.465	3537224.71	4142672.324	2726249.969	3738861.355	4539877.15	3639703.106	4340486.492	5944773.179	29351734.13	28542006.04	29104057.76	24929345.83	23476866.11	23583818.04	52993778.01	188646893.1	28936303.61	61125013.25	57434685.79	114927749.7	58574986.31	132389778.9	73093897.54
M329T152	1-O-Vanilloyl-beta-D-glucose	C14H18O9	330.0951	329.0868788	152.159	2.54	17475688.01	16135855.54	10678717.04	14456388.28	15156375.29	23750756.79	14821742.27	15144972.03	13503350.56	2649982.74	6417595.91	3191534.224	3776872.867	3606331.203	3102647.218	2786484.512	2641906.12	5297235.611	18293261.09	20435888.66	17165933.54	18785743.6	18047278.52	6143041.981	26729459.45	18209342.4	104467842.6	20764439.69	11687367.6	31657162.68	19882342.2	30931894.25	38639038.66
M330T326	5-O-beta-D-Glucosylpyridoxine	C14H21NO8	331.1267	330.1216776	326.043	5.43	7351135.931	23763768.86	17671575.8	5935023.445	21176442.33	19231102.37	13149779.74	9315187.399	24011101.88	5272727.803	1734993.596	1398632.357	1921214.082	4151561.385	6315243.61	1504296.956	4077827.842	2117451.344	7373291.28	12804360.48	15361498.04	12969776.09	4851430.42	18565437.48	13243145.7	8370865.057	8655530.467	8084250.259	5467814.177	8484078.442	5950621.234	7536101.689	17764619.06
M331T759	Malvidin	C17H15O7	331.0818	331.15422	758.7725	12.65	9377582.922	12930505.8	1363831.429	1176001.007	7877229.718	7424886.395	6292905.075	3620743.076	8445661.888	7518257.712	955749.821	709944.7205	541532.4371	794545.3368	623143.7672	846925.2411	753886.1489	2738909.282	106406679.9	97126141.4	102898387.2	93052353.24	100963732.7	92040667.37	238986647.8	358529840.1	174166807.9	404453354.6	138664014.5	252356325.3	230831045.4	250021106.6	284327833.7
M335T410	Dattelic acid	C16H16O8	336.0845	335.069542	409.5485	6.83	1064316.247	956247.1243	855868.2354	1428625.542	809392.6325	953239.6869	980452.9655	876893.5026	1028530.778	2016690.794	2127360.867	14535144.52	1155441.507	1854579.752	623759.1866	1135466.703	490309.0145	3625014.081	80499699.39	78184896.9	64851373.58	74028400.55	71799091.1	63331017.18	96659607.82	101115841.3	85161028.79	117668015.7	122928940.1	131344182.3	90006279.88	90361256.81	17276144.78
M335T376	Aspartylglycosamine	C12H21N3O8	335.1329	335.1337228	376.3	6.27	5803713.256	3485018.585	3697193.34	2979366.694	4824167.603	4339658.862	3705887.996	4095023.923	3885032.864	17546856.1	42792259.26	27606722.24	24867118.39	38917400.1	13313015.72	11451067.9	16021863.48	21540616.11	31409347.77	29165791.82	35669456.38	32221840.79	31964753.91	30043422.01	50417526.69	100176187.1	88501438.3	75764488.53	37833253.88	33150588.74	61668963.68	88848600.18	48294355.8
M337T398	p-Coumaroyl quinic acid	C16H18O8	338.1002	337.0914059	398.3305	6.64	44887051.53	76998592.31	59530776.09	41461306.34	47089701.4	35515716.57	54647753.88	55226950.32	54826546.04	540208979.8	434688640.8	455746500.3	288316920.7	327535061.4	377792855	205131367.1	208046369.9	294139927.1	190920321.4	181132856.6	175844126.1	170844102	176956446.9	183806884.8	107176283.8	143091848.3	112045733.8	124327434.7	99921612.24	106975320	103941515.7	112306524.2	160886172.6
M337T342	Indole-3-acetyl-myo-inositol	C16H19NO7	337.1162	337.1131212	341.7215	5.7	334632.2819	2452269.149	381169.6956	403832.2264	1419394.916	330304.7836	447923.2752	440999.3473	465727.0382	2301589.464	2245481.94	4986253.759	1490263.892	2098123.659	1014216.607	2363902.981	6638629.083	2916768.428	4265585.841	4788311.185	4634436.494	3972797.106	5227619.411	4755685.901	11538114.04	13148530.3	9519743.758	6367536.895	6723643.024	9089721.196	7066180.686	8520332.334	12570662.41
M339T195	3-Ketolactose	C12H20O11	340.1006	339.0914711	194.769	3.25	3508397.938	2118982.339	892019.8016	291864.7607	2056965.893	1648287.988	1050507.833	3654790.427	2347803.663	174757.7971	200855.6946	171387.7915	75448.59073	132838.1737	106217.3045	143672.1602	13561.37897	63188.01055	3905050.537	3486728.649	3586374.085	2862977.131	2931574.448	3001180.449	5041494.536	9313975.246	7816359.912	5918761.684	6464732.908	8440655.628	6964697.21	6743347.383	9453056.566
M339T819	Fructose 1,6-bisphosphate	C6H14O12P2	339.996	339.1980481	819.304	13.66	199549099.3	415182683.2	85749329.29	176289810.8	119236018.3	102372934.3	88627658.77	90744996.08	91430111.07	167023493	128585218.5	147048379.4	97920085.6	67411898.69	206613334.8	77841885.22	111398678	125572910.9	116868550.8	101564623	113398670.5	107587211.7	107013910.9	100115883.6	129694222.7	87218207.5	93196460.74	29374379.55	89780356.72	143742831.9	51331099.05	24322449.53	297185981.6
M341T156	Melibiose	C12H22O11	342.1162	341.1079967	156.363	2.61	4575568.962	13151712.18	3659955.479	775170.283	3610052.758	5165731.046	6695857.806	8928737.72	7544711.255	1434316.592	3807301.597	6326412.103	1128494.262	3248374.495	5888927.52	1963827.606	2031527.171	5377987.997	11182090.94	5677971.324	5474005.287	6326169.824	4961090.082	11937471.09	9534433.602	25324639.93	2069097.181	2945704.371	14936874.53	2268890.748	7411736.523	18186853.44	1984040.706
M341T377	Coniferin	C16H22O8	342.1315	341.12273	377.204	6.29	773573.0022	975909.8705	843867.6837	1086878.886	1033107.617	840308.744	844499.6467	876472.0011	670579.376	1390160.641	1541974.131	1342909.768	1294782.008	1067018.595	11005781.28	2159004.622	2134870.443	1319636.415	20217256.68	30185764.02	18901256.98	18567939.47	29856173.89	17224348.88	28381933.48	64563766.43	56885869.02	62406031.54	28163300.7	40970085.76	55287952.63	46516509.41	58859984.78
M342T203	Trehalose	C12H22O11	342.1162	342.1184842	202.905	3.38	98279152.68	134197511.2	70912567.21	97434227.63	60769637.91	63094691.21	63702190.58	90384639.57	82202833.52	74876178.22	43130729.49	52309124.81	55564395.8	61952234.28	85699265.92	67576387.29	39587068.22	112107861.9	46357010.01	53473893.77	49079089.81	52913649.81	50743408.08	46630682.19	7591256.479	10944165.21	9940895.396	7564348.097	7068122.522	5264440.932	6514981.056	13310987.62	7585722.244
M343T807	Eupatilin	C18H16O7	344.0896	343.0806621	807.4675	13.46	43317302.46	39950193.78	43259564.67	51481322	40204956.94	41379869.64	37067869.07	35724843.58	37716888.26	545719692.1	714643204.7	1134572575	543699600.9	845081515.9	992814040.8	653677225.9	552165942.2	433784405.8	184972440.9	167840066.1	188058961.5	196228668.2	200081004.6	186039924.3	298434479.5	62034301.5	42562880.52	59804434.24	85365458.31	60273330.94	73065652.01	55849200.47	62015011.41
M343T789	Pachypodol	C18H16O7	344.0896	343.0807495	789.2605	13.15	24021881.02	103663823.8	22470707.51	177952877.4	83541453.43	62211224.15	96148261.66	109320518	79661795.81	220983343.6	168395379.5	93643691.01	53142398.43	190044810.1	120745736.7	90042013.16	122502150.3	175124847	20424125.86	37483348.68	45762307.6	158461043.5	60763450.63	51077211.29	53968318.95	152810962.1	40696920.96	74382960.03	28121346.54	461129653	13400115.76	278985125.7	21178544.26
M344T201	GMP	C10H14N5O8P	363.058	344.0381201	201.3475	3.36	483432.0651	334057.8091	987972.2622	397984.0055	161642.9182	795467.8562	197948.9723	169615.9375	193618.3213	59067.04073	71618.97165	50208.45448	9205.792825	29226.42883	25822.1451	0	33695.2483	27727.38974	3589889.95	3651987.262	3154375.749	2429994.647	3299448.907	3052442.792	7627793.641	8583736.954	7051753.931	7974378.481	7603713.146	6803715.924	5223008.176	9108559.113	5160106.796
M344T100	Melibiitol	C12H24O11	344.1319	344.1254603	100.2775	1.67	4381533.56	901495.0486	1013408.222	3974362.314	3969537.645	1132796.108	2036972.905	1404314.548	5104891.345	2104212.018	2763581.492	2291283.353	5430397.947	2225925.556	5484623.406	3823301.968	3975334.523	1538759.246	1105265.019	2597736.895	2752637.214	2134626.003	2799190.251	2498286.902	16150469.52	20003793.86	10108525.21	14500660.24	22655966.63	3891994.097	12942898.87	5417817.583	12631201.14
M345T468	Gibberellin A3	C19H22O6	346.1416	345.1331023	467.938	7.8	1780117841	1379172592	1358241119	2901270133	3364565116	3058994274	2228468571	2301957052	1640787292	4169452.769	2407453.3	4913376.788	1407711.015	1624426.096	1213985.537	712434.5997	948848.3131	1402472.847	557214435.9	532697977.9	553999974.3	544781564.5	566170589.6	554561543.9	73604301.62	131989578.6	56721469.01	85173592.92	84821260.1	112590628.3	85217804.76	127182972.7	116934465.5
M353T367	Chlorogenic acid	C16H18O9	354.0951	353.0865081	367.321	6.12	37694890.73	156927781.8	24659938.77	18889324.4	59851130.5	22210268.47	51084765.9	21043832.2	33647330.26	42453772.79	35307417.65	37005247.45	22687777.01	24139996.92	21220584.23	3347160.992	5828393.737	20448591.33	444409455.2	407227165.1	426180904.3	429613243.6	438327750	436685173.8	1589822333	1395465743	1258907540	1490186318	857404792	1152458217	863645220	1177476810	1263577325
M353T448	Neochlorogenic acid	C16H18O9	354.0951	353.0864151	447.5195	7.46	171080.5162	964793.347	396261.5957	243999.7536	730639.1322	487076.6004	540270.0901	298813.4774	189677.1607	8213593.47	5832174.643	6609754.266	837776.4379	1307151.202	1129994.66	620737.9642	1235732.601	778468.2868	92663886.41	96403816.83	102074975.3	97346982.77	90565945.3	83371026.74	359031131.6	251503288.4	225285568.3	147573150.9	131863868.3	183532618.4	186066407.2	225752034.2	285984490.4
M353T551	Dihydrozeatin riboside	C15H23N5O5	353.1699	353.161461	551.249	9.19	28984945.84	25473527.53	4402847.643	13009037.86	27829866.87	16990005.66	2905776.587	59814515.49	34044908.03	7744839.548	14532719.55	8901261.849	11054357.84	5260734.434	6995761.946	6608250.657	7402511.764	680515.7801	3575936.408	3477013.347	3407222.687	4224530.87	1949013.066	2510380.137	12350539.51	3478275.014	1963481.342	2748926.975	2356624.459	9655703.698	2346145.38	1608776.621	2832553.031
M355T382_1	1-O-Feruloyl-beta-D-glucose	C16H20O9	356.1107	355.103489	381.7795	6.36	1207816.706	1844395.634	285928.4139	381409.4905	1335344.779	1158941.238	1329658.486	1415711.452	960277.7106	567530.9328	635930.8351	574303.1241	671306.4857	609240.169	321149.7393	772251.5239	291208.214	867388.0666	19315961.67	17810464.03	16552892.91	16637516.26	16827210.85	16928131.46	307540437.5	15719429.44	20052100.29	6080005.273	5997144.43	4369629.352	9795377.06	10038809.97	20958973.62
M357T423	Loganate	C16H24O10	376.1369	357.117966	423.3335	7.06	32223268.24	16590762.75	11171670.29	26006976.53	14543867.89	14604025.19	13229060.75	13273263.59	13346667.86	19833555.91	21823591.23	22820560.71	15518102.24	18331552.37	16307445.91	12786221.39	10687613.13	19624235.89	24669630.14	26987079.75	27626458.27	24896503.91	26617255.84	27310252.53	43421235.2	42033134.66	52178552.19	42195855.22	38724533.81	40639393.03	38334675.07	35804908.11	49456261.21
M357T451	Riboflavin	C17H20N4O6	376.1383	357.1177458	451.087	7.52	48861.64898	181332.3791	236855.344	178958.5881	395118.1841	595214.513	435095.8475	336698.33	70479.28298	505498.5614	416400.0783	698177.9058	301518.5802	198450.2348	399151.3741	313142.1208	293466.7996	331427.1969	10629841.9	10974853.96	10704490.99	10408465.22	12768698.33	10263163.08	23459896.77	35919475.75	19461563.88	24259304.86	14853781.85	25207354.47	18146653.75	45278406.06	38213629.75
M359T339	N2-Citryl-N6-acetyl-N6-hydroxy-L-lysine	C14H22N2O10	378.1274	359.1158465	338.806	5.65	1080046.846	706668.8696	797218.3181	1546506.025	793730.8623	1087962.293	714263.5418	1144289.321	726709.0904	861282.546	14629537.51	10991133.76	8735828.95	6106962.922	1074750.897	1704279.95	1105330.218	1156466.007	3300112.252	2183958.675	3508910.198	2411851.403	3388277.626	3672498.68	6185857.455	4792663.275	6929576.184	9291425.073	5584407.453	6959222.032	3538242.731	6564370.325	5029066.851
M359T507	Riboflavin reduced	C17H22N4O6	378.1539	359.1329061	506.998	8.45	2788125.146	10609717.8	5127969.362	3936585.273	2473654.051	399924.5545	397834.1459	548739.0307	3024093.532	1334223.442	1363324.787	1246769.249	1695123.632	1640748.5	1949726.796	1655889.936	1441688.216	1425516.635	60514440.03	57854225.2	63217930.96	60636806.61	61749777.8	48233958.96	113144142.8	222514541	83710781.29	224760979.4	249546153.9	23673460.78	178556433	92993719.43	25823394.13
M361T542	Lariciresinol	C20H24O6	360.1573	361.1650665	542.425	9.04	23544489.18	11777418.14	23469551.24	32820748.37	3572689.197	1584921.543	1432763.726	2402527.041	18097029.28	380373.0851	749568.9874	385513.4655	1032637.354	1144546.065	1292959.774	1073230.962	884238.8116	1347641.209	12742656.62	5449489.035	16715547.21	12056074.72	17978042.35	8610299.866	10937710.64	18348878.14	20040944.08	10839021.96	19900560.33	25465253.54	13944136.95	19541999.57	19633285.76
M367T410	5-O-Feruloylquinic acid	C17H20O9	368.1107	367.1012308	409.991	6.83	2435754.93	30881755.47	5622841.627	2165741.998	1661947.171	5495249.91	1943074.413	1388705.313	2004905.775	90623938.72	88432762.81	56918889.94	72277324.29	68488698.45	108508824.7	129545476.8	89323720.82	84170177.88	55382943.01	52991347.07	58871224.11	53285510.83	54113955.45	47594898.89	40494233.9	39471142.69	43942798.7	35340980.61	31697294.43	31905010.33	28751061.94	38666243.44	35053296.81
M383T389	N-Acetyllactosamine	C14H25NO11	383.1428	383.1342099	388.961	6.48	9244950.536	10002331.13	1895458.347	7235120.102	1079443.764	1173878.71	8532730.431	9261999.99	9097259.444	318618.8172	605483.5332	313881.529	238978.6691	504696.8363	137081.9335	456548.7086	182350.8206	244891.2404	10315030.52	10538215.31	8950546.884	9638127.648	9435730.993	10187206.16	27150893.94	23451746.5	31424247.74	24945897.8	19374539.04	25767768.19	13228112.37	33095522.45	16758342.71
M385T484	1-O-Sinapoyl-beta-D-glucose	C17H22O10	386.1213	385.1119698	483.861	8.06	36385413.04	42886348.77	24464769.04	29188256.51	55087105.35	54329013.06	41172659.68	31581467.95	33038691.51	74225042.42	79239334.39	171915162.5	96850075.97	200483425.3	73344808.68	140289715.5	121955230	131166425.6	55083887.2	54305872.12	59981728.56	58751311.68	58666639.81	57408578.94	21440536.09	41760611.37	14063276.61	23390869.32	22448660.03	26061020.3	25095562.26	21516450.25	36294532.22
M407T800	1-palmitoyl-dihydroxyacetone-phosphate	C19H37O7P	408.2277	407.218383	799.798	13.33	63803086.98	81284168.57	100050689.5	84047054.31	103306044.3	120607029.9	143512745.1	100551418.6	85060284.83	95663716.94	56866737.9	55308446.89	68522311.78	86803619.28	148293017.1	114525862.7	87021855.38	84211546.39	55257450.53	80019761.22	75790853.54	17330742.9	18812286.54	71645476.5	17406589.14	44363330.64	56089642.38	29866290.65	27678199.12	10243548.54	9776951.294	43088617.85	10657641.35
M409T810	LysoPA(16:0/0:0)	C19H39O7P	410.2433	409.234539	809.9145	13.5	136433453.2	137221218.8	143698446.5	124537438	157059113.2	153389587.9	165428264.6	142204064	111070584.1	226577854.5	184463334.3	179084328.7	185482799.5	221884232.6	281339165.9	219193281.1	202045107.9	213366103.2	291540975	290132521.3	368245268.4	256125449.3	431312107.6	266542446.9	530607173.6	589251973.7	629132664	623550444.3	453255714.7	494429703.6	469175000.2	605080872.6	576541888
M421T324	Lamiide	C17H26O12	422.1424	421.1338586	323.711	5.4	2959532.221	3958408.234	2156064.549	670232.6568	2455199.474	2000595.366	1760644.756	2640581.959	2972948.864	6686625.031	1860637.754	1336906.829	1147521.822	1444529.405	724443.8033	1216088.776	913389.8076	906294.8589	31293933.56	29962383.96	28432754.15	27543914.56	29784091.14	33668861.54	105327330	91741585.24	23583328.18	75058066.67	60776589.46	86125377.8	6550213.835	41968448.64	24577870.61
M431T546	Cosmosiin	C21H20O10	432.1056	431.0975168	545.88	9.1	1394420.597	16580453.92	6893550.193	9413532.111	10312623.84	13164293.34	7431302.974	7185257.944	6533124.969	6001620.234	10901425.44	2927155.628	4731275.931	26225611.66	5381054.526	4812573.475	16313971.1	27439993.94	74129138.62	69573325.73	74134123.41	74635108.94	70554816.68	69900521.14	445798964.2	166388997.4	64569865.9	170967974.6	94635405.41	183720045.5	186484305.7	68318197.6	15281540.56
M437T403	FMN	C17H21N4O9P	456.1046	437.0889088	402.8775	6.71	409527.4705	818611.911	475328.1459	830430.9626	2033773.924	1722439.235	1025655.665	668870.6414	614919.229	685817.7847	755946.5142	601954.0622	660426.8456	304862.8659	220044.1014	152867.2796	292205.4577	235314.8591	13377640.69	12600253.3	10055181.07	10510389.14	14961704.26	12530210.64	83904025.94	57120448.7	144632209.9	89892274.46	67446493.02	41623900.23	33316206.17	73530114.59	76835886.36
M441T387	Lusitanicoside	C21H30O10	442.1839	441.1731794	386.969	6.45	52532589.85	49935212.35	24755831.53	42681799.12	29808051.02	27512870.08	34740217.87	60207545.08	44443946.39	14139968.93	12585922.92	11921818.57	7484555.13	11641581.51	13476827.96	11264720.02	7916540.693	16260950.39	24436457.64	22807230.5	24068537.54	22095997.09	19870590.89	23122927.88	25524087.27	8642100.58	25971267.62	29334223.5	18882452.83	17996821.95	20614940.59	21653954.44	24363297.7
M445T468	Baicalin	C21H18O11	446.0849	445.0745556	467.977	7.8	2346588.146	4814932.269	1860199.836	3937707.321	3706824.756	2977935.807	2805505.164	2526687.843	1551508.62	21468152.95	13782671.65	7364251.933	4308065.303	4464263.415	379013.3046	2590082.431	2904342.463	387534.1722	979582634.9	1161843086	983640130.2	1159141898	1211555273	1326507303	3432121435	2063718170	1016235729	2198403624	1794415451	2274620028	2376848668	1624179207	2148376926
M449T697	Gentamicin A	C18H36N4O10	468.2431	449.2153369	697.161	11.62	121550.0847	313579.0274	135420.2441	89885.5502	75105.05721	67690.37836	212234.5484	84907.34636	73686.7626	673207.3651	455490.5758	367292.4709	203293.7506	461892.6284	294935.8958	345523.6005	310264.2075	378604.1596	32673415.22	31522406.46	31999138.12	33299294.59	39640583.46	26946271.3	30640893.23	87285785.8	43024029.84	73286885.51	27115389.4	147078894.9	48949377.54	95810315.6	115247704
M455T815	Ursolic acid	C30H48O3	456.3603	455.3518073	814.5955	13.58	13413008.52	14527698.22	6311823.228	25643734.93	6349485.674	20471608.14	6075231.911	6253300.756	6210701.292	6229043.824	6552851.073	6640112.587	6202272.286	17457775.39	7085119.374	23346866.15	16608775.16	15320058.82	22583318.62	37148187.34	22435507.09	31730105.36	29582793.72	30313983.77	6325920.779	6523001.391	19477210.81	5079184.964	27943769.01	6285405.923	6707661.585	6917553.207	4290199.427
M461T444	Luteolin 7-O-glucuronide	C21H18O12	462.0798	461.0705682	444.0825	7.4	1707458.009	15637755.57	1044700.292	571393.4299	394297.779	283055.9391	346476.5861	258494.2357	219692.7134	60815880.88	4381096.389	2317939.407	3574119.76	4175920.854	465576.6571	2794302.637	578512.8616	307288.3898	809057131.8	765160577.3	825012074.6	797943499.9	824311207.2	736580173.7	1522205503	1660543860	479835819.4	2002406919	1407815484	1447234523	1325174814	1372973141	1464471450
M463T481_1	Isoquercitrin	C21H20O12	464.0955	463.0866202	481.325	8.02	5516627.095	11122527.06	6236241.946	3371076.252	4178205.182	819482.3711	972953.9024	4056587.512	1038232.663	8925074.698	1183643.273	1042453.269	463595.9902	675132.2749	110171.8461	125907.8488	319002.5819	317926.4499	181843219.2	80437360.62	192125484.8	157298715.9	168446492.2	140663315.6	454329136.1	558774206.8	473884550	444120214.8	99402762.27	420036681	372874223.2	283860379.1	585997411.4
M469T573	Indol-3-ylacetyl-myo-inositol L-arabinoside	C21H27NO11	469.1584	469.1697474	573.179	9.55	538032.189	772625.3224	584862.8828	425991.1219	1268143.535	482560.9599	551260.185	435981.1196	432604.7239	1017386.086	430408.9763	694284.4375	299572.874	643603.0612	260898.7179	502651.4399	719853.2072	688024.895	61600941.24	57994077.33	53967036.54	16002841.41	69299201.94	60464750.26	86873689.19	183958362.8	186952241.7	133856259	82742410.47	114354000.5	87458618.9	191615403	238330658.7
M491T560	Malvidin 3-glucoside	C23H25O12	493.1346	491.1227365	560.099	9.33	156679261.2	87925156.82	76105600.54	75046763.77	104856554.9	81050660.56	93954277.91	141364842.7	150560137.4	1556760.092	539604.1676	0	408448.416	573947.3593	933271.9102	416259.5241	614239.2774	180365.7919	48855855.35	53407022.88	61268720.49	49990178.45	44554639.6	49335166.5	54533387.03	101930596.5	13621675.08	20948166.54	12048884.96	20142907.54	54210219.27	22621152.32	14937260.82
M495T661	Telmisartan	C33H30N4O2	514.2369	495.2225081	660.986	11.02	992263.8808	839121.9414	977297.2811	1322912.814	623610.8727	561094.0968	1003680.585	720094.4702	701983.2086	1135983.695	1215889.663	1416151.268	726842.7633	1320615.327	1465131.508	517394.3975	1143834.321	850495.7072	547044669	518252976.2	522332730.3	613842246.4	521505438.4	555269333.2	1318753298	1984277417	1388952268	2203401730	727897730.9	1365854558	1101081032	1624929332	1159464584
M503T154	Raffinose	C18H32O16	504.169	503.1578789	153.577	2.56	8955807.365	61649638.38	551873.1493	1697417.947	1523393.943	225558.9719	14347150.56	5239444.925	6677192.727	2120066.066	677683.5894	2668312.831	2693698.714	554635.7244	576446.3981	1913345.658	279050.2625	818744.772	6030663.491	6745248.755	6693757.389	7342902.03	2181506.106	608798.8549	11987646.93	8066036.586	8408213.478	6290495.451	3005132.946	3841769.599	5939908.795	7240774.666	6651662.085
M609T489_1	Rutin	C27H30O16	610.153	609.1409094	488.5875	8.14	44756886.32	108720624.4	29883827.65	21820698.49	33552631.38	46408420	57116907.22	51177828.98	25629167.66	66972806.96	48760463.25	118553527.5	13272026.25	64347680.78	43254095.29	34920020.33	79457298.15	76192676.13	282854547.2	262953675.6	273324224.8	259593505.7	269328186.4	199112892	276076900	711535858.4	748989432.8	706089822.1	162982520.4	634302484.4	334542637.1	234932122.7	632000685.5
M609T478	Kaempferol 3-O-beta-D-glucosyl-(1->2)-beta-D-glucoside	C27H30O16	610.1534	609.1448457	478.401	7.97	7855498.029	6278044.825	9051609.786	6505182.971	18091202.05	12302158.42	13433599.14	2874749.999	3294836.377	1082081.439	175707.291	127946.1689	163865.0147	184847.9593	59267.41437	29144.53073	47913.94068	80629.02765	109134282.4	107253333.9	119900261.9	106113582.2	95345228.1	72657182.62	422765127.8	222389498.2	252069435.9	251645855.3	297338965.7	241950563.6	135074333	105092555.1	194076835.2
