# Supplementary material for: Metabolomics analysis of three Artemisia species in the Tibet autonomous region of China
Source: BMC Plant Biol. 2022 Mar 15;22:118. doi: 10.1186/s12870-022-03513-z (PMC8922784; doi:10.1186/s12870-022-03513-z)
Supplement: Supplementary file 2 — Additional file 2. [file 12870_2022_3513_MOESM2_ESM.xls]

Appendix 2 (D.vs.Q_neg_Diff)
ID	name	formula	exact_mass	mz	rt	D1	D2	D3	D4	D5	D6	D7	D8	D9	Q1	Q2	Q3	Q4	Q5	Q6	Q7	Q8	Q9	FC	p.value	VIP
M144T591	1H-Indole-3-carboxaldehyde	C9H7NO	145.0528	144.0435391	591.07	586682306.6	480028914.8	452141201.7	424177615	557154909.7	506243251.6	474266850.1	484374728.4	483582593.7	1484145505	1809073679	1528407057	1635912248	1585166992	1545202379	1556652432	1541293906	1745861697	0.308255263	8.67E-12	1.491087836
M111T70	2-Furoate	C5H4O3	112.016	111.0067493	69.858	36090647.27	38330934.29	34108527.25	30370464.49	35874292.42	42615444.33	50143545.31	32662246.45	34043221.08	93497801.62	78982456.38	74080240.81	84788797.34	73220632.23	91376456.4	87562096.9	74285084.59	74558484.55	0.456391598	1.37E-09	1.44166857
M278T733	Dibutyl phthalate	C16H22O4	278.1518	278.1464181	732.756	60907988.9	63148488.28	62541348.93	60282931.95	64594132.32	62314007.18	64246750.9	57747684.87	63443868.15	45394539.33	50477795.5	45547182.23	45790849.12	41254395.96	45011074.38	45621268.15	46190446.06	51801719.48	1.340785394	4.19E-09	1.434827305
M163T360	Enol-phenylpyruvate	C9H8O3	164.0473	163.0391168	360.3345	18651625.06	3292720.148	2560250.213	2427070.738	2158648.275	1930165.671	2205074.722	2191430.941	15002662.03	162374913	124839881.3	126757246.4	134778495	153321885	170834826	176136074.8	147822572.7	186880536	0.036437057	7.73E-09	1.474834635
M192T70	Citric acid	C6H8O7	192.027	192.0215371	69.6093	46275883.06	38053232.27	45829334.51	42541491.53	53056532.56	56175594.92	87869097.13	43713121.52	46973836.36	152134099	133277331	116344791.8	130426265.9	110910668.3	124439064.3	126208957.5	102744920.4	110639354.9	0.415931295	1.89E-08	1.403601103
M177T565	Aesculetin	C9H6O4	178.0266	177.0172814	565.14	52901156.25	31055979.82	14818653.48	19632499.4	29634679.31	22737140.42	19993803.32	16471311.44	19369155.62	266668544.9	309405151.7	286087220.5	279246997.8	335373771.7	257001287.2	206543631.1	219098976	244368026.5	0.094273642	2.64E-08	1.466045996
M278T550	6-Tuliposide A	C11H18O8	278.1002	278.1051472	549.635	3473631.348	1485695.55	762751.2745	3660423.647	5202739.789	7015076.256	4233277.572	4455225.452	3708830.44	130721940.8	109266968.6	102759913.3	148652076.2	112441363.5	116797477.9	110742289.4	110151384.8	90317688.7	0.032948214	3.21E-08	1.476557344
M191T543	Scopoletin	C10H8O4	192.0423	191.0330383	543.054	224952984	222239837.9	162764838.5	161939574.7	191095158.9	211974519.9	180720556.4	156380700.8	160648588.4	30310175033	23371107063	33442158102	34515578939	33799244709	25351787865	30073116111	22841798729	28728029994	0.006373881	4.95E-08	1.475579939
M115T74	Fumaric acid	C4H4O4	116.011	115.0016899	73.7925	2238251630	2597274593	2443793539	2242058072	1831345837	2036852673	2152179513	1997037651	1660202293	399914352.8	488393989.4	353183320.7	417766879.2	407387951.3	538362811	417502756.8	536160315.3	463336194	4.773484557	5.21E-08	1.466137966
M325T386	4-O-beta-D-Glucosyl-4-hydroxycinnamate	C15H18O8	326.1002	325.0922413	386.154	69474675.67	75063161.83	56656987.8	56345642.56	69870889.59	59441799.4	65658375.59	45676860.46	53937431.4	8446114.764	13928605.33	7051059.163	8362489.858	8904155.383	8703163.818	8020095.771	6346508.53	9082187.838	7.002728934	6.15E-08	1.463790799
M266T464	Cyclizine	C18H22N2	266.1783	266.1470629	463.767	454451.0033	738579.9521	564584.5241	479813.3616	436562.7491	3472765.45	448883.1234	394549.5236	429736.9526	44817134.02	29239299.13	39921954.13	33360038.67	50446495.09	44094955.46	34212729.59	40450710.1	42217256.09	0.020682113	6.73E-08	1.468703078
M295T838	Alpha-dimorphecolic acid	C18H32O3	296.2351	295.2262401	838.09	5645235839	3781992990	3757670484	6399005427	5381350406	4940163047	5364669272	5215514820	4620788979	219508906.6	166674214.6	26007524.09	222164882.7	56096645.09	277718639.5	38257685.45	232414793.4	180121389.6	31.78824101	1.17E-07	1.465770398
M136T303	o-Toluate	C8H8O2	136.0524	136.0516459	303.127	3521591.493	2804675.053	876008.1721	3172710.006	3102177.444	788367.2218	2733870.945	4097843.305	3884990.417	9439142.697	7133547.844	7678940.309	7059347.647	6872589.021	7372998.522	8103610.94	6487855.257	6914970.911	0.372518869	1.19E-07	1.387286049
M115T84	Maleic acid	C4H4O4	116.011	115.0016863	83.9159	663240838.6	540763105.4	600492111.1	452407278	462836720.5	567654669.9	554083269.2	799990604.1	647945850	136827690.1	92287218.44	56525768.71	80737554.89	78742851.79	95288769.76	112638528.5	18282024.73	84930156.49	6.994169342	1.64E-07	1.443701263
M119T360	Phenylacetaldehyde	C8H8O	120.0575	119.0486199	360.319	8731207.923	6341477.747	3982487.624	7061328.663	3419354.394	3241111.712	5425576.76	3809647.23	6260189.452	107017916.6	81862174.59	79977449.47	80757758.55	93440799.64	107693429.5	102927263.4	92311774.6	132865631.2	0.054926496	1.76E-07	1.461612151
M367T410	5-O-Feruloylquinic acid	C17H20O9	368.1107	367.1012308	409.991	2435754.93	30881755.47	5622841.627	2165741.998	1661947.171	5495249.91	1943074.413	1388705.313	2004905.775	90623938.72	88432762.81	56918889.94	72277324.29	68488698.45	108508824.7	129545476.8	89323720.82	84170177.88	0.067995267	5.46E-07	1.404942936
M181T484	2,6-Dihydroxy-4-methoxyacetophenone	C9H10O4	182.0579	181.0477597	484.25	22693925.13	20946071.99	20623617.55	16396942.48	240243390.9	14824803.24	15608952.38	76394608	13577267.85	308810127.1	328594920.7	541912190.7	374281875.1	688611071	429033665.4	474788397.9	514162668.9	527227316.6	0.105389319	5.86E-07	1.372759923
M311T765	9,12,13-TriHOME	C18H34O5	330.2406	311.2215	765.106	921330514.2	578183810.3	686604282.3	914581874.6	796452895.5	829734870.9	807385689.7	756013482.3	725823234.1	391383937.9	456737183.9	286815669.8	418825763	323585877	433742932.6	540384325.5	286181367.7	472568192.4	1.943399696	6.11E-07	1.351641752
M166T349	1-Methylxanthine	C6H6N4O2	166.0491	166.0489273	349.456	21206723.55	36798036.67	56110852.1	17071634.26	20171703.85	28533070.59	30671649.09	26266886.85	25559428.59	117944902.6	76654687.03	77017739.76	107474216.1	131492081.9	112098777.4	89267285.3	78469850.66	114240604.2	0.290042606	6.62E-07	1.377955362
M117T780	Methylmalonic acid	C4H6O4	118.0266	116.9267874	780.316	694686074.1	847643894.2	657489082.2	726480579.7	639372175.9	651135279.3	646210636.4	594031586.2	681264426.4	594241338.9	343037604.6	392434121.7	416411970.5	450541227.7	374919839.6	386736667.5	408215487.5	342665437	1.654887205	9.37E-07	1.336368362
M103T75	Malonate	C3H4O4	104.011	103.0017206	75.446	80950052.52	81173656.09	58003541.03	67099276.81	65677691.39	66590592.77	67469291.72	65667263.33	61128624.95	137711130.7	119730246.9	117441905.9	149712337	168424862.1	160047268	181282501.3	143368197.1	166531013.4	0.456581913	1.04E-06	1.406364781
M263T564	(S)-Abscisic acid	C15H20O4	264.1362	263.1278334	563.818	2222974.885	3949403.682	3750453.933	2899679.471	11653406.07	6648756.858	2253085.938	11764435.66	7607122.039	281836414.7	332202883.5	344412992.4	347338028.9	483318032	486795567.5	343984094.1	304786870	258133369.8	0.0165732	1.16E-06	1.439100286
M118T88	L-Threonine	C4H9NO3	119.0582	118.0493495	88.4347	73696136.82	60682164.43	62011202.79	79066936.62	85644241.29	82795077.97	60614174.96	80511860.63	77131039.24	38769694.57	33995557.88	38788427.35	42350828.51	36467396.71	33793986.83	45743046.58	37286083.95	41777581.78	1.897435005	1.38E-06	1.393784847
M193T93	(-)-Bornesitol	C7H14O6	194.079	193.0701713	92.75145	106945686.5	77064608.54	52443483.91	87931109.3	68782803.31	65893438.27	68218131.6	105843268.8	91422910.03	25820515.28	23924574.97	23460140.4	17212765.03	4123720.622	16025279.22	11917958.34	11264108.46	9173016.79	5.069513715	1.64E-06	1.390512286
M143T420	1-Naphthylamine	C10H9N	143.0735	143.0692372	420.013	117272589.7	147820476.3	103485366.1	110478191.7	87506788.55	97589623.87	159570101.5	95259882.28	100342150.2	13692059.18	13538576.45	8076542.22	11024394.51	15525080.65	13501951.36	12501387.22	14651113.98	16116857.11	8.592621395	1.68E-06	1.430436568
M195T748	Acetosyringone	C10H12O4	196.0736	195.064703	747.993	10011217.64	1939880.451	1671922.71	1835100.011	8824666.802	14019843.65	10016226.48	19805273.73	7773454.61	29821395.93	34617989.46	33537988.48	38503574.65	54722318.53	41009475.03	61895457.15	45168966.49	54157052.45	0.192910486	1.78E-06	1.359565712
M285T775	Sakuranetin	C16H14O5	286.0841	285.0765784	775.438	144974842.3	56911570.12	106147804.7	11440803.38	13351297.74	51450260.38	12017550.16	12356981.05	68292007.17	157712970.3	215250535	137047634.5	248253042.6	221513720.5	214287897.5	253663230.3	186163677.5	189185556.2	0.261614175	2.27E-06	1.320727291
M329T152	1-O-Vanilloyl-beta-D-glucose	C14H18O9	330.0951	329.0868788	152.159	17475688.01	16135855.54	10678717.04	14456388.28	15156375.29	23750756.79	14821742.27	15144972.03	13503350.56	2649982.74	6417595.91	3191534.224	3776872.867	3606331.203	3102647.218	2786484.512	2641906.12	5297235.611	4.216353644	2.38E-06	1.387701525
M167T535	3,4-Dihydroxybenzeneacetic acid	C8H8O4	168.0423	167.032548	534.6175	3846754.408	5176388.485	13980208.83	14391464.18	18143696.2	3504957.008	3553208.173	3602296.421	3619741.194	77050364.86	59187409.14	66612984.44	65055475.51	85144126.12	115309753.2	53985843.74	67198718.78	59110335.01	0.10763613	2.69E-06	1.394241227
M200T450	Harmalol	C12H12N2O	200.095	200.0911363	449.539	64085558.83	63500661.18	43525414.93	66109661.14	62732286.04	80429473.76	70772077.94	64393543.62	57394443.02	88114876.89	95031470.11	88705773.69	102128628.4	86337919.69	97937124.6	88966861.92	89563955.43	106406004.5	0.679492574	2.73E-06	1.32501107
M147T99	D-Xylonate	C5H10O6	166.0477	147.0283021	98.966	123274094.5	185088654.6	111454138.4	81666834.53	91004337.49	108514245	105988466.1	117967741.2	108433903.5	220669559.4	231786001.6	201936127.9	205866730.8	224209624.9	186650559.2	189857723.2	167160344.1	196195955.9	0.566449561	3.03E-06	1.324045772
M175T89	2-Isopropylmalic acid	C7H12O5	176.0685	175.0598458	89.1586	109580733.9	196801797	90664501.57	91387034.55	66534474.75	93359287.45	130944105.8	66279660.62	101807236.4	410441391.6	662659001	491366648.6	484464689.1	610730812.4	372770523.6	358350509.6	385445578	377221043	0.228089609	3.75E-06	1.378477532
M197T515	Vanillylmandelic acid	C9H10O5	198.0528	197.1168458	515.317	1481082.662	2083552.826	2849766.058	1510641.819	2002308.869	2191757.112	5296443.051	1385014.599	2070239.357	842610662.4	881254557	837123978.1	679909264.6	1001485227	632649082.1	388397065	562978826.2	591514185.2	0.003251957	3.81E-06	1.417435261
M177T100	Gluconolactone	C6H10O6	178.0477	177.0384192	100.041	189166502.2	229928737.7	141379926	101339495.1	100376072.7	111046029.6	144951595.2	175717170.3	152688991.6	262132672	296499198.2	298892181.4	275552317.3	314090790.9	267746336.7	235547164.6	265607966	277912617.9	0.539937709	4.38E-06	1.338895186
M195T81	Gluconic acid	C6H12O7	196.0583	195.0484361	81.2419	351210543.3	249930637.6	226627975.7	302709953.5	338059441.5	276014040.3	368184179.1	470236711.9	325571705.7	1254394411	1132819198	735960460.7	1271969738	1154787880	1637246760	1714556362	1264058790	1310885296	0.253430911	4.51E-06	1.392534225
M295T787	13-OxoODE	C18H30O3	294.2195	295.1540073	787.008	3891716.856	2446543.043	2352896.6	1575048.087	3627804.459	4237703.197	2687636.006	3340964.739	5219789.883	55814554.59	40446537.77	47681459.3	33822833.41	61449470.66	41371028.04	25271279.33	43874290.81	35740840.54	0.076218455	4.61E-06	1.409781022
M134T303	Adenine	C5H5N5	135.0545	134.0445321	302.927	4032354080	2839096221	3007684180	3333557142	2923363627	3276783623	2847365160	3952673942	3452352439	6505848569	4683594871	4990316261	6112918745	5069930666	5623033766	6785115964	4649714400	5601322800	0.593046087	4.70E-06	1.330159676
M176T203	N-Formyl-L-glutamic acid	C6H9NO5	175.0481	176.0367869	203.099	8880554.358	3490746.618	2862145.221	1932832.544	1820994.478	295182.0945	5707666.3	9827093.569	7122434.363	20982150.02	26973603.03	16612720.93	36376123.25	30498492.96	40231339.55	29092646.25	27325232.74	41103533.78	0.155796052	4.79E-06	1.362539763
M243T213	Uridine	C9H12N2O6	244.0695	243.0611692	213.4835	1305779525	990978785.9	887479012	1131128413	973945041.5	1107782179	1065863625	1272909216	957755716.6	2191744910	1844528848	1402636995	2212702283	2183586987	2078879625	2349371078	1644153593	2182462829	0.535853263	5.00E-06	1.351719652
M145T383	4-Guanidinobutanoic acid	C5H11N3O2	145.0851	145.0844448	383.315	121447675	115264499	97803318.17	156601279.8	114242207.1	97683022.23	87695541.68	79325873.56	94805167.56	2259442708	3244931003	1518167905	1391835654	2838155370	2122971528	3077733979	2297740092	2858788259	0.044649653	6.07E-06	1.4064446
M301T693	Hesperetin	C16H14O6	302.079	301.0719217	692.841	78453828.07	98761245.98	40151798.53	107347809.9	117294342.1	59651031.13	140501443.5	72108976.43	63291687.89	644710440.6	471891079.9	575757253.7	503704774.9	628536209.6	643798554	423775673.8	347917245.5	292436494.5	0.171551551	6.75E-06	1.383862205
M151T417	3-Hydroxyphenylacetate	C8H8O3	152.0473	151.0378996	417.027	207003228.7	262125939.2	217745522.2	270784864.1	163502118.1	171760954	213169228	147144025.2	178211054.8	352098005.6	430577679.4	281634592.2	412326336.4	344970313	350045401.8	297801874.9	299905382.1	369663486.8	0.583444878	7.64E-06	1.285722328
M491T560	Malvidin 3-glucoside	C23H25O12	493.1346	491.1227365	560.099	156679261.2	87925156.82	76105600.54	75046763.77	104856554.9	81050660.56	93954277.91	141364842.7	150560137.4	1556760.092	539604.1676	0	408448.416	573947.3593	933271.9102	416259.5241	614239.2774	180365.7919	185.2503201	1.06E-05	1.392705462
M186T412	Pantothenol	C9H19NO4	205.1314	186.1118532	412.285	37458768.26	16807855.74	29726024.67	41707636.23	28478878.98	21795311.86	46857951.35	38445494.86	36164792.76	3383893.813	2596049.721	1741247.856	3123137.739	2946845.606	7740285.789	2306466.851	2732337.555	2463044.055	10.24487821	1.11E-05	1.379272723
M149T84	D-Xylose	C5H10O5	150.0528	149.042684	83.9087	2704614260	2168240425	1546791739	1942886234	2568947758	2554038036	2124848288	4000055160	3312654422	259032678.4	254065216.6	143073791.3	166388363.9	125208330.2	266623171.6	372957381.3	160545847.9	149571225.4	12.08088906	1.16E-05	1.385615576
M295T820	13-L-Hydroperoxylinoleic acid	C18H32O4	312.2301	295.2261939	819.789	199440243.3	99545828.45	170526475.3	225436308.9	182976106.3	164346067.3	178766906.1	181740638.7	159176197.9	65160042.42	84666659.22	15848345.84	62758285.51	55415383.03	37751356.94	136251282.4	27834052.17	108885368.5	2.62702917	1.26E-05	1.268322997
M267T305	Inosine	C10H12N4O5	268.0808	267.0728882	304.737	11663736.71	9128412.01	10751053.78	10552643.96	9821487.228	11124610.49	7927542.846	13019422.2	9863932.727	28174525.57	18047538.27	25842358.51	23375320.85	28575323.36	39175504.74	33467223.53	25463444.21	31767697.62	0.369661015	1.48E-05	1.361795118
M93T374	Phenol	C6H6O	94.0419	93.03257943	374.345	4637591.348	1730239.162	2114126.313	1965412.169	1923536.535	2789207.326	4471955.135	2639089.267	2806037.692	53130182.64	39766680.69	39244818.79	34609377.58	37938149.22	25376974.23	32587439.14	18125328.96	24420110.13	0.082166684	1.69E-05	1.375029959
M115T181	alpha-Ketoisovaleric acid	C5H8O3	116.0473	115.0382813	180.6415	42307894.33	39748616.59	31671806.98	29001726.17	22003129.06	27615511.16	44105461.63	27318074.48	26190625.27	60038061.85	54131040.14	49976861.18	60978052.95	46465167.56	71595791.88	60144538.94	46813112.67	48542159.25	0.581455167	1.79E-05	1.255148449
M211T482	Dodecanedioic acid	C12H22O4	230.1518	211.1324956	482.237	62167796.57	49124122.85	47927583.47	104064276.5	55746776.48	61465673.47	59038311.3	35118099.86	57008653.23	5987658.978	1833809.883	5346678.312	1587794.678	1610573.051	2095251.432	1643885.132	1512406.699	5109937.815	19.89155095	1.82E-05	1.373100117
M345T468	Gibberellin A3	C19H22O6	346.1416	345.1331023	467.938	1780117841	1379172592	1358241119	2901270133	3364565116	3058994274	2228468571	2301957052	1640787292	4169452.769	2407453.3	4913376.788	1407711.015	1624426.096	1213985.537	712434.5997	948848.3131	1402472.847	1064.542676	1.97E-05	1.374492284
M209T488	Jasmonic acid	C12H18O3	210.1256	209.1168631	488.02	102247279	72742735.25	66562048.64	80349025.42	74351077.66	88301040.42	102173686.8	93391045.97	83815653.1	414362163.2	405638761.7	358221052.9	349881455	376156044.8	268064602.7	206644866.5	250797220.2	219120138.1	0.26815166	2.09E-05	1.362981755
M121T502	Erythritol	C4H10O4	122.0579	121.0273412	501.82	575478931.7	378972000.5	457724419.9	545571876.8	542697119.7	517114374.5	558717485.1	524275572.5	476360382.2	634854246.1	746058222.1	600702946.3	641582995.7	636554960.4	786277157.9	709417074.5	648205197.8	733895738.1	0.745723172	2.28E-05	1.246242331
M343T807	Eupatilin	C18H16O7	344.0896	343.0806621	807.4675	43317302.46	39950193.78	43259564.67	51481322	40204956.94	41379869.64	37067869.07	35724843.58	37716888.26	545719692.1	714643204.7	1134572575	543699600.9	845081515.9	992814040.8	653677225.9	552165942.2	433784405.8	0.057682931	2.54E-05	1.366245646
M193T342	trans-Ferulic acid	C10H10O4	194.0579	193.0485854	341.5395	4208101.427	3879720.919	3373637.866	3447180.341	2982677.427	3067453.416	2453095.836	2436621.24	2564452.29	52168697.18	32102608.28	28356111.69	42656426.92	30342038.87	61547793.56	73487089.8	46418114.59	45660992.22	0.068839825	2.66E-05	1.364125098
M293T812	(2E,4Z,8E)-Colneleic acid	C18H30O3	294.2195	293.2111918	811.984	66813244.97	70980804.33	87230618.62	82453898.43	106626360	68550232.82	92636245.13	121375752.4	89652846.69	1712073052	1431988986	1101945240	1576693142	1465136465	1353891817	1784793245	292512608.9	1643287109	0.063606176	2.80E-05	1.362436535
M122T100	Nicotinic acid	C6H5NO2	123.032	122.0225319	100.168	44785894.82	43288564.62	51851648.86	45202697.14	64351652.74	51722336.5	9437431.501	54124277.22	49537352.92	76890072.44	75855857.08	76985977.69	86512664.76	78528387.55	91384115.47	89953067.26	79318132.81	93746872.47	0.553010678	2.94E-05	1.292403438
M113T365	2-Heptanone	C7H14O	114.1045	113.0951658	365.093	333386.4467	338257.0682	442899.8941	540190.3006	397003.6444	553302.0154	550511.8145	460782.3163	480741.6756	27290332.09	32163039.37	18400159.28	21394575.22	41545251.56	56169541.45	50208403.51	50881611.02	46240969.86	0.011899936	3.69E-05	1.353476838
M267T441	2-O-(alpha-D-Mannosyl)-D-glycerate	C9H16O9	268.0794	267.0710163	441.093	1175547.665	1023946.265	1028904.543	1058611.603	1030207.874	962544.6767	1224864.208	1030811.517	1041726.603	6597851.632	8832284.043	6110051.96	9637198.043	7887307.47	5336774.557	3989605.704	5832789.363	3976151.244	0.164556059	3.85E-05	1.351188205
M337T398	p-Coumaroyl quinic acid	C16H18O8	338.1002	337.0914059	398.3305	44887051.53	76998592.31	59530776.09	41461306.34	47089701.4	35515716.57	54647753.88	55226950.32	54826546.04	540208979.8	434688640.8	455746500.3	288316920.7	327535061.4	377792855	205131367.1	208046369.9	294139927.1	0.150141589	4.89E-05	1.338278615
M409T810	LysoPA(16:0/0:0)	C19H39O7P	410.2433	409.234539	809.9145	136433453.2	137221218.8	143698446.5	124537438	157059113.2	153389587.9	165428264.6	142204064	111070584.1	226577854.5	184463334.3	179084328.7	185482799.5	221884232.6	281339165.9	219193281.1	202045107.9	213366103.2	0.664272039	5.38E-05	1.256313752
M237T81	3-Deoxy-D-manno-octulosonate	C8H14O8	238.0689	237.0599132	81.3484	93768756.68	60867369.39	57268485.58	67477362.54	103483116.2	91272699.64	81303891.38	112212764.1	93899897.75	111989202	143009879.8	120800855	132517194.4	117202513.7	138883101.7	121424599.8	147839122.4	120690645.7	0.659721618	5.77E-05	1.232704049
M131T245	6-Hydroxyhexanoic acid	C6H12O3	132.0786	131.0691905	245.05	59617272.3	54612062.64	32290055.31	50418045.6	30626252.82	26519687.93	44751724.73	45166301.88	45949730.59	168232352.4	120963750.5	148271225.2	134378675.7	70216781.31	105722363.6	133973877.6	73381601.21	151545674.6	0.35235923	6.47E-05	1.290847083
M167T100	Vanillic acid	C8H8O4	168.0423	167.0331935	100.408	19693601.83	22700850.04	30098965.64	23296498.2	17337668.58	20784781.23	4096381.46	18439415.88	20662441.47	2346415.275	2051876.902	2524690.574	2276977.414	2666711.805	1910705.91	2234870.818	2500702.907	2304580.836	8.507761659	6.67E-05	1.330121144
M242T174	Cytidine	C9H13N3O5	243.0855	242.0759192	174.1005	538864755.9	292795920.1	315611008.6	461492178.8	410893074.5	412187545.1	322479057.9	521779463.6	410448446.1	797829575.6	545084314.4	517075509.5	767095663.3	647205001.8	756468449.6	881590964.9	583072286.6	825938029.3	0.583189625	7.60E-05	1.220220088
M195T495	Xanthoxylin	C10H12O4	196.0736	195.0647232	495.3155	73236466.66	70419473.52	70268330.14	76415355	36103855.3	34824313.71	42557373.08	53126583.39	64228089.03	19427151.2	28416690.53	20745391.74	18622175.22	19231403.12	26600091.29	24684849.64	4308252.111	29706661.37	2.718121376	7.87E-05	1.254840106
M441T387	Lusitanicoside	C21H30O10	442.1839	441.1731794	386.969	52532589.85	49935212.35	24755831.53	42681799.12	29808051.02	27512870.08	34740217.87	60207545.08	44443946.39	14139968.93	12585922.92	11921818.57	7484555.13	11641581.51	13476827.96	11264720.02	7916540.693	16260950.39	3.4361997	7.93E-05	1.302173178
M192T371	Phenylacetylglycine	C10H11NO3	193.0739	192.0650674	370.697	76564355.68	45798375.56	77477637.76	67992800.75	57123422.17	63349725.28	61744790.2	61692950.67	74174838.26	40929466.42	35649154.18	42634829.75	41533919.98	38201400.22	44854076.85	46939676.72	38982024.14	54810787.22	1.523706256	7.99E-05	1.235648042
M135T81_2	Threonic acid	C4H8O5	136.0372	135.0279785	81.2823	324410944.5	226811281.4	261516869.1	312939734.5	344899331.4	342685320.9	312691920.8	408672753.9	311427932.4	787468734.8	455023781.8	450981321.9	599853589.1	526156351.6	807412420.6	808162783.1	713948970.1	638744565	0.491737696	8.12E-05	1.276055688
M172T297	3-Dehydroshikimate	C7H8O5	172.0372	172.0386204	297.109	5930552.648	2912042.49	4480236.96	2598997.606	2663609.392	4391052.978	2667659.248	6087100.038	3958307.174	6238077.674	6140975.701	7923499.581	6180946.902	8443815.897	7148753.346	7075142.627	6090808.238	7430372.067	0.569462205	8.51E-05	1.22089768
M165T619	Ethionamide	C8H10N2S	166.0565	165.0538281	618.739	62762733.19	17013151.37	25847731.03	30612663.02	36515140.61	45580054.01	43165697.13	39946444.93	65614594.11	3766536.52	3732375.782	3621792.748	3937461.603	2680484.954	29860582.79	6307472.046	3389933.557	5484680.912	5.84661495	0.000107579	1.224643926
M113T91	Dihydrouracil	C4H6N2O2	114.0429	112.9840868	90.5507	50085900.26	44632358.1	52201743.43	50441607.09	68054751.23	47947667.54	44563282.93	18517192.62	45986032.58	328892728.8	1007319565	660996544.2	243115043	440816125.2	649545836.3	690784741.6	959546176.1	854184582.8	0.072393481	0.000150066	1.293166394
M233T835	Deoxyinosine	C10H12N4O4	252.0859	233.1535352	835.184	78613875.66	110798903.3	100800854.3	75703565.5	71273711.96	59482606.34	292881624.5	13941529	38097040.3	40585003122	67182588975	23899431279	24987986960	24239550564	45867462264	19127564868	35582759456	23339453151	0.002761027	0.000174194	1.286743607
M159T523	3-Hydroxyvalproic acid	C8H16O3	160.1099	159.1000405	522.9705	7255766.797	6900335.991	29030102.52	5670515.612	9484316.139	23250661.68	17475847.69	4899585.841	4593830.736	556945736.3	697999437.1	77243050.18	361562621.5	1075702766	717307263.2	770942770	713078113.6	999918048.3	0.018182285	0.00020976	1.276775542
M146T80	L-Glutamic acid	C5H9NO4	147.0532	146.0438993	79.9391	98338073.73	6156249.489	69238033.28	67993974.94	57525213.88	54593626.47	59581659.47	71821569.65	62219567.18	483423947	140904568.3	226511061.9	298539537.2	199928179.4	401147794.6	507202612.8	266766240.8	344508094.9	0.190826398	0.000238281	1.254640904
M449T697	Gentamicin A	C18H36N4O10	468.2431	449.2153369	697.161	121550.0847	313579.0274	135420.2441	89885.5502	75105.05721	67690.37836	212234.5484	84907.34636	73686.7626	673207.3651	455490.5758	367292.4709	203293.7506	461892.6284	294935.8958	345523.6005	310264.2075	378604.1596	0.336357953	0.000259119	1.169074904
M311T739	9,10-Dihydroxy-12,13-epoxyoctadecanoate	C18H34O5	330.2406	311.2214857	739.171	91379880.58	286685991.4	334611269.5	433178748	297761520.1	285278062.2	354515895.7	282736270	322117075.4	116354673.1	93074759.05	96303913.68	129648521.7	92313040.22	148050176.2	173887688.2	86436273.79	158416600.9	2.456190011	0.000267724	1.217090131
M129T156	3-Methyl-2-oxovaleric acid	C6H10O3	130.063	129.0541832	156.484	41929612.36	61576987.48	34871467.93	47556846.04	38286837.88	47299500.46	49632727.14	38292999.54	40324311.25	4734677.189	5529282.346	7046129.767	5107518	25251992.53	9872253.24	26025256.17	31816069.01	42721750.63	2.528518832	0.000286652	1.170333746
M266T322	Deoxyguanosine	C10H13N5O4	267.0968	266.0885453	322.4855	151587434.6	108509403.9	72967969.16	121267407.9	86185165.21	77966748.46	101756865.9	138572148.5	122908943.5	40473580.89	49039001.75	56502410.93	49136455.89	51712253.18	57352325.29	71030986.32	61755493.46	84293460.21	1.883233609	0.000294122	1.185056587
M325T195	p-Coumaroyl-D-glucose	C15H18O8	326.1002	325.0910107	195.1775	18718389.46	15444091.36	12901485.36	17512085.13	15764500.38	18254354.08	13949525.57	15341188.23	11840360.38	26692299.28	36012567.86	38102286.63	24396496.99	30843634.44	25164496.13	18238121.18	24228521.29	22497991.04	0.567584754	0.000408771	1.1908116
M150T523	2-(Methylamino)benzoic acid	C8H9NO2	151.0633	150.0541665	522.854	8666610.335	15671069.18	16070744.91	13086519.73	7459903.302	10385105.34	10269737.55	12381928.95	9248612.529	30698943.84	21264066.04	22498126.59	22265277	37015400.1	18631831.29	17567439.01	15854763.83	28179731.16	0.48248605	0.000474551	1.166670328
M385T484	1-O-Sinapoyl-beta-D-glucose	C17H22O10	386.1213	385.1119698	483.861	36385413.04	42886348.77	24464769.04	29188256.51	55087105.35	54329013.06	41172659.68	31581467.95	33038691.51	74225042.42	79239334.39	171915162.5	96850075.97	200483425.3	73344808.68	140289715.5	121955230	131166425.6	0.319544342	0.000481399	1.206090373
M305T530	Fluconazole	C13H12F2N6O	306.1041	305.0959916	530.42	24629531.81	23424218.27	23437544.91	23125498.43	27323133	27344798.48	26323660.88	26793032.51	23803810.97	18941257.24	4349870.353	19189929.61	20183026.62	15556010.86	14662667.82	15941996.84	18951102.14	19380325.09	1.537177842	0.000493298	1.179738809
M330T326	5-O-beta-D-Glucosylpyridoxine	C14H21NO8	331.1267	330.1216776	326.043	7351135.931	23763768.86	17671575.8	5935023.445	21176442.33	19231102.37	13149779.74	9315187.399	24011101.88	5272727.803	1734993.596	1398632.357	1921214.082	4151561.385	6315243.61	1504296.956	4077827.842	2117451.344	4.969655764	0.000542473	1.194483896
M133T74_2	L-Malic acid	C4H6O5	134.0215	133.0117716	73.8772	3511234470	3813558247	3467402096	3348954240	2955989026	3229435961	3878575936	3505969096	2621201416	3781934829	5333298269	3986607434	4540189811	4849568539	5899836130	4158040753	6308392822	4904729288	0.6931106	0.000587796	1.149664063
M182T351	4-Pyridoxic acid	C8H9NO4	183.0532	182.0440193	351.035	70104574.1	84482230.99	91884324.18	69536030.86	102560812.3	96936493.79	104746043.7	113344652.5	114772374.6	65620305.28	61412195.92	61883590.56	69324970.35	69632360.97	65760116.1	59215532.3	61413249.5	68392887.32	1.456036992	0.000655994	1.1875581
M119T386	3-Methylthiopropionic acid	C4H8O2S	120.0245	119.0482352	385.792	9413476.206	6397958.436	5365039.23	4639532.334	5234797.196	4956991.428	5239859.812	3747167.24	7429946.094	263387601.3	68772681.24	94604013.59	126110514	86181567.18	193394074.4	291047704.6	85659782.35	235647330.3	0.036285006	0.00065654	1.20913075
M335T376	Aspartylglycosamine	C12H21N3O8	335.1329	335.1337228	376.3	5803713.256	3485018.585	3697193.34	2979366.694	4824167.603	4339658.862	3705887.996	4095023.923	3885032.864	17546856.1	42792259.26	27606722.24	24867118.39	38917400.1	13313015.72	11451067.9	16021863.48	21540616.11	0.17198726	0.000664978	1.205948707
M243T157	Pseudouridine	C9H12N2O6	244.0695	243.06113	156.8955	86816602.9	63302731.42	64375007.06	77090429.17	83278165.24	57991360.79	62948391.05	102634045.7	68102952.71	152376097.7	107629785.3	95361466.77	142425105.7	136683251.1	207902393.9	142110373.9	101067582.2	108684713	0.558128397	0.00078514	1.139930982
M609T478	Kaempferol 3-O-beta-D-glucosyl-(1->2)-beta-D-glucoside	C27H30O16	610.1534	609.1448457	478.401	7855498.029	6278044.825	9051609.786	6505182.971	18091202.05	12302158.42	13433599.14	2874749.999	3294836.377	1082081.439	175707.291	127946.1689	163865.0147	184847.9593	59267.41437	29144.53073	47913.94068	80629.02765	40.8356912	0.000803139	1.193627981
M105T82	Glyceric acid	C3H6O4	106.0266	105.0172609	82.4435	124200311.9	122413256.9	125225657.2	122017688.1	101292240.6	109401393.3	141106208.9	150215249.2	122840148.8	246185737.9	154425940.2	124256344.1	204329930.8	184870955.7	245314523.5	249311483.2	193276804	173501064.2	0.630092539	0.000847576	1.150985401
M138T604	6-Hydroxynicotinic acid	C6H5NO3	139.0269	138.0176935	603.7985	105580117.8	65983616.59	81276752.58	107911309.7	100989146.4	108160211.8	121790469.4	87521860.41	99020766.48	5671288.934	9741683.361	1958701.856	16231364.17	5486457.194	142892449.2	6718078.621	2281885.122	15770863.14	4.247750801	0.000889655	1.140555228
M137T100	3-Hydroxybenzoic acid	C7H6O3	138.0317	137.0217252	100.1135	94054259.58	90690565.16	76153060.05	75882217.39	87835587.44	83845334.16	75816566.04	81982273.39	85992528.34	191607983.2	195573470.7	207051898	212695676.4	300156692.7	132055197.6	114362956.4	151127449.5	123258817.4	0.462102676	0.001015962	1.173117373
M339T195	3-Ketolactose	C12H20O11	340.1006	339.0914711	194.769	3508397.938	2118982.339	892019.8016	291864.7607	2056965.893	1648287.988	1050507.833	3654790.427	2347803.663	174757.7971	200855.6946	171387.7915	75448.59073	132838.1737	106217.3045	143672.1602	13561.37897	63188.01055	16.23919381	0.001273571	1.16070475
M383T389	N-Acetyllactosamine	C14H25NO11	383.1428	383.1342099	388.961	9244950.536	10002331.13	1895458.347	7235120.102	1079443.764	1173878.71	8532730.431	9261999.99	9097259.444	318618.8172	605483.5332	313881.529	238978.6691	504696.8363	137081.9335	456548.7086	182350.8206	244891.2404	19.15822072	0.00146152	1.150573732
M151T616	(+)-(S)-Carvone	C10H14O	150.1045	151.0380291	615.809	135248003.3	169517537.8	127840659.3	106333095.8	363351411.1	195528032.9	53107103.66	79542975.93	117709270.9	6406257.043	6113392.836	3947426.116	4296895.722	5656339.73	34950452.8	5092888.652	4090788.021	4998742.946	17.84409368	0.001557762	1.141180797
M159T126	Oxoadipic acid	C6H8O5	160.0372	158.9768208	126.016	804536303.5	587766264.6	503666436.8	638859138.3	542592872	149408671.8	577215028.8	657090436.7	593944203.1	1257937637	1220982413	1676990182	1187459519	1019843639	825256082.2	747463062.4	794812084.1	703123277.8	0.535843772	0.001616272	1.065767449
M114T97	L-Proline	C5H9NO2	115.0633	114.0543367	97.2112	377836087.4	590003556.7	191976115.1	413883806.7	182252685.1	126569584.5	214776843.4	492718774.9	365469354.2	133847436.2	56588330.17	69845377.66	93893625.55	69675465.1	104321396.2	105812088.8	79565901.53	164536074.9	3.365829578	0.002191402	1.100189656
M154T101	N-Acetylhistamine	C7H11N3O	153.0902	154.0492258	100.686	5491468.145	1750701.701	7232471.637	1177695.722	886099.6123	7735324.327	5729657.895	3722376.695	7005392.135	7077946.374	8974235.212	9841183.451	10685272.31	11080743.93	8857588.733	7818085.131	5111558.452	7830778.265	0.527077673	0.002345498	1.022268818
M206T390	N-Acetyl-L-phenylalanine	C11H13NO3	207.0895	206.080848	390.232	94697295.14	20703672.74	56044735.33	80516107.71	46288305.04	40939526.85	70807627.53	52574250.03	64850677.51	29397552.51	21060954.73	20101738.1	25813713.86	24689843.87	37019611.14	42795693.98	19868121.87	42559940.57	2.003068115	0.003840909	1.018175479
M290T357	Argininosuccinic acid	C10H18N4O6	290.1226	290.1230746	357.2365	1721766.977	15141350.53	12943571.19	8193021.018	5989887.118	4107740.093	14455148.37	15848309.66	15537305.49	4816720.924	3718380.786	2231549.246	5004429.638	1432510.004	1333312.289	1726698.642	881375.2611	7570067.821	3.271389675	0.003927006	1.018075983
M299T246	4-(beta-D-Glucosyloxy)benzoate	C13H16O8	300.0845	299.0760826	246.4585	6858757.834	6330049.869	5542949.647	6114006.679	6970989.335	5889062.048	6951977.524	6521094.768	6562270.26	15399975.07	36029712.49	58755526.61	9406349.457	37262898.76	51006075.21	17293706.51	31532839.9	11566841.46	0.215248138	0.004107683	1.061044063
M231T777	Alantolactone	C15H20O2	232.1463	231.1375016	777.365	7989189.847	3233344.042	20627103.48	16780603.78	2641333.924	2700263.179	12257121.41	11217969.61	15265153.49	34583175.4	268453804.8	212318701	219415936.1	566742985.5	134564827.6	222519833.5	107685540.1	114867476	0.04928473	0.004533717	1.051060149
M344T201	GMP	C10H14N5O8P	363.058	344.0381201	201.3475	483432.0651	334057.8091	987972.2622	397984.0055	161642.9182	795467.8562	197948.9723	169615.9375	193618.3213	59067.04073	71618.97165	50208.45448	9205.792825	29226.42883	25822.1451	0	33695.2483	27727.38974	12.13987762	0.00495557	1.040761709
M142T76	Aminoadipic acid	C6H11NO4	161.0688	142.0489533	75.60445	3843289.87	4276210.184	5983133.497	5637214.687	4965117.572	4722286.517	5165378.284	5140373.306	4959475.197	23370489.7	13564352.86	2888374.653	15501951.77	17303902.52	23708238.19	34985353.66	4623815.251	29858458.55	0.269548542	0.005531931	1.030562084
M165T774	3-Methylxanthine	C6H6N4O2	166.0491	165.0904348	774.339	108320528.5	29681757.73	258278855	414476809.6	335512635.5	91252560.69	106727888.1	60429043.99	103672547.3	2455652.613	2495471.759	2173157.288	2579121.385	1721749.566	2375552.612	3370926.465	2097487.556	3509555.098	66.21775279	0.006236188	1.019545431
Appendix 2 (D.vs.Q_pos_Diff��
ID	name	formula	exact_mass	mz	rt	D1	D2	D3	D4	D5	D6	D7	D8	D9	Q1	Q2	Q3	Q4	Q5	Q6	Q7	Q8	Q9	FC	p.value	VIP
M295T740	Nivalenol	C15H20O7	312.1209	295.1165284	740.449	49358187.52	48077709.27	47879973.71	52176213.66	46655269.32	46043348.84	49269334.06	43796289.92	53074709.66	230847.9272	346553.3168	27456.46096	98079.80021	171529.2987	239431.5042	122800.7215	382178.658	135940.185	248.6474766	2.80E-11	1.512617643
M237T426	cis-4,5-Dihydroxy-4,5-dihydropyrene	C16H12O2	236.0837	237.111412	425.605	7252634.948	6486037.86	6685558.722	6217720.988	8767073.203	7960878.932	11502582.45	7611889.291	6389832.89	22135598.83	20614531.24	22111859.39	19133062.28	20983376.09	20249529.9	22920225.23	16747844.26	24041715.61	0.364533884	2.80E-10	1.463660563
M221T469	N-Acetyl-beta-glucosaminylamine	C8H16N2O5	220.106	221.1169421	468.53	28012267.14	24077558.42	24724133.4	21125711.04	25528399.45	24201676.98	29057518.73	27750836.31	23500962.97	4650972.566	4186727.379	5137636.155	4791462.475	7528957.115	5414357.286	4088977.531	5090224.329	5282078.631	4.937669135	3.62E-10	1.493548994
M167T521	Perillic acid	C10H14O2	166.0994	167.1064929	520.6005	63322552.72	55563393.95	46512427.62	51411168.83	55043794.65	52948640.58	58754708.05	63379874.2	63601601.62	7056125.189	9976453.389	6359499.389	8204039.521	6754178.528	12537251.71	6775193.058	6489711.776	7314734.233	7.143672294	6.97E-10	1.495060535
M195T534	2-Amino-2-deoxy-D-gluconate	C6H13NO6	195.0743	195.1740612	534.474	94530747.21	80986555.25	82859807.17	86101153.63	90638308.21	102364886	74135802.64	96525658.87	90949125.52	226368.2654	155305.6943	45429.6402	48637.22082	1052518.38	99072.4465	90023.88278	70794.78951	233615.719	395.244568	1.36E-09	1.504691583
M109T587	m-Cresol	C7H8O	108.0575	109.1012755	587.255	3517842.846	2364346.043	2909903.617	3765129.919	2740047.553	2896335.737	3312654.751	3043293.37	3145060.399	55464329.12	50853830.08	52253768.89	62171286.58	67146005.79	63617664.8	60143665.73	52496580.6	57529051.59	0.053087749	1.88E-09	1.503185701
M153T540	4-Hydroxy-3-methoxy-benzaldehyde	C8H8O3	152.0473	153.0537501	539.864	51421935.89	54611004.65	44307377.66	42063819.07	57210828.82	59383145.56	47640668.89	53613972.06	51090419.34	226898563.1	222941836.5	208445597.9	206285860.2	216218744.1	193430085.5	225066806	166633911.8	186747761.9	0.24901541	2.47E-09	1.493134672
M301T704	Kaempferide	C16H12O6	300.0634	301.0698487	703.532	571357285.4	489688192.1	390250454.8	534843525.8	672765083.1	565716170.6	536643478.8	546791721.5	541105330.9	267108737.8	131567926.9	157905350.7	146173785.7	168532982	110660278.7	147002751.6	82343886.18	106158047.1	3.680707012	2.55E-09	1.449346877
M139T541	Nonane	C9H16O2	156.115	139.1116892	540.567	100682457.2	106665657.5	114580906	105247914.1	110731833	99172746.9	90025187.78	83123013.86	116752186.1	3116748.737	2654549.751	2761830.02	3059678.186	3040885.865	3472573.142	3249336.937	3014130.126	2975224.9	33.89955522	3.74E-09	1.501150865
M185T541	Sebacic acid	C10H18O4	202.1205	185.1169568	540.671	878446648.9	860889015.2	944165667.8	883183926.5	862597424.8	737850898.4	653563730.2	678938765.5	916304922.7	14003465.35	20812992.88	4728281.805	6161678.324	11346629.23	5032937.983	4497763.64	12949875.04	17617179.63	76.33432461	1.25E-08	1.495051165
M95T458	4-Aminopyridine	C5H6N2	94.0531	95.06067804	458.452	2094633.484	1263968.915	1056427.265	1177500.492	1670266.247	1579475.965	1482250.323	1459778.648	1776415.861	91948306.46	71903879.61	73874066.59	90039020.57	95576730.76	77667249.13	70628126.91	70233682.6	73500933.87	0.018956176	1.26E-08	1.495309838
M248T604	Pseudoivalin	C15H20O3	248.1412	248.1352512	604.322	113603207.5	112125113.9	93844658.61	137461012.6	141813582	145891841.8	121296533	140493780.1	119148103	3147990.553	3117953.725	8503874.015	2543170.408	3750210.133	6704055.197	11037970.23	11096817.8	5913252.527	20.1679099	1.58E-08	1.488308518
M169T467	Beta-Carboline	C11H8N2	168.0687	169.0756533	467.278	152229519.7	77464325.99	139288808.6	154524136.9	126802538.8	127420261.7	146102456.1	162177015.6	147380582.7	6809665.633	7259017.197	15838845.37	6317456.995	18530014.98	29036017.31	30220380.03	22049232.14	51864741.96	6.563188544	2.51E-08	1.438531582
M229T564	Deoxyuridine	C9H12N2O5	228.0746	229.0854893	563.603	37395715.09	51426707.97	56351393.53	50223240.56	44613018.97	54284729.41	43962494.06	45450463.05	38457139.22	6331865.479	6581751.08	5728489.767	4598718.715	4335031.694	4183684.318	3305701.384	3244953.257	3177275.402	10.1757203	2.72E-08	1.48406725
M153T544	Geranial	C10H16O	152.1201	153.1268282	544.018	134061815.8	118785759.4	99849786.41	136666387.1	134360168.2	142103692.4	137563001.5	144533708.8	138017990.9	540753800	588817852.1	473782409.4	560848382.4	704227809.6	680251349	598478377.4	657220790	670729922.9	0.216606088	3.39E-08	1.483348023
M251T591	Abscisic alcohol	C15H22O3	250.1569	251.1636029	590.979	251306569.6	246107929	233887202.5	339197880.6	229499629.2	327423234.1	258783926.1	227017259.5	248679061	83000330.48	108723760.2	103635955.7	98219571.35	111614096	23692352.44	18296042.94	20451715.79	17290309.25	4.037964163	3.52E-08	1.405702334
M267T718	Magnolol	C18H18O2	266.1307	267.1367803	718.218	12961401.73	19031747.42	16382619.76	17699092.31	12727241.83	15358216.09	16998285.47	11921780.63	16893137.56	1524059.798	0	18961.69055	79794.99834	164157.3855	100688.16	87760.13575	82028.45591	206170.2356	61.83611633	3.68E-08	1.482023975
M137T609	(-)-Menthone	C10H18O	154.1358	137.1323046	608.769	43568817.7	50376492.5	37384902.39	70813919.5	60460720.8	66622583.06	65312130.9	38065689.86	41736697.76	175013391.8	219246719.8	210883446.9	148659889.5	237588285.7	182128191.1	236013380.5	193796993.6	180905762.8	0.265851568	3.80E-08	1.453697542
M219T538	Nootkatone	C15H22O	218.1671	219.1737975	537.6175	41514020.61	38679269.8	22800596.14	6425718.979	29567573.62	26147898.17	39179447.76	30985421.15	35977636.13	277992464.2	259535868.3	256463958.7	265235505.1	283679932	224049724.5	164658531.6	215071044.2	275747933	0.122063227	4.31E-08	1.472955168
M139T399	3,4-Dihydroxybenzaldehyde	C7H6O3	138.0317	139.0392516	398.562	3568134.618	3953860.731	3572207.609	11508454.9	4034360.822	3563636.304	4270599.204	3702539.944	3711991.861	18795317.22	19288326.06	22277094.19	16296873.03	20861524	16602982.48	12092178.93	22389783.68	22150147.86	0.245298676	6.33E-08	1.40751193
M351T684	Prostaglandin G2	C20H32O6	368.2199	351.2134021	683.751	1033356908	647007875	855763061.8	1142251791	1105958613	1139500607	1099918254	1090358417	995050705.2	279492804.1	330555085.1	225253922.4	393044370.6	195458028.5	373641415.6	522294255.1	249575035.3	394868444.1	3.073077851	6.53E-08	1.419574191
M245T651	Parthenin	C15H18O4	262.1205	245.1169082	650.867	450672738.3	531790342.9	377073798.6	467353641.7	583938994.1	618694152.4	459036885.1	411365132.8	453611894.4	7632076.743	8581271.54	6305337.279	6101117.211	6426506.183	4869836.004	3813432.628	3936714.188	3553987.331	84.99636582	8.72E-08	1.481855617
M293T686	9(S)-HPOT	C18H30O4	310.2144	293.2108463	686.457	283656772.4	188140076	250653280.7	321827256.9	301948176.1	230204653.1	257966801.9	283616494.3	273338584	119279170.1	94113757.22	66879175.99	129822654.8	74523479.81	101915434.8	120997121.3	78582671.63	113557955.9	2.658028296	8.85E-08	1.423554148
M137T801	1,8-Cineole	C10H18O	154.1358	137.132226	800.614	322230717.9	325622124.7	370051059.6	551649812.4	452751687.3	371703597.5	475666976	421289766	385605621.1	115199212.7	170715213.7	129760051.6	69020102.03	101747130.4	18419862.59	73408280.97	119386400.7	161566836.3	3.832863697	9.55E-08	1.412874364
M112T100_1	Cytosine	C4H5N3O	111.0433	112.051058	100.3117	1369642816	838794077.1	1243538578	1433464937	1229131774	1241229679	1160610178	1345355019	1314392795	1894199163	1821602861	2095686073	2098198592	2104778922	1833633651	1695388338	1795971643	1971374866	0.645616484	1.53E-07	1.384458798
M309T760	2,3-Dinor-8-iso prostaglandin F2alpha	C18H30O5	326.2093	309.2052362	760.1095	822020617	444179351.8	731550273.5	833402551.2	873120761.8	739037867.3	712873274.7	721403330.7	821508767.8	176679266.4	113245239.8	109253973.6	184230989.8	110470047.8	167661820.5	192713326.1	102800450.8	171807141.6	5.041227383	1.77E-07	1.455447008
M179T606	Methylisoeugenol	C11H14O2	178.0994	179.1059738	605.828	14079180.75	12112459.23	13304967.11	9034125.37	14921966.27	15377110.36	12517055.04	13043212.28	12809414.51	141333044.2	91515122.23	136978422.8	93807753.67	138177980.9	119810322.2	100924461.2	118765352.3	104832315.7	0.112029897	2.12E-07	1.47118562
M177T749	4-Methylumbelliferone	C10H8O3	176.0473	177.0542066	748.7135	2146145.896	2221669.561	2454811.303	1969309.592	2239254.918	1281892.369	1266599.169	2255299.345	2087762.603	20293491.61	26127689.99	25381711.72	22275840.77	31092509.07	29784533.37	19024882.76	27209929.09	20718286.71	0.080766237	2.22E-07	1.470455875
M333T448	Gibberellin A4	C19H24O5	332.1624	333.1897096	447.5655	2795217.223	4045560.846	2030107.699	2587052.423	3763685.933	3833661.043	2607731.189	4397755.735	3329498.02	17040056.3	13891951.83	16284670.65	10168127.26	15888692.91	14369259.9	15618603.46	14261845.23	10400530.51	0.229748369	2.30E-07	1.447791929
M148T143	Hordenine	C10H15NO	165.1154	148.1073224	142.839	64000602.93	33258734.09	30200904.26	48631196.69	63760819.26	62471571.21	42075205.94	47824192.11	60593650.79	219333065	177087936.8	152259613.3	225772541.4	140169070.5	211872572.7	171057378.1	150874072	180534945.6	0.277978922	2.33E-07	1.4329643
M176T368	Guanidinosuccinic acid	C5H9N3O4	175.0593	176.0705603	367.7235	7001829.704	8798119.335	10320626.74	1563445.923	11202996.9	14437957.27	1923954.512	9319733.713	1913337.616	18990126.44	37104782.83	29597449.08	25020811.68	25222592.4	27450518.72	29105939.61	25212623.49	34690883.04	0.263403832	2.36E-07	1.377631983
M467T588	T2 Toxin	C24H34O9	466.2203	467.2268696	588.4075	660580.6907	1800893.785	906625.7653	999361.867	790726.5238	1104496.55	1266240.498	759124.8419	1098896.689	14868231.64	19813712.41	11604831.36	13536908.49	15473915.43	16929722.87	11979846.32	12230628.86	16215776.82	0.070762867	2.68E-07	1.466778615
M109T470	p-Cresol	C7H8O	108.0575	109.0649862	470.314	35016951	23574705.49	17417613.53	34853622.33	31054990.81	29829091.49	30706458.74	33251184.84	31888031.47	14344886.63	3555203.636	12403365.57	3536031.433	13172707.06	10596757.11	3313622.653	10853742.13	3565840.185	3.551698842	2.79E-07	1.375791608
M237T538	Farnesoic acid	C15H24O2	236.1776	237.184488	537.962	22073166.3	16027992.93	3077694.201	3815600.564	4982365.182	5089640.573	21089145.78	4624213.461	5029727.629	205142965.3	199367960.3	191507791.5	194407020.3	223412647.3	150701129.3	114851401.9	154173896.4	226012330.4	0.051705669	3.05E-07	1.45812201
M232T557	Fenfluramine	C12H16F3N	231.1235	232.1328328	557.387	3457768.118	3107634.245	2930653.056	5771644.011	4982247.648	7813488.565	3587172.118	4034902.672	3711982.22	196644529.8	177766377.9	205298734.8	218335731.7	249119578.8	205842343.1	125794248.8	151367170.7	188964665	0.022917066	3.05E-07	1.468650849
M209T502	trans-Isoasarone	C12H16O3	208.1099	209.1169467	502.065	375761475.8	346035171.6	202639591.4	353867197	315870309.7	379935537	427182990.8	343919207.5	357450557.8	821699458.1	899321848.3	593524554.7	923513658.5	852097640.7	777345194.3	671603355.2	652703807	741518916.2	0.447499649	3.68E-07	1.405273781
M351T757	Carboprost	C21H36O5	368.2563	351.2519751	756.774	1995581.76	1519405.903	2264340.307	7436963.222	13680254.07	2844647.044	2199181.381	3721746.056	2961949.772	27442854.6	27700670.32	27455155.57	26791070.3	19918236.41	25950359.82	42701010.18	25152938.97	36590399.7	0.148724176	3.73E-07	1.397415333
M165T480	2-Hydroxycinnamic acid	C9H8O3	164.0473	165.0538071	479.641	53706902.95	22899508.09	8132407.473	8561508.485	7215480.87	8253299.652	7972358.321	7763477.737	49415353.9	1047957834	788670404.8	712598037.4	769983308.1	1016468458	1247262408	1026952740	1206549295	1234604929	0.019215488	4.87E-07	1.461052608
M135T696	Pulegone	C10H16O	152.1201	135.1162876	696.214	68242535.68	71385480.18	50168159.14	111499929.2	67709597.41	64118179.46	68135894.07	10713307.52	42598214.24	726676971.6	725547378.8	783817329.7	626445760.6	836681105	591993096.5	391938560.3	612110051.6	582761825	0.094347385	5.23E-07	1.45146991
M211T664	Traumatic Acid	C12H20O4	228.1361591	211.13246	664.2095	12715730.93	7335092.119	8770829.602	11898572.85	3074988.891	3234652.071	6916251.844	2898406.278	3709380.243	72692404.49	91482402.16	84709747.62	69094181.85	89147995.49	64456122.79	93307875.08	53496118.46	53520176.93	0.090122446	5.39E-07	1.446399997
M277T665	Maprotiline	C20H23N	277.1831	277.1768268	665.0745	1728109.594	2201307.353	2058954.625	3179195.401	2901590.931	2569320.257	2649417.744	2799754.358	2986366.849	324942751.2	425351594.4	380639178.3	365159433.1	437870439.6	306363112.4	248408058.5	333661758.7	228380999.5	0.007563324	6.45E-07	1.459371425
M153T797	D-Xylitol	C5H12O5	152.0685	153.1270944	797.008	8977427.383	4724845.392	4963453.584	6474466.248	10894889.14	10509637.22	8267832.516	7583523.731	6125386.121	24831356.26	28889047.49	29613699.82	35017221.99	40153004.4	39042719.45	23250316.83	29183252.24	38248680.71	0.237732463	6.62E-07	1.425870413
M179T831	Methyleugenol	C11H14O2	178.0994	179.1063169	830.604	25856203.61	3705716.544	4508919.298	3416017.041	4237037.718	4240443.758	4772219.765	4106957.877	5469025.827	1418591557	955850599.9	1279285502	984483321.1	1586427505	1133846145	828916203.3	1237141643	964164404.7	0.005805587	6.80E-07	1.458400606
M436T526	Polhovolide	C23H32O8	436.2097	436.2167363	526.3555	2715246.634	2087724.955	1979223.005	3012422.916	2132303.257	1974808.407	2252777.131	2075347.269	2955540.229	80973741.94	73891790.92	46255364.77	68910715.7	71794281.51	42236481.88	64570518.72	54382261.2	58170656.2	0.037751121	7.24E-07	1.457430645
M166T91	L-Methionine S-oxide	C5H11NO3S	165.046	166.0535654	91.4162	172932364	134397184.3	121574729.4	215047069.6	160007407.7	133867841	185312918.1	164631917.4	153531263.5	28962789.12	44637569.29	45547483.78	48879998.94	35844931.97	45124517.66	50063600.86	40816975.67	39556883.31	3.798552169	9.59E-07	1.438475197
M147T480	m-Coumaric acid	C9H8O3	164.0473	147.0432054	479.641	87650173.85	158349265.9	95698644.7	72519588.84	5419577.745	5155521.143	39539426.04	45383640.23	76730697.66	1224120867	922347203.2	855095484.1	864210949.4	1107969411	1436940142	1248196627	1571318970	1448436235	0.054917739	9.89E-07	1.443766773
M174T271	5-Hydroxyindoleacetic acid	C10H9NO3	191.0582	174.0546942	270.925	81917056.43	44676178.1	57082017.94	61899801.72	60704851.89	70218196.83	62791889.73	76245315.19	76731137.55	23287041.79	25453603.25	17769635.15	28038049.24	36582798.19	32718020.63	28802848.42	16892500.39	33720045.34	2.434659978	9.91E-07	1.376463671
M183T553	N,N-Dimethylhistidine	C8H13N3O2	183.1008	183.1014122	553.434	22425597.1	21139900.39	19198836.9	19409003.81	20007810.48	18471911.66	19834551.67	19593111.29	19406461.04	45404077.45	39283620.27	50212707.17	49725775.03	50921361	58869542.7	59728273.01	62859125.12	60058480.02	0.376233744	1.09E-06	1.444960461
M235T723	Confertifolin	C15H22O2	234.162	235.1685537	723.32	23947287.85	7393898.675	10522915.17	9671702.843	9287207.489	18454422.8	9282329.598	9524394.548	20601331.81	518791184.4	347705658.4	382990142.2	352527443.4	441384214.5	296104022.2	258867404.3	307041295.7	317362053	0.036827128	1.14E-06	1.449058581
M183T577	Homovanillic acid	C9H10O4	182.0579	183.0640621	577.367	77593002.29	79584454.35	73827924.73	80294241.85	41432346.06	79358084.43	76967015.89	43232958.7	69854310.65	1308461879	1535278430	2646953042	1740909570	1958190983	1912808299	2363175266	1563102194	2193344669	0.036124506	1.24E-06	1.448905701
M175T162	cis-Aconitic acid	C6H6O6	174.0164	175.0235463	161.671	3968734.466	2067581.699	3999975.75	4412452.551	5247259.272	5717381.677	7140625.482	5006806.117	4672513.355	21370341.12	18820282.7	26573713.54	21704386.32	17995757.43	19290499.73	21927813	13230424.58	14494977.64	0.240771705	1.29E-06	1.415685892
M154T101	N-Acetylhistamine	C7H11N3O	153.0902	154.0973179	101.122	25960801.05	21541069.31	14365674.05	31493933.98	22845196.15	19715125.25	21760677.13	25246874.47	26412964.91	258934877.4	130126078	175549610.7	179732712.6	281845981.6	204163391.9	228447993.5	225179239.4	226445232.6	0.109578917	1.49E-06	1.442905323
M302T583	Oxymorphone	C17H19NO4	301.1314	302.1378483	582.511	49793148.75	79909478.34	50132263.39	49296817.94	75003269.81	80967190.9	61821079.71	47046085.07	49435573.02	240604.3263	59161.35271	215860.32	226635.419	0	68140.6222	64675.75491	161303.2655	214350.7079	434.4695806	1.52E-06	1.44585358
M176T418	Citrulline	C6H13N3O3	175.0957	176.1067365	418.3865	2393382.296	1626919.789	1883731.115	3138409.343	1623974.866	1664832.292	1791894.292	1401409.084	2068533.938	638092993	450271772.2	501202849.6	438975347.6	615416750	417406837.9	328776096.9	392625355.1	341837008.3	0.004265399	1.55E-06	1.445552647
M295T538	Cinchonidine	C19H22N2O	294.1732	295.1873734	537.9725	6789823.667	15379179.27	13306349.41	4869747.462	1660389.514	1567768.136	1397160.199	1117626.348	5673344.115	70474406.82	86349921.68	81640233.47	78698745.1	79037792.35	49176812.69	40201087.09	68716423.48	47580463.33	0.086000103	1.71E-06	1.414984776
M223T501	Dillapiol	C12H14O4	222.0892	223.0962237	501.1725	5255103.532	4435443.131	4090383.403	7054479.157	4669479.593	4725486.557	4876184.863	4968119.072	4477142.348	81341683.83	80861372.21	83448054.47	74424093	78268183.66	59116723.43	54913734.06	50775364.16	43680889.57	0.073417291	1.73E-06	1.442658493
M127T345	Thymine	C5H6N2O2	126.0429	127.0500591	344.647	718064404	624618485.2	496787071.3	679061961	583320002.2	577836811	697717287.8	784088917.2	760903264.5	249710454.6	337754317.3	408092594.9	330784930.4	355978740.1	341030158.3	363699721.3	381149662.1	497243301.1	1.813657935	1.88E-06	1.345549959
M100T374_2	Cyclohexylamine	C6H13N	99.1048	100.1123344	374.192	480981654.4	251172509.6	340033732.1	592967957.9	535132831.1	499378921.5	383921078.9	480804992.4	457056949.2	23381190.9	23675905.54	11841541.98	16508745.76	21081263.82	32417562.58	40969741.66	29527554.58	39306930.25	16.84656388	1.88E-06	1.439282242
M209T328	Aminocarb	C11H16N2O2	208.1212	209.1277594	327.864	78416098.12	74128840.42	59273203.52	60242839.23	54599045.57	42921223.8	61954365.91	87993982.65	75036403.23	25601816.68	3436033.52	2866577.438	6073929.539	4474726.81	22462782.67	21119781.59	5883414.23	48952231.96	4.220632776	1.97E-06	1.329993228
M221T798	2-trans,6-trans-Farnesal	C15H24O	220.1827	221.1893744	798.362	6636674.964	7219714.129	7092316.673	6723156.045	8000657.11	15970117.47	5985961.942	5301565.12	8505342.941	500564851.6	589982279.2	555599369	559704453.5	588575384.2	419262475.2	293262782.7	374829442.7	338309401.4	0.016927482	2.03E-06	1.440451126
M406T396	Clomifene	C26H28ClNO	405.1859	406.185465	395.685	33762787.31	55307995.31	35669921.69	50577936.64	42576988.38	26649411.88	37523111.72	29590658.62	35210232.46	2026577.157	1528645.251	1780148.924	411921.5824	452864.8848	478576.8404	1904007.198	480233.0841	2943792.046	28.8894625	2.06E-06	1.437399445
M195T495	Xanthoxylin	C10H12O4	196.0736	195.0654662	494.501	3328483.91	2766120.886	14686363.31	14119960.85	14270079.96	12129889.49	12526780.4	3056200.057	11886802.64	137781215.3	96180571.08	113915184.7	126939106.8	127919565.2	166324920.5	202618438.2	158308635.1	191143810.8	0.067192921	2.16E-06	1.432674556
M210T162	N-Acetyldemethylphosphinothricin	C6H12NO5P	209.0453	210.0605158	161.649	24575057.84	16538774.27	25132497.08	29756767	28137879.19	31577873.89	34291742.87	24690434.5	26657321.88	125789112.3	113213100.6	129740644.7	106617568.4	97516714.59	102224421.4	114421259.5	69557375.1	72631069.52	0.259048438	2.31E-06	1.420073134
M153T615	Perillyl alcohol	C10H16O	152.1201	153.1271246	615.247	7280957.048	7812087.68	7395232.943	9795022.207	6168283.155	7132182.738	7332006.359	7592906.627	8314882.212	139445252.7	124743968.7	122528692.6	133456570.6	244236576.9	162589231.5	159523010.9	141887884.9	151558306.5	0.049873248	2.33E-06	1.437797303
M417T671	Daidzin	C21H20O9	416.1107	417.1512452	670.8345	68138922.5	102886819.7	86152831.1	53064211.82	49969174.41	61833578.47	53841410.68	72274633.85	82476877.55	254990.1358	330620.3052	256964.8652	69879.80617	170146.0477	451718.4549	273493.3622	171782.9634	659072.4699	238.9987532	2.45E-06	1.437032854
M353T710	(13E)-11a-Hydroxy-9,15-dioxoprost-13-enoic acid	C20H32O5	352.225	353.2284401	710.456	569381627.2	336197126.5	388089549.6	613395173.3	483063170.6	540263863.7	460541684.3	461181267.2	542136174.6	192928896.3	262225922.3	158715740.8	216959156.8	143537971.4	233751709.2	284072635.6	183192087.1	243714393.8	2.289746778	2.47E-06	1.364748946
M219T825	Zerumbone	C15H22O	218.1671	219.1737994	825.416	74463052.45	45184085.28	54639089.42	11855894.64	10551026.23	51402065.78	50618164.23	10076186.39	12300911.91	1408685147	1654624276	1608982381	1506344923	1694849949	1116291156	830789616.9	1071498086	939329008.5	0.027138853	2.48E-06	1.435011647
M134T90	Isochavicol	C9H10O	134.0732	134.0810015	90.31085	50715899.58	72123517.53	49434377.03	51713679.81	45882272.14	40739050.24	52953851.73	58051618.3	46368043.88	9417471.376	26551448.95	26275769.82	26016116.37	22906252.35	12632424.26	37895721.7	10354547.39	10250364.86	2.567098243	2.78E-06	1.321176247
M231T699	Dehydrocostus lactone	C15H18O2	230.1307	231.1360047	698.917	948073112.1	1366138463	1091941734	821629580	935948124.9	761347471.1	865710363	803496969.5	930601548	279212705	575373127.9	442238036.6	420401638.5	442861014.3	392326848.9	281828844.7	316244300.1	275277433.5	2.488463155	2.84E-06	1.358831984
M157T813	2,6-Dimethyl-naphtalene	C12H12	156.0939	157.1012021	813.143	993288459.8	758863312.3	651139866.9	1397002779	1388337067	1540825416	1236004626	1285353662	1124397153	296032127	142488343.6	120837138.1	128197560.5	145158056.2	86619805.38	77705661.83	21729863.54	21311047.39	9.975402178	3.09E-06	1.408602147
M265T476	Qing Hau Sau	C15H22O5	282.1467	265.1427091	476.4145	280530425.2	254119204.8	188946822.7	358665328.6	348628629.9	256372024.5	264060822.7	321460287.3	277289319	102342192.7	140843231.9	108304138.5	119336202.8	106663893	30711539.41	224400107.3	95801606.28	105561596.5	2.466305994	3.54E-06	1.313346222
M123T154	Niacinamide	C6H6N2O	122.048	123.0548975	154.147	1448838787	1103388033	1680786135	1637507796	1013484395	1335011977	1199407005	1644496817	1332486603	580388937.3	784423202.4	863655892.4	501417136.6	805984624.1	511258108.5	511120304.4	643353368	628486171.2	2.126109947	3.58E-06	1.349555444
M174T141	(2S,5S)-trans-Carboxymethylproline	C7H11NO4	173.0688	174.087406	141.267	7056068.576	9051781.433	3442194.074	3446333.456	4270132.846	6478856.423	8122534.834	5274930.54	8229002.659	17087099.24	19176084.96	16961648.94	24567209.12	18422294.54	9439915.76	17940062.51	18049115.36	17445985.92	0.348054799	3.64E-06	1.351576111
M219T689_2	Capsidiol	C15H24O2	236.1776	219.173831	689.205	144935987.4	141710604	136950307.2	147583442.6	145620108.2	136788508.2	145255843.5	132750730.6	141936533.2	206262643.1	219385864.8	244410064.6	233623098.7	231602322.5	203513182.1	197012255.3	186874721.6	189878370.2	0.66587735	3.67E-06	1.409660074
M130T147	Pipecolic acid	C6H11NO2	129.079	130.0857111	147.285	9810141930	4790208626	5712477961	7974933130	6986196891	5804022830	5950701645	9223808122	8857222695	623656901.3	678781247.9	426636762	510224631.7	632163927.4	761908860.1	886268598.6	770706160	1269432600	9.925594596	3.68E-06	1.42246332
M171T283	Levetiracetam	C8H14N2O2	170.1055	171.1127863	283.129	28189358.61	18288240.44	22302015.69	23322590.31	30226025.39	28286707.88	25853927.51	31596988.64	31090617.14	18210914.12	9304142.263	9683375.112	11415100.44	6621671.999	13951262.67	19365044.98	9893758.408	12990367.49	2.146139933	3.70E-06	1.312545939
M165T497	2-Phenylethyl acetate	C10H12O2	164.0837	165.0903545	497.273	7472244.646	8823434.653	7480632.871	8149381.727	6921082.433	7464774.375	6823462.894	8279253.594	7339444.05	15975892.9	15031500.59	15329345.42	14676491.93	13391401.57	12151437.35	11148007.88	12229382.13	11372750.04	0.566778167	3.97E-06	1.387386888
M257T783	(S)-Pinocembrin	C15H12O4	256.0736	257.0798048	783.0895	2774858.748	1477635.053	560062.5567	559534.8368	2036226.08	3618542.348	2388589.472	1495334.726	2023537.486	65743370.72	97526740.91	59215783.35	84195883.27	106314058.2	68145210.89	51780140.72	51251739.94	76892694.08	0.025616702	3.98E-06	1.426160922
M217T688	Polygodial	C15H22O2	234.162	217.1583377	688.033	3924579.234	2886122.125	2677462.743	3289926.7	3062776.156	2828530.442	3362758.04	10511272.26	2993394.577	230618365.6	246093517.4	238680714.1	217195880.8	276536320.4	190309551.5	134999499.7	176663426.6	110446371.8	0.01950918	4.12E-06	1.425578501
M266T464	Cyclizine	C18H22N2	266.1783	266.1744429	464.065	1388058.616	1225207.472	1005715.858	1053918.769	1132528.819	8551585.357	1267683.583	1508229.944	1160641.023	91662253.6	64617281.88	89088322.89	61044763.36	111361776.2	60594013.32	46049316.43	71073484.75	67177389.23	0.027605909	4.23E-06	1.42061133
M207T736	Ibuprofen	C13H18O2	206.1307	207.1377783	736.4475	29215057.86	5114932.346	4607914.278	5141338.418	4825223.814	4643041.954	5362097.498	5424938.857	4631428.138	610775151.2	1230038672	868816668.8	796541041.4	893985422.5	955702639.7	590418479	656604991.2	554891339.4	0.009635114	4.69E-06	1.42293259
M288T604	Etodolac	C17H21NO3	287.1521	288.1586762	604.407	263691213.6	212182222.9	107140096	234767837.9	319183042.3	332803848.7	285198952.7	306549230.2	236158170	8143549.642	7482173.418	4898924.992	4470607.666	11649189.56	10203317.52	12376721.95	9427942.287	11147663.41	28.79288233	5.06E-06	1.421089468
M155T670_1	2,6-Dimethoxyphenol	C8H10O3	154.063	155.0698284	670.416	110009485.5	171654051.4	121600374.4	83231940.43	80953042.59	113370833.3	73670112.18	104835423	104398248.9	3406503.87	3361861.789	3242597.814	3493309.55	4019731.399	2670892.477	2244283.84	2192219.103	2406562.595	35.64334827	5.07E-06	1.421435059
M81T94	Pyrimidine	C4H4N2	80.0374	81.03393722	93.9136	172833484.5	124080344	77357821.82	113998104.2	114636751.1	122550510.3	125082633.3	184279966.4	167335678	23581096.84	27669646.98	19720377.24	17795814.61	18199491.49	18145707.62	11911557.07	9262955.441	10261430.14	7.679144409	5.49E-06	1.40879791
M298T337	N7-Methylguanosine	C11H16N5O5	298.1151	298.1142441	336.953	201621274	137957247.2	164583925.4	205264622	196877528.8	223244337	178713103	229251013.5	189765547.1	368617452.8	297783534.2	289293601.5	329475737.4	316591239.3	345653265.9	405783658	275910056.8	423682502.9	0.565803087	5.80E-06	1.338765993
M165T803	Jasmone	C11H16O	164.1201	165.1271961	803.414	452056147.9	401286635.2	407453351.8	573191977.7	505068150.4	528298679.5	455639633.1	470618168.7	456504181.4	228571044.3	244872491.5	351768637.5	289479038	269733033.2	264547819.1	418953441	217555416.9	280750800.9	1.656170364	6.15E-06	1.300341696
M293T653	11Z-Eicosenoic acid	C20H38O2	310.2872	293.2834388	652.873	8494782.997	1016359.627	10147424.97	10234410.06	10549071.82	11881853.3	8654889.255	5869825.684	6525194.449	29852175.1	22793339.46	20332369.23	16890597.81	19755229.08	19911417.6	14983583.53	17592377.15	20409149.71	0.402003705	6.37E-06	1.305616436
M162T575	Indole-3-carboxylic acid	C9H7NO2	161.0477	162.0547205	575.17	50365012.47	31841611.24	38814087.43	43477794.69	37409625.57	40592101.61	41111201.71	38072263.22	44513970.4	24869115.45	25749829.44	23302347.51	23698671.63	22395025.42	29503809.18	25763668.14	20579593.42	35483826.81	1.58290114	7.13E-06	1.296687175
M213T806	Butabarbital	C10H16N2O3	212.1161	213.1271929	805.668	76144172.37	101681567.7	47455448.95	43861113.55	25855332.65	21396545.98	35523896.64	24170758.93	33095987.59	1644855465	2643448127	2115920945	1975868784	2214281957	1694629470	1206463917	1343669345	1110253247	0.0256552	7.30E-06	1.411817894
M87T91	Cyclopropanecarboxylate	C4H6O2	86.0368	87.04441281	91.413	274940112.6	179159113.1	214383097.2	326629246.3	308176163.1	265975248.8	266786020.9	283289782.5	275006235.6	159516008.5	119214636.2	132357881.5	164181927	108272604.9	140901407.5	151877785.5	121540762.1	136998224.8	1.938958764	8.08E-06	1.354890666
M345T531	Clotrimazole	C22H17ClN2	344.108	345.116045	531.209	3421653.199	10829127.73	5139592.528	2408018.692	4088383.729	4268946.116	3305459.526	4682883.171	3355177.203	4235107663	4159178501	9332574754	5105148100	8646983692	6286343207	6967244559	9307444431	7352422558	0.000675967	8.18E-06	1.409923679
M204T577	Indolebutyric acid	C12H13NO2	203.0946	204.1018018	577.443	4028859	4092336.786	3387852.865	4512461.449	9422942.587	4187229.127	4039783.951	13028567.36	8562281.052	77650459.78	29405621.78	55497229.97	40095614.26	67339580.58	50433795.16	42056996.28	57147536.82	45739568.72	0.118750116	8.98E-06	1.388615003
M133T86	L-Asparagine	C4H8N2O3	132.0535	133.0606774	86.36635	82157632.69	136976755.4	130966302.9	109840135.2	81710396.02	71502456.48	79312547.04	64979214.55	75479298.38	14945530.38	3674480.069	6505339.283	25756884.24	1442493.975	16178980.43	25638005.29	22631286.13	27886152.49	5.757843354	9.13E-06	1.359518273
M251T705_1	Methaqualone	C16H14N2O	250.1106	251.1253699	705.0285	91636111.32	60723764.55	76290105.04	83024754.89	95278588.97	90398737.6	86205856.68	104521381.3	96670727.58	54029678.42	44177707.6	49740569.83	48981654.85	50405787.09	50218431.05	48607463.5	41779677.12	48303537.33	1.798876583	9.51E-06	1.378781846
M222T392	6-Acetyl-D-glucose	C8H14O7	222.074	222.0755018	392.02	2911522.601	4618786.626	2243427.802	2621112.476	2427630.946	2886681.694	2478806.303	2721888.636	2670676.162	8117883.505	20426086.73	13912961.38	10710378.49	12146369.13	14225684.7	12642111.1	12348316.28	14014728.17	0.215788409	9.66E-06	1.389520631
M153T302_1	5-Aminosalicylate	C7H7NO3	153.0426	153.0400824	302.288	73206818.36	45835284.36	55333051.66	57295805.04	67755232.64	64034526.18	54727974.76	72206058.29	62435627.58	120755069.1	76239273.22	99431672.26	97418282.52	97041855.78	101468957.4	114094584.2	85305051.91	118711882.3	0.607194554	1.07E-05	1.311285599
M309T665	Sclareol	C20H36O2	308.2715	309.2785649	665.299	15892121.5	8557171.292	12990218.61	14014012.54	13200771.37	17367400.69	14515187.86	13713126.35	32168664.83	54817193.32	31645760.44	29438947.67	38736463.16	38238868.25	34706631.73	31742482.76	33716125.51	41221486.05	0.4260665	1.10E-05	1.282982769
M177T542	Zingerone	C11H14O3	194.0943	177.0906113	542.402	194022727.3	128082681.5	98739438.09	96115586.23	108313086.6	94970831.85	104849104.9	137909501.2	123075711.7	22575793.63	24760910.53	30169567.4	17129714.45	13079134.8	30508255.63	27173770.26	26344174.25	29366823.75	4.911979479	1.15E-05	1.387187586
M459T454	5-Methyltetrahydrofolic acid	C20H25N7O6	459.1866	459.181842	454.207	404408.0701	145812.253	315768.2936	285570.4841	352020.8063	478587.6574	115439.5485	712473.0764	617990.673	13556870.69	17471793.77	11150857.78	13817535.39	15590346.68	7669175.6	8355349.218	8117826.471	9594353.36	0.032547827	1.17E-05	1.39917371
M171T588	(6E)-8-Hydroxygeraniol	C10H18O2	170.1307	171.1376329	587.621	65584977.85	43978843.87	7792293.05	16134274.31	9778470.106	12703957.5	10910888.64	8496509.136	11529049.77	70628391.6	70538949.06	78345668.39	81771116.16	86526376.13	81670787.45	86021923.58	75549454.32	83615033.3	0.261533107	1.17E-05	1.368594327
M160T183	(1H-Indol-3-yl)-N-methylmethanamine	C10H12N2	160.1	160.1078989	182.754	7489637.437	1874106.127	4539856.312	6965097.133	7649304.202	4842949.848	3865469.757	5423578.773	6589807.399	13337729.96	8667254.588	12266054.68	11853917.49	9809593.303	13420985.45	12394972.98	7885317.448	13872999.28	0.475706365	1.28E-05	1.277534817
M496T769	1-palmitoylglycerophosphocholine	C24H51NO7P	496.3403	496.3396081	768.785	1654222.508	212163110.8	120682592.2	183253255.9	50221321.77	172557244.2	159182218.6	28172213.43	213045952.4	1298205531	1342367461	1449917852	1798999990	970143177.5	641813969.2	967083027.1	983018824.3	1665127793	0.102632474	1.38E-05	1.378172045
M310T94	N-Acetylneuraminic acid	C11H19NO9	309.106	310.1123585	93.8709	18802197.88	53364693.1	17070324.26	17228014.73	7868491.09	5362992.455	22211545.13	10209850.32	13045627.09	188313727.1	86967994.83	110695982.8	118259090.1	144035872.8	226727737.1	216495048.6	134080963.4	165925126.4	0.118694612	1.53E-05	1.361333251
M205T404_1	L-Tryptophan	C11H12N2O2	204.0899	205.0968791	404.236	2688940801	1546993217	1845998558	2149689274	2349154594	2176590632	1621641720	3087194212	2519464270	703055864.9	545768743.2	677456006.9	700346391.6	566233965.2	1054882355	1502577205	1024641808	1421505836	2.43832671	1.57E-05	1.283361792
M118T406_1	Indole	C8H7N	117.0578	118.0656984	405.559	172714237.4	119086388.6	133251698.6	131871964.5	158754909.4	144178866.5	152460664.6	171202957	157980449.5	96847053.7	87883275.53	94363038.51	92845882.02	89974301.53	108823977.8	118262959.5	102062479.5	123041741.9	1.467558499	1.58E-05	1.286707163
M273T664	Geranylgeraniol	C20H34O	290.261	273.2570489	664.131	1332413.053	1373885.256	1389473.246	1038050.342	5763326.187	7626163.519	7104351.951	1291329.036	1372675.587	27168702.59	10925167.95	11640181.7	24126806.01	20219211.85	16670945.05	14866438.65	14587098.02	15538369.17	0.181656206	1.77E-05	1.311865182
M303T741	4-Coumaroylshikimate	C16H16O7	320.0896	303.0852229	740.6695	1462918.152	2195576.219	1065081.599	1839788.866	2712784.075	2605929.421	1392373.882	1405020.248	1355644.236	399909611.3	372513342.8	665607119	443369827.1	599387992.3	404761566.5	345418905.3	287049543.2	234992197.5	0.004272602	1.86E-05	1.386662152
M137T378	2-Pyrocatechuic acid	C7H6O4	154.0266	137.0230757	377.943	88435.55181	249883.9912	155439.3397	131572.3779	154438.1375	133336.5478	184502.6854	166476.0727	105152.3338	200707566.3	149419489.3	210848811.2	142579056	167780635	90823537.25	119592139.9	88302049.16	91099584.55	0.001085703	1.87E-05	1.386362034
M267T587	Nevirapine	C15H14N4O	266.1168	267.1194926	586.9475	48558697.12	32868164.1	35520452.91	45903239.07	36961561.58	43506002.42	52165663.89	39239732.68	49245914.18	30163390.58	32958978.27	20874807.89	26727084.28	18637973.81	29364192.03	23345836.59	22613447.43	23362985.83	1.683716827	1.89E-05	1.279106162
M225T808	1-Hexadecanol	C16H34O	242.261	225.1481184	807.582	6037415.022	10072399.9	4104573.848	22439846.75	4422022.338	15109893.69	18566481.31	17554732.78	18427973.3	88038833.88	96770202.06	79437771.86	83485216.41	70038184.88	41343563.72	49387361.5	46729749.6	54153375.91	0.191562773	1.92E-05	1.3446748
M118T363	5-Aminopentanoic acid	C5H11NO2	117.079	118.0853237	363.432	115976838.2	147879675.2	165060942	173056263.7	235285356.2	211920184.8	183530074.3	206602715.4	191975297.9	30054889.48	34011321.42	32669535.94	33619794.9	32075265.13	121357142.4	105120642.4	106783891.5	120493571.3	2.647394137	1.97E-05	1.265075034
M169T446	Homogentisic acid	C8H8O4	168.0423	169.0487407	445.722	1475496.292	1495917.833	1979998.828	1390998.083	1788920.944	1436237.086	1516891.403	1691952.68	1346350.988	67852215.88	94862495.75	177419254.5	127058568.8	139690190.4	78184975.86	150001683.5	88972000.79	88950343.46	0.013941638	1.99E-05	1.384494654
M286T813	Morphine	C17H19NO3	285.1365	286.1510206	813.009	10106417.9	3504937.07	5175260.446	6752133.807	4462364.41	5222405.8	7421555.405	8746590.861	7376117.584	643184.7226	137687.1462	0	955692.2465	512250.1486	609059.9022	1468140.351	437064.2572	1789936.338	8.968052458	2.18E-05	1.353280652
M137T100	3-Hydroxybenzoic acid	C7H6O3	138.0317	137.0651834	100.3197	509862217.3	308132147.8	506053352.7	536732926.8	452194379.4	511529469.2	466946170.8	512645551.6	519602417.3	736476924.9	583256728.5	696695293.5	758906552.3	738257492.7	618482667.8	636612977.6	584812351.4	691460873.1	0.715256561	2.23E-05	1.256256174
M284T105	Guanosine	C10H13N5O5	283.0917	284.0973149	105.123	408412053.3	351736215.9	294646930.1	401594185.7	323225656.1	313139202.3	286781626.7	430752126.7	385243859.4	661106479.3	520812269	795958872.9	663886053.8	664051657.3	476056070.6	614757278.8	491041755.1	606989755.5	0.581570424	2.25E-05	1.301060713
M317T708	Isorhamnetin	C16H12O7	316.0583	317.064935	707.826	710857776.3	1129839465	1001828410	527940523.9	1446316333	1176419216	711165335.4	1355776311	649806777.2	261197029.3	79069478.95	55109997.96	38188838.73	48302436.49	46519620.63	9338233.299	34573177.79	13714123.92	14.86306803	2.52E-05	1.356260084
M95T359	Dimethyl sulfone	C2H6O2S	94.0089	95.06065372	359.041	834376.8644	733359.1773	767644.4222	639110.2275	519709.3362	694830.1275	450937.5957	627288.6812	623108.9764	102722953.9	35981886.54	58213832.4	124578504.6	79173594.22	73389807.67	104091388.2	119019087.5	127335793.2	0.007144107	2.63E-05	1.375407963
M190T334	Diaminopimelic acid	C7H14N2O4	190.0954	190.1070998	333.987	71212172.76	42398603.71	34540695	49460262.58	54864951.54	48411268.56	72343455.95	64496491.05	65748615.63	95172451.32	122012308.7	92306919.71	78614349.18	98635289.2	120814293.9	113238563.9	148823153.9	138164788.9	0.499588659	2.65E-05	1.284304415
M188T404	N-Alpha-acetyllysine	C8H16N2O3	188.1161	188.0705529	404.236	3504519087	1905022970	2341611500	2581138426	3069261311	2890920182	2137377864	3939911014	3325352469	932529135.4	717668008	888481537.9	918931014.3	767620729.6	1334431490	1920451681	1310744279	1994402079	2.382428883	2.78E-05	1.263284221
M331T573	Aflatoxin G2	C17H14O7	330.074	331.079744	573.0265	37779125.58	22296852.09	18245047.6	16165351.51	25415354.81	16326589.53	21480764.42	31968503.22	33708352.21	1801918.287	2433620.375	2205294.375	2929641.924	1515446.773	3350633.801	4515402.854	3245123.001	3218660.158	8.858987571	3.00E-05	1.365459415
M169T587	Nalpha-Methylhistidine	C7H11N3O2	169.0851	169.0856566	586.858	37901939.48	24406297.78	24265682.78	32949671.6	27250821.54	29012257.23	38250841.23	39066461.53	38667016.64	21306660.62	17582681.4	12008805.63	15600193.58	15622510.16	19903657.17	24802735.61	13636664.18	14597598.34	1.881646813	3.11E-05	1.267434198
M179T719	Geranyl acetate	C12H20O2	196.1463	179.142683	718.729	2206116.703	3567638.273	3192612.457	5231095.425	2440179.891	4628197.307	4739564.503	2511916.393	3822022.914	121242283.7	165067376.2	190229512.6	165586148.4	262568812.1	139047008.8	76602634.13	124193584.2	120755082.9	0.023686752	3.16E-05	1.368879857
M316T430	Oxycodone	C18H21NO4	315.1471	316.1528158	429.834	91894018.75	77920035.24	89800617.66	167796369	194086950.3	132859887.3	114127063.8	106614118.9	82800310.14	6518768.137	5050810.783	1643516.243	5700777.651	4815417.227	8922163.25	11243806.66	6591834.535	8721456.031	17.86734115	3.30E-05	1.365564717
M361T542	Lariciresinol	C20H24O6	360.1573	361.1639454	541.7	29322042.11	6296598.708	12907288.79	21677253.74	16576402.03	20211194.56	21488320.18	24499193.17	22140561.67	1154471.914	410952.9057	722835.3866	1130328.956	713534.392	959371.2929	1105239.975	435947.3721	855259.2048	23.38678224	3.35E-05	1.366321303
M243T345	Thymidine	C10H14N2O5	242.0903	243.0973131	344.5985	77654727.24	69018677.71	43273599.96	69139486.14	58564057.55	56397983.92	74914277.96	85952768.45	84112888.14	24345259.47	31312648.61	40853250.51	33412898.72	38414170.86	32518282.76	32690085.91	33728021.53	52539132.95	1.935590526	3.49E-05	1.277131738
M231T828	Isodehydrocostus lactone	C15H18O2	230.1307	231.1359405	827.521	7910834488	4886266039	3790133622	11159967705	11588117989	11904277564	8854931987	10380940712	8609960828	1714125095	1110017821	1080252877	1619811305	1382801229	840009941.7	688231644.6	588665646.9	486886513.1	8.315327175	3.56E-05	1.355132728
M229T704	alpha-Santonin	C15H18O3	246.1256	229.1217731	703.516	763336536.7	663195501.7	1449870587	1427763435	1094116180	1151183964	660293484.3	976304615.2	771486868.1	135821930.6	307968583.4	203277964.1	197051150.8	270957112.7	190707044.1	131255020.9	140991969.8	144387995	5.200565229	3.72E-05	1.346419228
M152T314	Guanine	C5H5N5O	151.0494	152.0560827	314.401	1014241140	747652942.9	576065472.7	773372213.5	651400835.9	698206912.4	771202694.3	937376169.3	846029977.9	400958210.5	381292467.6	438671675.4	389884825.2	398911024.7	438299717.3	500375406.3	448250159.7	683642512.7	1.719376622	3.74E-05	1.255505707
M237T669	Biopterin	C9H11N5O3	237.0862	237.0902588	668.821	3547804.819	3620710.364	3166380.832	3795932.913	2516670.948	3101689.253	2946104.978	2871245.706	2873601.347	145141640	218163631.8	329179593.4	245629068.2	261830300.9	191083694.3	156800943.9	112833731.1	124466710.8	0.015931698	3.77E-05	1.362729226
M209T350	Pilocarpine	C11H16N2O2	208.1212	209.1278	350.192	123466153.9	92265831.99	80480225.66	148101082.3	68213880.97	35960933.43	98119992.55	113765117.9	117733306.9	12847954.99	2543017.023	1961439.826	10290314.04	13169374.68	11326413.26	10711915.09	18034902.82	31745301.11	7.79633838	3.80E-05	1.335273
M146T404	2-Dehydropantoate	C6H10O4	146.0579	146.0599275	404.164	176660935	101307240.9	121065737.7	131489277.5	161678962.2	142488490.3	114528003.5	193273474.2	169695388.9	55593965.87	47253462.45	50753836.41	58234233.45	48349380.42	78193305.37	107274678.8	76096626.31	109218731.1	2.079641206	3.86E-05	1.244557765
M151T657	(6E)-8-Oxogeraniol	C10H16O2	168.115	151.1114103	656.6275	16047456.01	14157554.33	13381087.17	55696457.74	13132869.27	14157076.65	14052754.2	15082527.2	14809390.4	92989185.28	221916401.9	113891256.1	222408759.2	127510429.8	127082418.5	225155628.7	111972325.4	145857055.9	0.122781685	4.21E-05	1.332600384
M132T404	3-Methylindole	C9H9N	131.0735	132.0806575	404.384	72280690.67	41955288.98	48606387.3	52502518.46	67794204.28	58582924.37	43282898.73	77351701.67	69495189.47	24117982.96	17121708.47	20100102.31	22801567.16	17863488.17	34347277.1	42201362.97	28625179.57	42522034.5	2.129957173	4.29E-05	1.24322756
M163T412	Methyl cinnamate	C10H10O2	162.0681	163.0751704	412.27	16362677.5	3631432.335	2568425.841	3395085.381	3412248.265	3553304.459	3327321.246	3340226.517	3294173.752	26034799.53	25875137.83	22731125.87	19277279.53	23042938.23	19871326.62	19464719.82	4636605.628	17610405.04	0.240191852	4.30E-05	1.250996559
M181T331_1	Aspirin	C9H8O4	180.0423	181.0494295	331.0285	1829317.677	2119642.442	1684749.71	1662006.488	2597001.11	2191856.5	2365360.205	1918292.283	1848169.272	13175637.38	20409219.01	17110795.03	15848231.58	17307367.08	13808782.39	10986654.33	29458602.3	12548692.86	0.120915461	4.57E-05	1.354168399
M163T327	cis-1,2-Dihydronaphthalene-1,2-diol	C10H10O2	162.0681	163.0861357	326.732	84484010.42	42139517.45	74608667.86	65248940.55	89962362.45	90712613.85	50326963.89	72406269.09	80995149.33	37078140.82	66786407.86	26614755.4	29649491.54	34759448.02	15720789.24	14230983.99	15794190.01	13076216.06	2.565462181	5.05E-05	1.225617912
M177T695	Herniarin	C10H8O3	176.0473	177.0553292	695.072	3951633.375	3076212.819	3284640.489	3062568.995	2519382.59	2943116.463	2407456.385	3032379.967	3107838.759	132909757.6	159801832.6	142634692.2	149878543.1	176257896.8	96585520.53	74337993.21	84227863.98	45608386.69	0.025780582	5.34E-05	1.349519732
M517T543	1,5-Dicaffeoylquinic acid	C25H24O12	516.1268	517.1325435	542.877	20381134.61	47067616.67	34599509.85	13741001.2	98088526.46	21175069.7	45308745.23	19819035.53	26353713.09	182539821.2	246478627.1	306253305.8	125441064.4	211111618	163748958.6	76955525.68	212257419.8	206580666.4	0.188599154	5.50E-05	1.294888477
M300T599	all-trans-Retinoic acid	C20H28O2	300.2089	300.1909274	598.836	20445754.51	2279649.161	2911459.74	4987783.169	3368378.756	9931977.94	3046351.199	3737652.68	4495506.325	245206140	120745821	81579051.5	122862655.1	191779603.3	190528331.6	286710806.5	220616116.3	281842829.4	0.031692647	5.52E-05	1.345497837
M169T162	2-Amino-3-phosphonopropionic acid	C3H8NO5P	169.014	169.0129084	161.908	5644998.35	6123114.404	6089218.306	5810440.301	6211388.436	5719747.631	6998060.508	6334319.135	6556406.754	10364726.84	29101573.51	22058961.44	24004160.47	15446123.7	27113400.52	32309684.08	25817573.97	23753975.62	0.264264639	6.11E-05	1.342411051
M244T202	Azacitidine	C8H12N4O5	244.0808	244.0812535	201.507	8308032.636	8154353.535	20245458.57	24068680.65	25319256.44	18937204.88	18636944.41	28347012.4	27602807.81	115679163.9	60726505.26	89705403.63	99317155.85	60491213.24	68014325.95	101597245.8	55993774.38	46459664.93	0.257340619	6.23E-05	1.306794938
M146T98	Acetylcholine	C7H16NO2	146.1181	146.1170042	98.1455	359396201.3	439864495	643380415.7	349654611.4	653810696	645223054.3	554671518.4	362096437.5	382369825.6	155843596.5	170765832.6	135945087.2	130979340.2	174256673.1	237873504.8	178468779.4	134161808.5	275612134.8	2.754532055	6.70E-05	1.291506467
M361T695	Acerosin	C18H16O8	360.0845	361.0898696	695.006	29777099.89	60021036.06	48954370.98	28585571.55	26390239.78	6304265.992	21173134.05	24432197.68	20492612.4	66079642.64	58401769.82	81602977.83	63297689.75	82164444.11	71127689.05	51116973.96	62381971.07	53152856.72	0.451584559	6.76E-05	1.230136955
M96T100	2-Hydroxypyridine	C5H5NO	95.0371	96.04470692	100.324	58138953.89	75501384.42	130075232.5	50291453.62	59476173.86	75913394.48	79380080.88	56958914.19	58558150.78	135491043.8	195242746.3	168978872.7	164590590.9	241846135	136857530.9	108122909.6	130217650.6	154100058.7	0.448845201	7.65E-05	1.238056732
M153T717	2-Biphenylol	C12H10O	170.0732	153.0695552	717.1025	52146944.66	38968532.91	32256213.1	50689334.76	58833786.96	94544990.58	71949765.72	46430901.24	46867077.07	7185972.412	10330022.82	9080246.056	8013743.454	9556477.341	9947818.17	8923350.344	7175853.361	8581789.637	6.252755077	7.68E-05	1.333054354
M306T106	Sertraline	C17H17Cl2N	305.0738	306.0798179	105.716	4849134.349	9184182.084	2805950.465	1873407.919	4449323.478	5295584.908	2513674.542	1483809.323	2097293.893	11780301.95	20557799.44	20451545.18	13326880.05	13376263.66	31879463.19	25457526.9	27866833.08	31493709.36	0.176116541	8.01E-05	1.295664527
M247T813	Vulgarin	C15H20O4	264.1362	247.1319892	812.99	118387702.9	46526873.79	103664141.8	126211921.9	43609203.73	95235689.94	37500687.43	99807956.07	93811765.5	486959137.2	396900867.1	378530864	391937707.8	473310145.2	245509024.5	261839784.2	216017796.1	194497446.7	0.251109915	8.27E-05	1.295790893
M288T615	Zolmitriptan	C16H21N3O2	287.1634	288.1803062	614.693	8372719.976	6756204.054	3522874.427	6943672.492	4573910.505	8856807.864	7446758.8	8198759.144	6592839.539	101615322.5	43062369.97	53181308.52	72775231.04	91897514.01	146629992.3	112819472.7	73755410.42	67230612.48	0.080297743	8.39E-05	1.329514734
M295T820	13-L-Hydroperoxylinoleic acid	C18H32O4	312.2301	295.2258432	819.623	169305996.1	123067379.1	147802021.6	212055375.8	279502111	183740499.6	192526009.1	178768256.1	172005212	82896700.91	103433885.2	66475993.35	84692918.71	70354445.02	87053911.84	120212020.9	68043766	108594928.8	2.095048821	8.65E-05	1.265377907
M195T514	Leucodopachrome	C9H9NO4	195.0532	195.0649365	514.001	4541998.727	8468671.171	5286198.87	4503550.917	5741046.093	6727806.355	4725809.117	4019273.265	3977638.289	125640131.9	53414897.33	73628730.56	108712089.2	90972992.83	134454693.5	203330096.4	119256633.1	182091147.7	0.043968787	9.03E-05	1.327168076
M221T294	Pyrimidodiazepine	C9H11N5O2	221.0913	221.0916191	294.246	14884572.63	9351356.635	8028394.747	12399105.73	12597931.44	13855445.98	10972153.29	17200634.64	14588611.94	5758580.244	4520998.278	4957001.387	5757597.843	6039827.816	6487392.353	9331189.5	6824862.081	8693514.12	1.950939302	9.48E-05	1.236661136
M277T710	Stearidonic acid	C18H28O2	276.2089	277.2157053	710.364	157099186.8	113115327.7	194174935	166787285.7	168428552.3	186388134.5	210628068.8	149425861.1	145587943.5	93710626.57	112885222.6	61400952.3	99066944.45	72902422.37	105755104.3	146092016.9	70997422.74	116930524.8	1.69553868	9.51E-05	1.20034111
M163T721	Anabasine	C10H14N2	162.1157	163.0385698	720.995	43467693.86	38968826.41	42969870.87	42287861.63	39272612.34	34573950.61	37195600.11	43315243.53	38641420.29	73740414.07	82926895.63	62135863.72	62097672.81	49260584.12	56736181.53	55461889.18	60781890.25	59014111.89	0.641625098	0.000104415	1.283985411
M367T410	5-O-Feruloylquinic acid	C17H20O9	368.1107	367.2146671	409.8315	4295524.216	3883942.871	5945195.937	4293942.39	3250353.595	2886321.602	2623853.716	3804923.876	3004184.616	1526928.503	1138684.227	1109147.614	1319246.996	1264925.986	2090308.346	2555007.745	1267254.64	2413768.815	2.314444077	0.000109893	1.229898749
M175T85	L-Arginine	C6H14N4O2	174.1117	175.1186364	85.0779	207348358.9	110891651.9	119294506.3	177182353.6	161009201.7	123293063.3	105379031.8	190337815.9	184848704.2	69359908.47	31113668.61	62281399.99	66269566.19	47788691.92	76243876.29	104025794.7	56961269.89	120698152.3	2.173456261	0.000118295	1.204707298
M172T235	Iminoarginine	C6H12N4O2	172.096	172.1077873	235.188	41807785.36	20999070.26	15294256.19	46037879.76	28562534.13	23005663.49	26570683.17	33216767.62	35466676.59	136314365.4	38123516.35	65975495.54	100436672.5	123008339	128888003	149428520.1	122468893	138030941.3	0.270238497	0.000118337	1.285759811
M135T302	Xanthine	C5H4N4O2	152.0334	135.0298561	302.374	20985062.17	14104213.52	14039556.09	16739646.43	19077176.18	18113257.57	16080694.95	22161567.23	22124876.93	42803393.56	20860430.01	29856828.54	33088604.6	33417312.01	30303959.71	39100719.56	25464833.69	37569214.46	0.55878784	0.00012301	1.242995038
M247T680	Coronopilin	C15H20O4	264.1362	247.1331304	679.7795	317173337	322213405.6	296598444.6	364336912.9	371284307.3	380540372.3	289721151.2	71764958.73	278279117.8	721194530.4	978072485.4	935565213.3	622188103.8	1243172095	722243449.6	460950106	733227678.5	658444902.8	0.380479113	0.000130451	1.253380248
M463T560	Peonidin-3-glucoside	C22H23O11	463.124	463.1269284	560.0505	202205818.3	103855951.7	122915263.6	32292313.84	168143550.6	223013194.9	192801745.9	254905362.2	148580491.9	13279531.05	4858058.377	7851256.273	5516278.4	19136987	8236378.674	2276039.031	3848116.418	9124683.514	19.54358423	0.000140214	1.304508008
M223T375	Neostigmine	C12H19N2O2	223.1447	223.1437401	375.166	68849001.77	98627358.39	63453269.17	61866525.7	25056342.31	28197234.41	57416555.73	78820298.58	69700631.26	26543901.86	7591675.69	5620205.478	6885705.344	7454794.424	10311224.62	14331651.89	11006195.67	24535750.02	4.830082955	0.000145343	1.262348155
M149T467	Estragole	C10H12O	148.0888	149.0960655	466.976	7022859.988	5620927.785	3937580.543	5127781.129	6159490.489	5835840.762	5424855.108	6171420.436	6914977.219	27273043.55	65918626.92	46835591.32	47465787.15	12925772.11	76498637.18	67184999.23	52813317.06	65487468.54	0.112922507	0.000160098	1.299668637
M229T582	Bisphenol A	C15H16O2	228.115	229.1218164	582.415	24560362.92	34010864.58	37578802.12	38958110.81	32713827.47	37770291.55	38081395.13	37004049.31	39122857.88	145894682.1	254261667.8	193693570.8	181432436.2	220318437.5	146759214.7	92866480.65	111677803.4	94008791.4	0.221942992	0.00016421	1.296320504
M181T655	Coniferyl alcohol	C10H12O3	180.0786	181.0855698	655.183	69146730.74	41804555.23	69356748.29	75701181.33	47830901.19	60214144.31	69509043.12	38787280.85	65213606.34	29480254.86	35722617.68	27600232.7	36960442.2	26381993.95	33220623.88	35124610.56	26062204	34408167.02	1.886447319	0.000170648	1.258307147
M193T99	Quinate	C7H12O6	192.0634	193.070393	99.2368	23713576.43	40068738.92	48456447.36	11640707.49	12460655.55	45932867.54	32803668.84	21324739.9	26836379.5	49544208.32	103681994.1	95452415.69	73764732.36	61914751.68	66875120.79	51421966.23	76589704.86	48082243.31	0.419618036	0.000173952	1.189265217
M154T302	3-Hydroxyanthranilic acid	C7H7NO3	153.0426	154.0607653	302.471	8038467.129	6074699.055	2868366.841	5527127.128	6116883.584	5418331.027	4115663.426	7471760.757	5697247.767	13643666.69	6815833.997	10741023.42	10033266.47	8950641.843	9927036.557	8381425.251	9848812.266	13276543.16	0.560243695	0.000175396	1.184967136
M122T79	Benzamide	C7H7NO	121.0528	122.0583482	79.2173	759755.5185	946009.6105	683493.8686	904452.803	1338872.824	919077.4805	603066.1925	733754.5531	2780110.47	10871988.27	31817608.45	19410563.09	9084045.15	14158536.53	26361582.2	33169523.24	35341343.94	32468040.38	0.045460064	0.000180694	1.292573776
M295T599	Prunasin	C14H17NO6	295.1056	295.1019859	599.264	2969711.697	2348578.097	2165793.407	2841399.45	5367974.401	5242807.551	2605023.674	2947023.31	2849682.44	777427.3735	489959.4295	772810.0603	589484.6548	728074.5788	473862.1517	666498.8524	977033.4509	969798.7531	4.552090736	0.000185269	1.282857677
M144T447	2-Naphthylamine	C10H9N	143.0735	144.0806934	447.282	175238693.7	115347499.5	133839639.9	35123262.09	150390718.8	163855538.4	132312963.2	165786163.8	168543253.2	38297600.98	54862045.49	47164842.24	46816314.03	15051246.96	52635413.63	67850100.3	54994116.26	83590578.52	2.689224427	0.000193836	1.226257686
M273T749	Estradiol	C18H24O2	272.1776	273.1840041	748.9555	57603451.92	57348203.59	53744769.65	60761871.93	14936599.84	12996167.22	11561135.68	47758105.31	12791918.14	100719870	84862083.64	57391487.92	92613178.83	76958518.46	74815237.74	93490707.31	73123773.88	77643737.45	0.450374314	0.00020293	1.196235766
M255T426	4-Methoxyflavanone	C16H14O3	254.0943	255.1217856	425.9075	709457.4047	506508.5693	786387.3164	555167.2547	781031.8486	636291.0843	950743.5604	637987.0059	723199.7842	1969107.262	8562689.902	9397425.408	6483157.041	6704524.761	2064193.718	7358163.194	6330168.667	8144239.434	0.110267834	0.000209933	1.285483519
M188T213	8-Amino-7-oxononanoate	C9H17NO3	187.1208	188.1279385	213.19	66258513.17	25676804.12	42591197.02	55889546.49	30886984.99	32923166.87	56580401.47	41584577.67	64663220.4	11996675.76	28508476.41	12962963.43	15137283.23	14429965.37	17595667.37	15760900.34	12945528.35	17147490.7	2.84708026	0.000222692	1.241597361
M252T518	Nebularine	C10H12N4O4	252.0859	252.0863044	518.384	18394922.55	14661794.04	12827967.49	5534478.971	13502045.1	4051101.41	7001704.948	15529436.65	15641426.82	37981156.66	37909197.32	29969591.82	29792791.98	33414460.86	50066696.02	37159020.42	9554789.947	46897226.81	0.34259509	0.000229551	1.217675567
M399T426	S-Adenosylmethionine	C15H22N6O5S	398.1372	399.1642026	425.7145	7623224.632	3302715.539	3441975.512	3036481.365	8607278.713	9601435.396	8724644.816	9004120.517	9232656.791	33726608.32	37802281.37	36257339.29	28576566.2	9479042.526	11592485.67	36810315.64	33274172.82	37821904.18	0.235827106	0.000231176	1.254998623
M112T359	Histamine	C5H9N3	111.0796	112.0870903	359.037	18354777.2	23397534.04	10684252.32	18734460.34	3729218.571	8924938.453	13123186.7	19784222.24	18311689.87	106573407	10126289.16	61098235.19	74147799.62	79617554.31	81914092.66	117166007.4	76354994.3	82889725.5	0.195748091	0.000232868	1.262635662
M318T778	Phytosphingosine	C18H39NO3	317.293	318.2992139	777.875	1712949328	448405960.5	708385219.6	1430082027	1553583145	1788204645	1340391899	1907709890	1591645204	2222289979	2741428851	2154433035	2691414294	1953623490	3461692009	3957113073	2946220488	4134594398	0.475248365	0.000238686	1.180337629
M331T759	Malvidin	C17H15O7	331.0818	331.0799187	759.303	70255213.4	84369533.46	56239313.11	44944175.27	19610860.88	19648130.64	14343544.87	25060668.16	15917908.07	881440021	1263038460	1344243559	755974958.5	1425773590	1093564459	354350090.1	550116423.4	385277968.2	0.043506201	0.000240074	1.277595349
M162T160	N-methyl-L-glutamic Acid	C6H11NO4	161.0688	162.0754096	159.747	12207949.86	44694229.38	50714495.91	49614769.22	58998263.05	31079257.23	14946949.07	49244618.14	47850275.81	83595531.68	67320515.88	62127397.65	70725988.13	60723221.92	85773377.04	77194851.94	62251096.75	79483250.6	0.553532728	0.000243845	1.186523945
M277T698	Saccharopine	C11H20N2O6	276.1321	277.140831	697.917	42710021.11	36920302.31	34361292.91	51864046.73	51669939.99	45953422.22	35460200.69	42889518.01	44652732.86	1094185549	1226552672	1745259774	950458738.1	1559705753	514789983.3	380538138.3	1008440854	586254284.3	0.042628895	0.000248849	1.277371081
M204T790	beta-Caryophyllene	C15H24	204.1878	204.1826663	790.459	2729614.268	2726871.733	1450529.992	1461637.787	3142030.687	1765216.938	1800842.177	2281225.509	1779290.65	148369351.4	124020018	148377588.8	34114898.73	35738497.69	119738524.5	65301777.36	86775720.99	80295785.95	0.022708591	0.000250045	1.277106437
M118T348_1	Betaine	C5H11NO2	117.079	118.0652693	347.525	178810807.6	78368800.14	134005580	149199350.3	182917939.6	174694585.6	135675814.6	184549536.2	165996993.1	70737380.73	68573467.28	69049043.65	91269383.3	66083809.11	106937811	119369025.5	88868183.82	112440820.7	1.744824074	0.000276559	1.176001895
M482T530	2-Dehydrokanamycin A	C18H34N4O11	482.2224	482.2579044	529.811	6847897.085	4733416.05	8351924.459	4581351.114	2622882.204	5136468.865	1837403.141	3530391.794	6651383.803	3962255.525	1043671.931	743963.2902	609281.5921	382001.1922	330838.2755	928428.2522	221157.6108	164921.9953	5.281466006	0.000286006	1.181712916
M191T481	6-Methoxymellein	C11H12O4	208.0736	191.0699449	481.005	28586295.98	29458511.18	23700829.91	22807402.35	29503157.13	29470120.08	24966569.29	22979919.95	26808780.23	18376809.04	10740861.2	27110873.47	18916823.14	7917157.295	17991564.87	12422422.47	10296730.67	14541731.94	1.722746128	0.000301929	1.191301697
M172T296	Tetrahydrodipicolinate	C7H9NO4	171.0532	172.0602108	296.1065	10083030.57	3795608.62	3720194.319	11809041.16	7785065.548	10591589.29	8597411.359	11478651.83	8673351.759	36032047.64	16089556.43	20084092.31	19018579.87	12958772.88	20101630.01	32579016.23	22182549.69	23468796.18	0.377917334	0.000317776	1.206226749
M221T91	5-Hydroxy-L-tryptophan	C11H12N2O3	220.0848	221.1851834	91.4206	646239142.2	122430674.2	390648930.1	493202610.2	514182570.3	492433165.7	241521772.8	786195578.2	623335061.6	757069031.2	877524412.9	852425050.8	700349405.8	802850608.3	906521172	1021512438	809058829.1	1035097279	0.555264472	0.00031918	1.177651354
M113T484	Ketoleucine	C6H10O3	130.063	113.0598528	483.961	37325506.32	39008692.01	36720107.3	43750933.78	38141211.19	49007775.12	42394612.17	67384531.72	37203069.36	20958084.22	35247628.52	26776964.27	29017799.26	26464915.41	21368636.48	18769895.44	24154102.12	22932375.7	1.732180175	0.000324684	1.184136712
M249T729	Xanthoxic acid	C15H22O4	266.1518	249.1472548	728.87	101276788.4	90578529.64	114749359.5	31401489.83	22183261.22	24318827.16	78584584.43	95912695.97	90064563	659966632.6	2809271344	1775388875	1651842310	1130047728	1248167902	955000188.3	1022404390	932404779.5	0.053270172	0.000348662	1.256843437
M161T620	N(6)-Methyllysine	C7H16N2O2	160.1212	161.1320593	619.788	33770996.96	26853847.08	36577380.04	44764955.8	38237701.56	40319117.76	54076286.75	34728395.09	34700801.14	52533715.13	83709858.96	58418225.4	58962526.46	78370528.11	88111121.34	46822936.3	55017584.94	82010764.45	0.569625542	0.000369835	1.180163239
M294T416	Anastrozole	C17H19N5	293.164	294.1685475	415.5425	75112809.74	62280938.71	49760681.14	93147482.65	24071107.43	20044245.91	68815374.12	68653857.42	62987329.1	24201542.51	2257068.499	2929005.473	14416173.7	3431743.376	30592323.38	5778946.552	25567952.94	25788109.08	3.889024023	0.000373286	1.179107627
M135T798_1	Chavicol	C9H10O	134.0732	135.0802556	798.344	58681637.31	35719866.26	42041157.9	56659254.4	57195679.49	64034749.13	51101978.87	60564347.7	51928182.13	104596729.3	96607360.69	81027472.7	187721889.6	100093975.4	105573179.9	110763567.5	164258657.3	111006953.4	0.450173739	0.000396389	1.222317178
M185T802	(2-Naphthalenyloxy)acetic acid	C12H10O3	202.063	185.0593838	801.589	19114478.77	48239430.99	20558727.02	21747471.18	62606612.37	17141200.77	16749777.49	52531483.02	57599964.31	776776112.1	1373652449	1401409085	1153892268	1280545527	1072964197	54313479.76	903063517	360579281.8	0.037755969	0.00041065	1.247613548
M179T603	7-Aminomethyl-7-carbaguanine	C7H9N5O	179.0807	179.06964	603.116	48074348.79	46066717.27	44900609.17	32021433.19	52846128.99	58777019.32	48338225.76	43141373.02	41003275.87	67408430.17	137678242.1	90348584.37	69669661.52	90036400.06	81064091.83	75439526.89	69350722.02	96378196.05	0.534066239	0.000412427	1.204140585
M301T563	Chrysoeriol	C16H12O6	300.0634	301.0693527	563.494	13841008.98	13327322.7	10920644.57	6623818.067	15543234.81	17278993.2	18586567.01	16233239.39	5159716.396	4654491.331	3872893.611	4294729.142	4317802.549	4242617.063	3849778.823	4061555.091	4538154.474	3531073.264	3.145203684	0.000426699	1.243411339
M146T73	Oxoglutaric acid	C5H6O5	146.0215	146.0296083	73.0122	656562000.7	540818677.5	541725786	593793781	478350502.2	503079218	437043167.8	646209653	657975307.5	901590282.4	1068232236	1086507604	830524911.7	754882302.1	662997617.3	854925143.4	618918050.4	843508286.1	0.663277455	0.000465179	1.162914368
M233T592	Isoalantolactone	C15H20O2	232.1463	233.1538187	591.658	571745415.6	568314184.6	495105366.1	791109439	515893455	697352868.5	579009690.5	524898779.5	569809037	198900045.1	415580881.3	299187110.2	372813548.4	555005869.3	347590360.1	279976736.6	488130619.3	436872343	1.565453212	0.000470876	1.122712659
M162T92	L-Carnitine	C7H15NO3	161.1052	162.1122849	92.3802	74148701.82	151838407.6	71123928.47	56601742.04	174636725.5	127812649.8	165034076	60467454.95	66386130.08	22464930.08	13573151.56	9786179.26	14028877.16	10835261.06	16866459.89	14693122.66	8211599.042	18294612.6	7.363253902	0.000499261	1.232491615
M222T94	N-Acetyl-D-glucosamine	C8H15NO6	221.0899	222.0962676	93.9353	126275524.3	175945534.4	114494044.4	113953520.8	111879605.2	114936821.9	142876385	111123628.5	117629803.1	199500259.6	316429545.1	283177608.1	276510708.5	221378944.6	198383824.2	203961382.4	186813015.1	137396061.6	0.557986763	0.000534013	1.180398414
M160T337	Indoleacetaldehyde	C10H9NO	159.0684	160.0752726	336.668	42011583.1	41475073.93	30734936.12	48220827.22	35163908.44	27447193.28	41531997.58	40187371.05	42988690.06	66004595	138243567.2	65547007.67	75692768.64	58326538.43	92115636.16	86468302.44	95569661.21	130148553	0.43281077	0.000538342	1.209259671
M174T472	Demethylated antipyrine	C10H10N2O	174.0793	174.0759301	471.674	3820248.075	2593266.294	4286040.446	5497677.414	2705243.735	2730912.61	4226429.483	3002259.082	4117775.514	1879053.152	1939922.377	1798720.592	1749769.526	1725132.154	1979667.052	1977374.31	1946554.526	2019222.388	1.938233688	0.000594261	1.219559802
M130T445	Heptanoic acid	C7H14O2	130.0994	130.159019	444.931	58573404.29	48857176.55	35976954.26	40611337	48713682.11	54838221.65	46718785.53	45321686.51	38245502.76	145425480.1	94950338.76	82477026.59	237879599.3	148024368.8	232691019.3	157511162	142078077.3	91672017.43	0.313539357	0.000621651	1.214433617
M425T406	Clindamycin	C18H33ClN2O5S	424.1799	425.1897221	406.2005	8797412.649	2600710.459	6928593.656	1673285.117	1481363.284	708103.2898	1161363.235	1587134.232	5134001.634	21840564.21	16161231.5	15690731.25	24744006.41	21231137.57	53669679.7	17467855.06	18528933.65	25045273.32	0.140274512	0.000656692	1.193359425
M275T700	Chlorpheniramine	C16H19ClN2	274.1237	275.124731	700.117	3056957.933	3731071.442	2692813.433	4297412.951	4700609.586	3533727.809	2764210.12	3358101.693	3200670.005	286152519.8	545076453.9	427003415.4	442502940.5	426651322.5	153572362.1	127654827.9	156833672	118473655.4	0.011675296	0.000673603	1.216584054
M188T655	Deethylatrazine	C6H10ClN5	187.0625	188.070513	655.005	11790759.77	5531193.738	4944309.668	9230365.26	3543892.289	10461241.21	8472824.628	6736717.144	10411080.16	86088223.73	27740207.5	42365750.6	57047802.44	43946958.29	108886130	94164804.08	49561822.91	27535524.2	0.132360798	0.000754195	1.204777395
M371T531	(+)-Demethoxyaschantin	C21H22O6	370.1416	371.1466633	530.5135	6298889.545	28907043.65	18962232.91	22135204.45	22874556.78	27165881.74	19569958.69	5909857.297	6461196.788	1938329.743	2346731.196	1517510.921	1485711.829	1877064.551	1658090.252	1441965.336	1460360.412	2038379.875	10.04081292	0.000796823	1.204491882
M156T414	DHHA	C7H9NO3	155.0582	156.0652513	414.495	17387218.64	3108318.14	4064685.616	14419598.22	16320205.67	19782952.11	15557858.15	16717867.01	4163550.839	37375396.33	26793202.11	22498833.89	55947890.44	23749337.83	24096171.74	28545718.04	25742006.24	27706474.77	0.409323527	0.00079846	1.111306758
M175T234	Shikimic acid	C7H10O5	174.0528	175.0276326	233.7665	19975501.93	12333465.8	23906579.46	27324427.64	6822379.537	7415186.787	22666101.98	12044496.38	23185609.62	715932.4703	10590329.06	2518527.404	4233376.968	1162504.885	9535258.867	4133606.566	4303701.302	3236702.195	3.850457117	0.000811424	1.140614696
M283T753	Adrenosterone	C19H24O3	300.1725	283.1573353	752.681	1125230.414	1328673.949	901802.6839	254840.8698	342061.7772	381106.1527	618088.1502	100010.3044	313089.7053	57842761.04	26341149	26139241.8	95808961.69	37824408.53	58272046.41	19897773.09	66052732.06	20060290.98	0.013141565	0.00083971	1.201224111
M166T511	D-beta-Phenylalanine	C9H11NO2	165.079	166.0862555	510.788	12157634.29	71299155.66	84341314.78	10330373.62	10643659.06	11219278.81	9791010.865	45547956.35	43420759.18	91746470.78	72324226.88	78385768.64	71552373.86	128795261.3	92959956.42	68693014.05	54621580.3	92846786.6	0.39731485	0.000853284	1.095754731
M369T442	U50488	C19H26Cl2N2O	368.1422	369.1501731	441.871	264622.6739	383232.4741	93134.70337	242428.6157	195001.3789	350971.6395	166471.8573	489834.9937	277641.5634	1348890.106	501643.0111	593331.445	494303.9097	465387.8519	1093879.861	1243982.944	1250414.447	1205695.63	0.30049785	0.000882345	1.160861512
M301T726	Diosmetin	C16H12O6	300.0634	301.0698118	726.002	29006129.04	15180849.14	8255397.164	27280056.55	69122834.31	64460999.03	29305384.34	48665610.21	34922943.46	591675.4936	729606.1328	830753.2638	620185.6839	637692.6161	1173792.71	727152.3736	636834.0214	634748.5532	49.55611615	0.000888287	1.197311332
M121T435	4-Hydroxystyrene	C8H8O	120.0575	121.0646128	435.3625	8078085.214	5846762.016	6438405.127	5791682.393	6147545.861	6299988.668	5054142.788	5240630.934	4934089.013	123070068.2	53907070.55	32770859.04	29430629.96	43779245.88	56250167.96	36767085.33	59990410.55	46363008.33	0.111607187	0.000949799	1.192010798
M127T349	1,2,3-Trihydroxybenzene	C6H6O3	126.0317	127.0396904	348.891	366333650.3	410530285	99537128.64	169391389.5	159290359.9	323363358.1	272357876.3	368391909.6	333345097.9	62895015.07	64236600.06	154284056	57386201.31	75006082.02	72167265.38	170294963.4	74988862.03	172101068.8	2.770258523	0.000990939	1.12592917
M144T433	Tryptophanol	C10H11NO	161.0841	144.0805514	432.561	376952193.4	14712858.33	368198409.1	578818701.7	291929642.1	211454596.7	367226255.4	359660963.2	368535014.9	35549869.17	80895913.72	29202751.13	29662185.09	11651114.92	95065227.71	152249763.4	48990246.7	248779160.4	4.012709178	0.001017783	1.114505314
M107T348	Benzaldehyde	C7H6O	106.0419	107.0493059	347.525	38464252.17	15650755.17	25334919.69	38403314.69	39849147.33	38699215.8	26670450.06	38684318.67	34801078.94	16606963.86	16533944.64	17107991.46	18154797.59	14585842.89	24473236.29	26204686.16	15141225.91	24653868.16	1.709633812	0.001038449	1.10793446
M127T428	Melamine	C3H6N6	126.0654	127.0749698	428.3865	7111579.371	4321221.393	6739095.391	7498173.371	6086911.471	5413325.675	6772141.942	7214994.193	6553486.622	11441619.03	13411444.64	9979168.857	3919792.781	13588846.65	12424765.15	14844506.8	11857443.16	12611590.88	0.554490635	0.001053388	1.14817237
M141T753	1-Hydroxymethylnaphthalene	C11H10O	158.0732	141.0688903	752.887	77850483.45	55495603.45	48737612.43	79220474.35	88954362.27	215517721.5	95850242.92	59997731.2	72690200.53	19895006.84	3106414.586	2977812.319	8869131.36	2780633.326	2871125.551	3116554.017	1926835.173	2421337.382	16.56034415	0.00106618	1.178192382
M233T615	Costunolide	C15H20O2	232.1463	233.1537774	614.965	77698751.6	77909549.18	72605023.44	89768707.56	73476007.24	79186892.13	74719495.12	75729954.38	81804419.49	273796025.3	734937123.6	470087261.6	446787648.1	484014022.9	370403177	49376952.93	334652448.5	315008040.8	0.20203683	0.001073618	1.183174673
M287T699	Kaempferol	C15H10O6	286.0477	287.0540765	699.4	543956450	84508202.56	206898920.9	459746131.7	393976742.8	459579575.8	802999487.9	143147655.4	556151048.4	150328839.5	33598061.09	25022329.98	17889097.78	17999013.59	12683263.1	11710961.99	12254484.37	15347412.18	12.2997056	0.001095537	1.166316375
M277T505	Aspartame	C14H18N2O5	294.1216	277.1168313	504.782	113567669.9	55428990.45	75881923.68	110990842.1	116778519.1	116949192.3	119019438.6	154005304.9	119845139.1	57307414.46	10787135.68	10951563.17	54213582.02	47995654.56	76221038.66	89406855.32	55343361.07	94522202.31	1.977794422	0.001176077	1.064995707
M138T239	Tyramine	C8H11NO	137.0841	138.0911834	239.043	10114924.04	7584281.799	8633525.028	9494848.232	9264771.863	9328078.626	9721198.456	9999481.482	9202255.804	73570581.34	24789652.46	20336065.02	33084181.26	35520256.51	32050646.13	22179229.61	34728243.41	40588760.17	0.263039269	0.001179583	1.175430229
M348T710	2-Hydroxy-6-pentadecylbenzoic acid	C22H36O3	348.2664	348.2719	709.997	314382230.2	221891066.6	260267301.2	373585758.5	324648834.4	393873154.4	304573111.9	278001583.6	302004998.9	227068392.6	204994996.7	143458148.7	233696927.1	170158140.5	236770201.3	271648326.4	138233428.1	276267037.5	1.457832338	0.001189235	1.064058394
M401T541	4-O-Desmethylpapaveroxine	C21H23NO7	401.1475	401.1571639	540.7605	16971221.26	68927060.05	44318663.57	15640816.92	68533422.98	76042436.4	64292037.49	51320928.41	70495912.42	23415376.89	20812212.96	11566794.58	14692222.74	18530468.79	14545509.36	15699546.28	13658767.5	12711602.36	3.272226287	0.001273525	1.158446969
M110T154	4-Aminophenol	C6H7NO	109.0528	110.0601633	154.413	36705227.89	34610851.07	53842640.31	33899351.42	34694256.35	37021448.87	35467441.5	34652518.16	34635866.34	46875292.13	33982183.55	50365555.65	48611995.38	67043530.43	63154326.05	49486769.32	61389957.39	62025515.61	0.694771584	0.001476723	1.073932571
M247T532	Matricarin	C15H18O3	246.1256	247.1332911	531.83	199622409.5	489440330.4	392862576.6	259056581.4	145190847.6	106561772.2	86424349.51	110532578.5	349030816.5	13530793	11091512.06	11151429.49	14457547.5	12414306.82	10861193.18	8998767.103	9123226.788	9086176.119	21.23539969	0.001524769	1.156432644
M180T439	scyllo-Inositol	C6H12O6	180.0634	180.0642848	438.6155	124154666	183013425.2	236508050.9	130856855	87503616.98	111443679.3	145877954.7	122951648.3	116135674.8	301190407.1	162699720.9	164736264.5	210987834.1	340892610.8	289532257.6	212563068.1	212781055.2	324213940.4	0.566970257	0.001529267	1.064310784
M190T348	Kynurenic acid	C10H7NO3	189.0426	190.0859123	347.525	46199168.49	18848549.03	30423533.59	36516865.96	43323715.81	38967117.21	32416954.11	37859555.46	35813196.46	18199708.72	17660851.06	15896909.28	23156528.1	16385400.73	30439601.26	31792506.07	21592994.19	28752428.01	1.571382599	0.001590296	1.050508302
M153T421	3,4-Dihydroxyphenylacetaldehyde	C8H8O3	152.0473	153.054551	420.599	13709444.91	24213580.14	15645094.41	24078446.36	9260772.241	12898851.42	19255307.64	11247135.31	19022012.63	23838015.55	29384300.45	23903313.15	25235109.29	25682836.9	26279124.31	23088578.31	22842600.18	22204815.41	0.671273586	0.001643592	1.09680355
M162T151	Nicotine	C10H14N2	162.1157	162.1122597	150.587	16159614.97	12431804.97	9276188.796	19913938.38	36261256.65	17661791.66	11746068.67	20322413.69	14173420.48	4516703.522	6803378.997	3094017.348	4841306.578	4206288.43	4776369.028	7313379.962	5959208.146	7292675.711	3.236387878	0.001687376	1.134241367
M203T789	Caryophyllene alpha-oxide	C15H24O	220.1827	203.1791561	789.181	79199617.48	111813438.1	60134882.48	86229186.18	96337550.56	65817428.05	64133447.49	52787974.03	56846400.01	1323162152	802960224.3	955445631.1	197088163.9	188741241.2	744483574.4	450197126.8	563192225.9	505775397.8	0.117482909	0.00168932	1.146974993
M152T439_1	L-Arabitol	C5H12O5	152.0685	152.0702998	438.55	50469520.58	72096265.24	86927961.63	53964548.41	40953955.71	49676676.89	59402735.8	54019546.21	53451090.76	109056478.9	62478600.48	65670141.76	79714050.07	122249796.7	109688560	79059217.79	88342486.43	123171417.4	0.620613793	0.001790007	1.06157669
M135T782	(-)-3-Isothujone	C10H16O	152.1201	135.1165256	781.587	99472443.5	104190122.6	121349879.7	112961889.5	161469025.3	164658354.3	109923989.2	145253823	144800891.5	192549557.6	191959394	176743972.6	193511953.3	222254419.8	171683097.4	176441508.6	166239234.7	324438721.2	0.641076333	0.001941967	1.066737073
M147T78	L-Lysine	C6H14N2O2	146.1055	147.1125202	77.7069	238890096.8	80499757.35	141105053.9	208976822.2	274138793.9	237747185.5	168761676.9	316262585.4	257157305.3	92546170.43	58650047.52	97294712.21	127006774.3	65695134.69	104543419	180518301.7	86762787.73	145567229.4	2.006645343	0.002038333	1.059556485
M207T633	Scoparone	C11H10O4	206.0579	207.0649844	633.003	18256373.21	14545777.81	12237661.05	6490988.72	36079092.58	17048752.34	21651785.9	21965408.76	19416905.08	26091972.82	29071976.99	39533106.04	39176143.22	75601572.03	38014896.93	27206140.48	50565326.56	45643232.82	0.452118551	0.002043666	1.059524746
M227T834	Resveratrol	C14H12O3	228.0786	227.105849	834.09	85702620.64	17597967.06	11122983.27	10920644.55	96227287.21	102175473.3	64187777.92	66043398.66	75651024.82	6700177.861	3569332.785	4970617.078	5109122.096	3590973.36	5627220.891	6297476.99	2066283.027	2206168.969	13.19541208	0.00206016	1.130888973
M121T240	4-Methylbenzaldehyde	C8H8O	120.0575	121.0645031	239.668	17417578.41	13693956.21	16683847.27	14138348.57	14074396.9	12978812.83	12545773.79	12670111.78	13296142.6	373632382.6	101957465.9	104315961.3	138396853.6	116427938.9	114926656.2	100490364.1	118199671.2	126976864.3	0.098430163	0.002070068	1.131215207
M181T803	L-Sorbose	C6H12O6	180.0634	181.0644108	803.326	22435171.23	21490761.78	17788271.25	20027152.54	18383405.16	18761191.52	18156691.77	16807193.32	20257108.97	13796361.29	14495501.38	12321845.91	15979478.03	16842609.21	17115501.84	20708699.82	14142590.27	14133012.85	1.247760047	0.002083218	1.034464804
M282T166	1-Methyladenosine	C11H15N5O4	281.1124	282.1186198	165.63	52342576.98	31235255.1	35303066.58	38268883.34	51856289.95	54046319.16	33628811.83	52096743.67	50879634.96	69000360.87	45449999.53	53939611.68	69009527.72	57171332.43	67761998.63	81557608.31	57606442.05	91352601.86	0.674129932	0.002117033	1.039601434
M180T432	L-Homophenylalanine	C10H13NO2	179.0946	180.1015831	432.375	71354788.45	46356091.27	73929156.35	68833633.45	84742145.38	77619969.41	58980554.9	83183299.82	65896119.49	64147496.85	39227599.06	38395320.62	48791009.74	39899718.96	50830413.41	64170959.85	42785227.23	63111391.81	1.397768885	0.002158556	1.02365779
M217T334	beta-Alanyl-L-lysine	C9H19N3O3	217.1426	217.1541777	333.987	439968351.3	153036085.7	199301123.1	345268255.7	421177201.7	394065258.7	302063806.8	501030065.4	394188154.6	440393567.7	470159444.4	482630927.8	599870868.2	418332817	540900596.7	621565999.8	485180044	612541855	0.674311672	0.002411793	1.028908056
M251T615	Xanthoxin	C15H22O3	250.1569	251.1636658	615.073	24913529.51	5097170.458	5273622.305	31018269.5	24432356.29	31057384.22	26723337.84	26052425.43	26072590.25	176980384.7	827440038.5	445349829.4	424843901.4	494111105.9	275639540.9	136535901	194093607.9	157890648.5	0.064043426	0.002467261	1.115443566
M195T710_2	Neocnidilide	C12H18O2	194.1307	195.1377809	710.264	94978209.73	74275894.37	82651653.96	104942517.5	99350328.19	115679733.1	93263095.07	93165875.31	87094529.77	65641679.81	85261392.18	52227768.46	57488528.99	52846320.84	69548766.95	94860407.82	58913678.08	88236701.93	1.352588305	0.002498896	1.01986053
M161T448	3D-3,5/4-Trihydroxycyclohexane-1,2-dione	C6H8O5	160.0372	161.0600794	448.361	6772542.654	30203529.49	17536250.02	15415509.22	27361803.47	30081403.32	18703820.54	21737150.94	14776748.86	14207882.43	13402869.04	13398778.52	6561776.596	6753840.252	7819715.639	9540891.48	4910849.63	6924556.341	2.186137725	0.00271674	1.050713017
M364T642	Quinestrol	C25H32O2	364.2402	364.2470768	641.621	43002890.66	6291122.068	23301880.86	40727729.53	22421648.44	19386109.87	33114367.69	28272739.81	41734307.45	6406967.595	20712602.47	2769881.765	4070473.688	7649280.94	11638083.86	18689258.21	4552676.038	23541184.87	2.58174287	0.002869673	1.018459319
M264T459	Plenolin	C15H20O4	264.1362	264.143125	458.5565	1538771.218	2651369.811	2210136.097	6432642.391	1987316.905	1970286.724	1901683.271	2039762.298	1906570.859	637665.578	92094.46507	233752.0467	830428.2992	224246.2258	730042.5722	437403.3535	466976.1988	268330.3116	5.773754522	0.00302833	1.086927237
M261T778	Isohelenol	C15H18O5	278.1154	261.1111613	777.604	10329302.36	75431227.12	45316925.52	69974552.92	13350561.88	93408500.37	10540145.61	63519074.28	61960589.05	27017482.99	7387994.521	5329336.004	4935631.737	4034793.791	2377515.662	2281172.053	2076982.293	2118393.542	7.710845322	0.003042668	1.074226644
M160T495	Anabaseine	C10H12N2	160.1	160.096543	494.979	19238179.45	20380274.99	22851178.77	19683591.27	20763310.22	25170364.85	20205332.51	19566345.75	22019475.77	23565107.08	21461481.16	25023178.59	22717738.05	28484569.71	30008111.11	24957370.75	33054361.27	30830622.76	0.790820677	0.003044031	1.036453919
M102T73	(R)-Methylmalonate semialdehyde	C4H6O3	102.0317	102.0219826	73.0122	110658139.4	94276406.55	101558229.1	100041709.9	90177451.7	90299974.87	77233125.18	119297219.1	116276918.6	142997007	168643013	171571717.8	121080480.3	123409056.9	101529146.7	142943780.9	104362101.4	132451961.2	0.744274531	0.003336429	1.018383903
M160T422	4-Acetamido-2-aminobutanoic acid	C6H12N2O3	160.0848	160.0964788	422.117	37957270.86	21542465.54	46358606.14	46117584.27	39029261.3	32248848.03	41867154.54	40863188.53	41083411.58	23879793.59	25676763.09	21518237.43	26868685.18	24942670.3	32825396.47	29977061.92	25559077.41	38158777.87	1.391574967	0.003355686	1.003777977
M151T675	(6E)-8-Hydroxygeranial	C10H16O2	168.115	151.1114444	674.552	11072755.32	10255030.68	63176918.88	39215304.86	9253248.672	10320310.93	9170766.791	11234833.76	9845887.55	101051796.3	21944500.6	119468979	20680726.79	117461906.2	107296364	19409510.02	114495017.5	119133046.4	0.234222238	0.003386773	1.038668093
M204T148	O-Acetylcarnitine	C9H18NO4	204.1236	204.1226727	147.735	24128064	17870338.05	16260564.61	18521638.5	32082012.03	46924497.63	26161071.7	18766279.83	20165933.84	11421127.12	11454200.63	7742259.652	13324099.99	15402460.21	9997629.05	17888710.88	6013745.333	10232411.38	2.134591838	0.003631402	1.038310685
M193T522	Myristicin	C11H12O3	192.0786	193.0856618	521.808	38741672.41	45126206.1	31863144.8	30526974.58	37418526.39	39248779.57	43054676.36	64268372.72	64444318.24	24436910.64	34996446.19	23484732.56	22985263.05	29152031.28	30500997.71	22151863.13	24036827.12	33121145.56	1.61187066	0.003741432	1.034128258
M231T730_1	(R)-Kawain	C14H14O3	230.0943	231.1005532	730.006	88938577.39	126311964.6	122187248.7	115067020	44268340.09	23657360.87	70942320.22	69852822.24	109649523.2	48583645.47	918123377.9	560417116.3	573235849.2	546778637.7	343448925.1	262684580.9	315176979.9	237710308.3	0.202533602	0.004038475	1.063359182
M399T200	S-Adenosyl-4-methylthio-2-oxobutanoate	C15H20N5O6S	398.1134	399.1246978	200.261	660742.858	83895.20191	1889834.464	317608.0377	1691175.353	1514526.133	1134173.701	442595.8587	2452853.481	0	208120.7561	89812.91381	132110.8485	101491.9756	0	0	34022.49291	0	18.01298419	0.004111886	1.0658902
M137T508	Gamma-terpinene	C10H16	136.1252	137.1322197	508.193	19336644.56	18160154.31	16087728.85	16174319.2	14193345.94	14636013.94	14846460.47	13180375.79	11302432.41	42058455.51	15721527.48	29048845.91	38074363.61	15041608.57	53231483.13	74240266.06	46654732.62	43353704.1	0.385864113	0.004143724	1.06181324
M123T452	(S)-1-Phenylethanol	C8H10O	122.0732	123.0805713	451.519	20419235.18	17262395.77	19934949.33	21215501.48	23335682.09	23692217.7	18101218	15790439.28	22237449.82	25984115.44	69965535.55	46282278.29	41205965.44	48705932.73	33017893.39	27147138.04	26110468.91	30189276.67	0.522044167	0.005015937	1.037140679
M243T632	3-Methoxy-4,5-dihydroxy-trans-stilbene	C15H14O3	242.0943	243.1012156	631.922	8037359.35	9504251.128	8026701.544	7580275.635	8792565.727	32723034.71	6798019.282	6522653.745	18775425.49	3833649.005	1610373.834	1039454.528	514573.085	502018.0674	295576.2734	348011.143	202962.6059	181281.5136	12.51894205	0.005290269	1.037471786
M174T517	N-Acetyl-L-glutamate 5-semialdehyde	C7H11NO4	173.0688	174.0758518	516.92	3846217.553	2715749.96	4655760.162	4042910.843	4846022.192	3384561.387	4741301.911	6663244.146	4705261.588	23476653.6	18260929.31	8523812.893	12463849.42	20102281.25	62961886.59	37137408.86	42247760.56	74505914.36	0.132144167	0.005408615	1.041022957
M183T680	L-Iditol	C6H14O6	182.079	183.0828846	679.8005	73154811.63	203998172.8	81761499.65	151804352.4	98278348.48	180519786.3	90714861.21	116965603.4	94962243.07	5244875.341	2988147481	5093795998	1251070217	5426036516	953596221.3	7505073222	1943908433	3577677507	0.037995365	0.00548507	1.040325563
M259T720	Yangonin	C15H14O4	258.0892	259.0960285	719.7815	6677053.083	27799590.78	16297996.99	20512204.02	39463602.82	7677020.272	9347102.524	7370793.872	5005952.908	1877715.533	1108522.6	1177982.211	653085.9055	779945.4755	419931.1198	789182.0976	431911.0361	578037.6444	17.93061589	0.005580731	1.038113464
M499T544_1	Isochlorogenic acid b	C25H24O12	516.1268	499.1180245	543.9745	12588799.61	33346202.61	12220216.54	6950560.141	30730708.89	6407119.068	10726930.33	1840995.222	2531493.487	66010867.53	67627714.75	139667679	25679959.25	51328040.24	39247493.28	17880527.87	43414195.4	63867139.04	0.227972881	0.005619237	1.00657564
M380T660	Fludrocortisone	C21H29FO5	380.1999	380.2061684	660.356	2098504.787	1101002.478	5188818.622	1643663.823	1628724.877	1914799.286	1405426.122	1876209.464	2062133.725	17011275.55	11269265.68	3451353.103	23313864.21	17754335.39	12762690.98	4095232.538	3689779.518	4899031.973	0.192568894	0.006884069	1.007611344
M249T717	Juvenile hormone III	C16H26O3	266.1882	249.1841777	716.6645	25521499.64	20172523.8	36505953.31	29445340.36	22933087.89	23781774.4	22660202.6	30603035.3	31764472.69	18089900.13	601982406.8	390649435.5	377031839.3	278035054.8	235002559.4	13573482.67	286616262.2	93466251.96	0.106076919	0.007466786	1.007648525
M595T443_1	Isovitexin 2-O-beta-D-glucoside	C27H30O15	594.1585	595.1624702	442.837	7309097.037	4135715.449	7177238.11	5977284.989	1069634.687	12797093.9	21267114.58	7014686.912	6382284.427	191268374.1	144028708.9	332949949	121200933.7	352159371.9	25280606.64	87261827.19	75930577.14	22903552.69	0.054051013	0.007925626	1.000603502
Appendix 2��Z.vs.D_neg_Diff��
ID	name	formula	exact_mass	mz	rt	Z1	Z2	Z3	Z4	Z5	Z6	Z7	Z8	Z9	D1	D2	D3	D4	D5	D6	D7	D8	D9	FC	p.value	VIP
M144T591	1H-Indole-3-carboxaldehyde	C9H7NO	145.0528	144.0435391	591.07	187313310.5	149321064.5	296480223.5	158010413	160895998.5	119157613.2	177932332.3	191832905	179558340.2	586682306.6	480028914.8	452141201.7	424177615	557154909.7	506243251.6	474266850.1	484374728.4	483582593.7	0.364268112	3.97E-10	1.26732649
M167T535	3,4-Dihydroxybenzeneacetic acid	C8H8O4	168.0423	167.032548	534.6175	89476908.1	104318220.1	85805795.71	82950161.5	65038216.31	76295657.27	78961394.43	69779593.65	87229960.22	3846754.408	5176388.485	13980208.83	14391464.18	18143696.2	3504957.008	3553208.173	3602296.421	3619741.194	10.5968136	9.03E-10	1.287726713
M153T220	Gentisic acid	C7H6O4	154.0266	153.0181931	219.7475	123204529.2	156349508	157984656.6	138129889	146560114.4	148800402.5	93263997.05	134739124.3	178104353.9	22568660.87	47308761.4	19881831.75	4963317.799	7594479.342	35398103.98	8077928.673	5208536.205	6602625.653	8.103440168	4.51E-09	1.264754714
M287T806	2-Hydroxyestradiol	C18H24O3	288.1725	287.1649544	805.928	1.70E+11	2.12E+11	1.73E+11	2.10E+11	1.65E+11	1.62E+11	2.10E+11	2.01E+11	2.21E+11	1158102055	3311395676	976382632.5	684098357.9	452992361.1	392747521.8	339526397.7	332473654.3	263051110.5	217.9231669	8.37E-09	1.304762512
M138T604	6-Hydroxynicotinic acid	C6H5NO3	139.0269	138.0176935	603.7985	22560291.53	12501704.97	5676194.459	11331428.3	3868713.69	5731380.294	2843172.177	19716143.52	1661481.482	105580117.8	65983616.59	81276752.58	107911309.7	100989146.4	108160211.8	121790469.4	87521860.41	99020766.48	0.09779909	1.60E-08	1.273902362
M409T810	LysoPA(16:0/0:0)	C19H39O7P	410.2433	409.234539	809.9145	530607173.6	589251973.7	629132664	623550444.3	453255714.7	494429703.6	469175000.2	605080872.6	576541888	136433453.2	137221218.8	143698446.5	124537438	157059113.2	153389587.9	165428264.6	142204064	111070584.1	3.910983877	2.64E-08	1.2900855
M115T74	Fumaric acid	C4H4O4	116.011	115.0016899	73.7925	193509934.4	158292846.2	152281016.2	172507977.2	141528838.4	95767332.99	133350229.3	178633652.7	119053983.7	2238251630	2597274593	2443793539	2242058072	1831345837	2036852673	2152179513	1997037651	1660202293	0.070051883	2.72E-08	1.2974507
M200T450	Harmalol	C12H12N2O	200.095	200.0911363	449.539	1632455.241	2250510.21	10672444.69	7016264.992	5142910.824	7489305.559	7135226.37	8736529.809	5465403.518	64085558.83	63500661.18	43525414.93	66109661.14	62732286.04	80429473.76	70772077.94	64393543.62	57394443.02	0.096939904	2.72E-08	1.286000973
M243T213	Uridine	C9H12N2O6	244.0695	243.0611692	213.4835	369711960.6	427449682.8	506037853.9	471739297	358494798.3	352824504	316021777.4	479836469	345199544.8	1305779525	990978785.9	887479012	1131128413	973945041.5	1107782179	1065863625	1272909216	957755716.6	0.374196154	3.64E-08	1.261679145
M163T360	Enol-phenylpyruvate	C9H8O3	164.0473	163.0391168	360.3345	328147042.5	366565005.5	340942402.7	303058154	221007652.1	271497084.8	263115938.1	353819288	319984378.4	18651625.06	3292720.148	2560250.213	2427070.738	2158648.275	1930165.671	2205074.722	2191430.941	15002662.03	54.90194928	4.18E-08	1.293579214
M113T365	2-Heptanone	C7H14O	114.1045	113.0951658	365.093	91197.60259	81562.41354	116272.9681	115386.1309	135517.4864	0	202551.4249	45880.02356	50851.74103	333386.4467	338257.0682	442899.8941	540190.3006	397003.6444	553302.0154	550511.8145	460782.3163	480741.6756	0.204833877	4.79E-08	1.235023371
M118T74	Succinic acid	C4H6O4	118.0266	118.0206947	74.1417	17730436.33	16759449.7	16896330.79	16816877.32	17418895.52	2468901.299	13460911.8	20189011.9	13101830.71	85007806.36	66428111.75	93120335.72	89697203.71	69733210.76	80627034.93	81875539.69	70589824.59	53249632.96	0.195331072	5.29E-08	1.267856136
M134T303	Adenine	C5H5N5	135.0545	134.0445321	302.927	916411304.1	930313083.1	942298720.1	775401185.3	746103470.7	743380002.5	754251677.3	1101560980	1012131746	4032354080	2839096221	3007684180	3333557142	2923363627	3276783623	2847365160	3952673942	3452352439	0.267041653	5.90E-08	1.279908734
M311T765	9,12,13-TriHOME	C18H34O5	330.2406	311.2215	765.106	145181198.5	115896553.6	179330701.1	131098699.8	141617984.9	162276785.4	149926354.1	156012858.1	175597761.5	921330514.2	578183810.3	686604282.3	914581874.6	796452895.5	829734870.9	807385689.7	756013482.3	725823234.1	0.193403292	6.61E-08	1.287388069
M147T436	L-3-Phenyllactic acid	C9H10O3	166.0629942	147.0433177	436.2885	15131494.18	7124452.318	7849171.682	5943983.763	8752251.876	6029797.021	7140323.296	6344942.306	6591873.67	23488144.05	18668571.32	18279840.02	17538536.26	22100866.97	15450032.82	19025753.26	21894532.02	19424259.1	0.403184591	1.04E-07	1.211825189
M133T74_2	L-Malic acid	C4H6O5	134.0215	133.0117716	73.8772	2278876222	1865997259	1695574492	2147082304	1549994548	1079094998	1411739716	2040806528	1444158898	3511234470	3813558247	3467402096	3348954240	2955989026	3229435961	3878575936	3505969096	2621201416	0.511445373	1.44E-07	1.205219313
M209T488	Jasmonic acid	C12H18O3	210.1256	209.1168631	488.02	29346121.94	26121028.96	27695768.6	35809966.09	22690475.89	26731612.75	31061073.19	33808046.41	21014505.11	102247279	72742735.25	66562048.64	80349025.42	74351077.66	88301040.42	102173686.8	93391045.97	83815653.1	0.332854323	1.59E-07	1.259006065
M287T780	6beta-Hydroxy-17beta-estradiol	C18H24O3	288.1725	287.1654001	780.3185	41227876432	59498616136	49863286496	62786807609	45842379454	46674839438	56906168825	63856979439	70759031199	416141521.3	661042972.2	252121701.7	103772824.4	496229549.2	50975067.5	380878898.2	376834734	43568920.71	178.8258669	1.66E-07	1.285922928
M344T201	GMP	C10H14N5O8P	363.058	344.0381201	201.3475	7627793.641	8583736.954	7051753.931	7974378.481	7603713.146	6803715.924	5223008.176	9108559.113	5160106.796	483432.0651	334057.8091	987972.2622	397984.0055	161642.9182	795467.8562	197948.9723	169615.9375	193618.3213	17.50169641	1.75E-07	1.276124358
M115T84	Maleic acid	C4H4O4	116.011	115.0016863	83.9159	43577707.01	32976441.83	29913355.14	30276294.57	37962113.06	5402460.696	32554197.57	41811610.31	28517224.88	663240838.6	540763105.4	600492111.1	452407278	462836720.5	567654669.9	554083269.2	799990604.1	647945850	0.053501462	2.44E-07	1.28017261
M192T371	Phenylacetylglycine	C10H11NO3	193.0739	192.0650674	370.697	13874720.44	14025067.55	19909189.4	14012191.23	14220538.91	14595298.02	14729071.65	16326918.94	15559507.86	76564355.68	45798375.56	77477637.76	67992800.75	57123422.17	63349725.28	61744790.2	61692950.67	74174838.26	0.234251711	2.73E-07	1.273853039
M129T156	3-Methyl-2-oxovaleric acid	C6H10O3	130.063	129.0541832	156.484	4426343.397	3862361.618	3340569.226	4188850.731	3914845.357	3161866.798	3452081.774	3139685.99	3151097.74	41929612.36	61576987.48	34871467.93	47556846.04	38286837.88	47299500.46	49632727.14	38292999.54	40324311.25	0.081640937	3.54E-07	1.277797702
M272T825	16-Hydroxypalmitate	C16H32O3	272.2351	272.2302379	824.9415	253495139.1	168084264.1	164815276.2	152649967.3	213755259.2	145272289.4	157823460.1	191072479.3	188115986.7	925064874.3	546727928.4	665356198.3	950442654.8	693323881.1	827466360.3	895194986	729568495.1	773337456.5	0.23336732	3.75E-07	1.263471908
M357T423	Loganate	C16H24O10	376.1369	357.117966	423.3335	43421235.2	42033134.66	52178552.19	42195855.22	38724533.81	40639393.03	38334675.07	35804908.11	49456261.21	32223268.24	16590762.75	11171670.29	26006976.53	14543867.89	14604025.19	13229060.75	13273263.59	13346667.86	2.46976984	3.82E-07	1.199102452
M339T195	3-Ketolactose	C12H20O11	340.1006	339.0914711	194.769	5041494.536	9313975.246	7816359.912	5918761.684	6464732.908	8440655.628	6964697.21	6743347.383	9453056.566	3508397.938	2118982.339	892019.8016	291864.7607	2056965.893	1648287.988	1050507.833	3654790.427	2347803.663	3.76542456	4.07E-07	1.197867231
M353T367	Chlorogenic acid	C16H18O9	354.0951	353.0865081	367.321	1589822333	1395465743	1258907540	1490186318	857404792	1152458217	863645220	1177476810	1263577325	37694890.73	156927781.8	24659938.77	18889324.4	59851130.5	22210268.47	51084765.9	21043832.2	33647330.26	25.93592501	4.11E-07	1.270351428
M145T383	4-Guanidinobutanoic acid	C5H11N3O2	145.0851	145.0844448	383.315	8210082.322	5001465.543	4214251.926	5682441.939	3330167.739	3593204.895	22588344.41	3980145.311	2908214.369	121447675	115264499	97803318.17	156601279.8	114242207.1	97683022.23	87695541.68	79325873.56	94805167.56	0.06167505	4.20E-07	1.260756182
M105T82	Glyceric acid	C3H6O4	106.0266	105.0172609	82.4435	66627265.64	80752041.86	81479897.37	75340675.88	50689242.01	58507021.55	61174945.09	93549103.98	69219956.11	124200311.9	122413256.9	125225657.2	122017688.1	101292240.6	109401393.3	141106208.9	150215249.2	122840148.8	0.569708791	4.99E-07	1.185733741
M115T181	alpha-Ketoisovaleric acid	C5H8O3	116.0473	115.0382813	180.6415	3381710.108	3867216.391	18639637.21	3813812.436	3914979.686	3346295.003	3690798.738	3930382.587	3499279.985	42307894.33	39748616.59	31671806.98	29001726.17	22003129.06	27615511.16	44105461.63	27318074.48	26190625.27	0.165828529	7.05E-07	1.200109943
M143T420	1-Naphthylamine	C10H9N	143.0735	143.0692372	420.013	647059.7345	500622.4719	315954.4514	320009.5223	478208.0807	142108.1759	489005.1661	365396.4391	327384.9347	117272589.7	147820476.3	103485366.1	110478191.7	87506788.55	97589623.87	159570101.5	95259882.28	100342150.2	0.003517768	7.59E-07	1.269604245
M174T545	1H-Indole-3-acetamide	C10H10N2O	174.0793	174.0538515	544.59	56456301.87	43976535.87	65339716.17	11609866.35	55856327.49	12168058.06	40871112.53	14672322.73	48421155	535561635.1	636894798.5	464932074.1	654183127.7	389341237.4	349010023.3	425962345.5	424549071	470266604.8	0.080302324	8.86E-07	1.258116053
M135T379	Phenylacetic acid	C8H8O2	136.0524	135.0423577	379.302	856734053.9	1334648392	751356723.7	1181910100	866824993.5	1297488947	864744966	874354885.4	1317462882	126576397.4	20302696.77	20036307.05	75299992.14	16009894.34	15833268.02	14330051.01	13492212.15	66418097.34	25.37483965	1.05E-06	1.258191134
M119T360	Phenylacetaldehyde	C8H8O	120.0575	119.0486199	360.319	247692698	237087766.2	274723018.8	195433375.5	135419079.4	164947073.6	161489274	224425088	189549462.6	8731207.923	6341477.747	3982487.624	7061328.663	3419354.394	3241111.712	5425576.76	3809647.23	6260189.452	37.92576167	1.14E-06	1.263663005
M337T398	p-Coumaroyl quinic acid	C16H18O8	338.1002	337.0914059	398.3305	107176283.8	143091848.3	112045733.8	124327434.7	99921612.24	106975320	103941515.7	112306524.2	160886172.6	44887051.53	76998592.31	59530776.09	41461306.34	47089701.4	35515716.57	54647753.88	55226950.32	54826546.04	2.277133095	1.24E-06	1.195009
M195T81	Gluconic acid	C6H12O7	196.0583	195.0484361	81.2419	634301013.5	619082692.6	847024706.4	643794641.3	600430694	477679936.7	619863681.2	740203204.5	630457466.1	351210543.3	249930637.6	226627975.7	302709953.5	338059441.5	276014040.3	368184179.1	470236711.9	325571705.7	1.998537984	1.47E-06	1.176378041
M179T614	4-Hydroxyphenylpyruvic acid	C9H8O4	180.0423	179.0332415	614.056	15012227.74	1842841.948	5923417.101	6081497.913	2633516.53	1588914.362	1939177.149	2203967.866	2293677.878	22883843.21	19814460.68	19983956.43	20091299.39	17233189.53	16903053.14	17458484.52	17230558.36	18754559.83	0.231983848	1.60E-06	1.211680741
M242T174	Cytidine	C9H13N3O5	243.0855	242.0759192	174.1005	87867529.15	67367970.92	113989946.6	73618011.09	63573444.39	48704421.53	62892538.92	83360250.11	68974252.74	538864755.9	292795920.1	315611008.6	461492178.8	410893074.5	412187545.1	322479057.9	521779463.6	410448446.1	0.181836162	1.84E-06	1.244827172
M295T820	13-L-Hydroperoxylinoleic acid	C18H32O4	312.2301	295.2261939	819.789	36032462.89	45296366.52	37434222.38	39444648.54	45513041.83	34890958.06	37706768.28	39105414.29	49467192.59	199440243.3	99545828.45	170526475.3	225436308.9	182976106.3	164346067.3	178766906.1	181740638.7	159176197.9	0.233611806	2.01E-06	1.249682106
M367T410	5-O-Feruloylquinic acid	C17H20O9	368.1107	367.1012308	409.991	40494233.9	39471142.69	43942798.7	35340980.61	31697294.43	31905010.33	28751061.94	38666243.44	35053296.81	2435754.93	30881755.47	5622841.627	2165741.998	1661947.171	5495249.91	1943074.413	1388705.313	2004905.775	6.06944412	2.07E-06	1.196165311
M142T76	Aminoadipic acid	C6H11NO4	161.0688	142.0489533	75.60445	31099364.34	22437957.92	22081658.2	20485847.54	19483671.64	15542794.38	19176249.25	20085961.36	20356768.87	3843289.87	4276210.184	5983133.497	5637214.687	4965117.572	4722286.517	5165378.284	5140373.306	4959475.197	4.268062038	2.13E-06	1.248086503
M182T351	4-Pyridoxic acid	C8H9NO4	183.0532	182.0440193	351.035	37003629.09	26214942.12	35309327.29	28917251.82	32882337.81	27596942.54	30240200.19	31432783.83	31673147.85	70104574.1	84482230.99	91884324.18	69536030.86	102560812.3	96936493.79	104746043.7	113344652.5	114772374.6	0.331543288	2.16E-06	1.242638946
M150T523	2-(Methylamino)benzoic acid	C8H9NO2	151.0633	150.0541665	522.854	596403.8746	1077101.188	4109438.014	788709.7424	5437333.665	911709.8354	4829551.759	1196921.323	417410.351	8666610.335	15671069.18	16070744.91	13086519.73	7459903.302	10385105.34	10269737.55	12381928.95	9248612.529	0.187568154	2.32E-06	1.172287581
M188T75	N-Acetylglutamic acid	C7H11NO5	189.0637	188.0546223	75.4965	3987965.404	3273617.465	5826292.549	3107804.249	3376876.933	495016.1887	679762.3466	4052903.235	2642312.806	15189567.84	6383376.892	14424939.58	14719730.04	11939881.17	8632995.843	13761106.13	12191190.11	12109664.91	0.250955059	2.43E-06	1.185049469
M151T467	2-Hydroxyphenylacetate	C8H8O3	152.0473	151.0379643	466.5795	230894930.3	320219822.8	218406962.7	336328163.3	200623915	256822419.7	191075363.6	178468173.6	282912912.8	31658231.59	46226339.03	29781476.37	33361080.37	30993558.9	32257898.32	23888103.73	24393406.72	25242744.33	7.975989982	2.70E-06	1.24653152
M337T342	Indole-3-acetyl-myo-inositol	C16H19NO7	337.1162	337.1131212	341.7215	11538114.04	13148530.3	9519743.758	6367536.895	6723643.024	9089721.196	7066180.686	8520332.334	12570662.41	334632.2819	2452269.149	381169.6956	403832.2264	1419394.916	330304.7836	447923.2752	440999.3473	465727.0382	12.66346082	3.17E-06	1.225099907
M407T800	1-palmitoyl-dihydroxyacetone-phosphate	C19H37O7P	408.2277	407.218383	799.798	17406589.14	44363330.64	56089642.38	29866290.65	27678199.12	10243548.54	9776951.294	43088617.85	10657641.35	63803086.98	81284168.57	100050689.5	84047054.31	103306044.3	120607029.9	143512745.1	100551418.6	85060284.83	0.282435332	3.30E-06	1.157737733
M121T502	Erythritol	C4H10O4	122.0579	121.0273412	501.82	438917182.1	325955195.5	306244149.6	280481339.8	339837105.1	271944885.4	326667184.8	286187489.6	341144753.6	575478931.7	378972000.5	457724419.9	545571876.8	542697119.7	517114374.5	558717485.1	524275572.5	476360382.2	0.63741212	3.92E-06	1.146923943
M243T157	Pseudouridine	C9H12N2O6	244.0695	243.06113	156.8955	29327987.78	29952486.34	38019963.43	34324420.55	22232535.08	21369374.2	23133072.98	34298932.74	25786146.18	86816602.9	63302731.42	64375007.06	77090429.17	83278165.24	57991360.79	62948391.05	102634045.7	68102952.71	0.387741232	3.99E-06	1.199754716
M123T552	4-Methylcatechol	C7H8O2	124.0524	123.0430827	552.1055	25731144.11	59512226.48	34280706.07	56760994.78	42615031.84	40614741.48	32670076.04	38222503.65	47766858.42	1963565.257	1667531.673	1776974.756	1617226.04	1671180.441	1608712.651	1724969.493	1652030.43	1571937.007	24.79160324	4.44E-06	1.241338368
M103T87	gamma-Aminobutyric acid	C4H9NO2	103.0633	102.9548725	86.8153	19233574.71	10560493.59	12658820.79	14377519.03	4614604.736	38750830.4	4893982.344	15602779.23	6691288.522	40593142.38	53385192	43602539.6	50347890.97	40261445.72	44303712.42	50121662.44	43874230.43	47212486.85	0.307911976	4.57E-06	1.192265579
M266T322	Deoxyguanosine	C10H13N5O4	267.0968	266.0885453	322.4855	30759783.19	25586761.63	25333175.3	23435730.28	15892703.53	4895340.114	20119930.75	19807897.65	27729713.31	151587434.6	108509403.9	72967969.16	121267407.9	86185165.21	77966748.46	101756865.9	138572148.5	122908943.5	0.197164797	5.11E-06	1.215406606
M172T349	N-Acetylleucine	C8H15NO3	173.1052	172.0965093	349.094	20413216.12	22601432.33	33124084.76	21152859.15	18304974.86	15370848.51	19176828.81	24405278.17	21080192.73	68775784.54	42956283.71	87716358.2	67503371.01	76623143.35	65497121.51	98911187.33	82486538.6	93267274.29	0.286118343	5.69E-06	1.211647169
M135T81_2	Threonic acid	C4H8O5	136.0372	135.0279785	81.2823	154589048.9	177203959	223932966.9	181031795.6	138479444.7	126260159.8	169262351.9	206012560.1	155162414.1	324410944.5	226811281.4	261516869.1	312939734.5	344899331.4	342685320.9	312691920.8	408672753.9	311427932.4	0.538265815	5.70E-06	1.159134834
M461T444	Luteolin 7-O-glucuronide	C21H18O12	462.0798	461.0705682	444.0825	1522205503	1660543860	479835819.4	2002406919	1407815484	1447234523	1325174814	1372973141	1464471450	1707458.009	15637755.57	1044700.292	571393.4299	394297.779	283055.9391	346476.5861	258494.2357	219692.7134	619.7752218	6.08E-06	1.234963537
M297T409	5-Methylthioadenosine	C11H15N5O3S	297.0896	297.096945	409.099	133584135.6	150265093.7	95979366.04	180064034.7	117370684.4	151932258	73480959.75	98115776.47	175291146	4466759.3	19997991.43	8063590.83	6546249.837	4996849.162	4289803.252	1269954.153	1077515.858	3586158.273	21.66104108	6.21E-06	1.227290066
M341T377	Coniferin	C16H22O8	342.1315	341.12273	377.204	28381933.48	64563766.43	56885869.02	62406031.54	28163300.7	40970085.76	55287952.63	46516509.41	58859984.78	773573.0022	975909.8705	843867.6837	1086878.886	1033107.617	840308.744	844499.6467	876472.0011	670579.376	55.63555483	6.35E-06	1.234063173
M166T743	Pyridoxal	C8H9NO3	167.0582	166.0491304	743.461	10903910.59	8588877.852	11907560.25	9459069.66	13004983.08	15548948.49	11032045.27	11496134.62	8604557.302	20942102.59	15773001.05	16810673.63	17942820.96	18774263.23	18026699	24014115.61	16670439.67	18231508.17	0.601403905	6.37E-06	1.131730714
M186T412	Pantothenol	C9H19NO4	205.1314	186.1118532	412.285	1173481.778	798639.8918	795498.0832	1039588.931	596860.8807	308609.4461	834667.8701	834078.4528	785226.6185	37458768.26	16807855.74	29726024.67	41707636.23	28478878.98	21795311.86	46857951.35	38445494.86	36164792.76	0.024094226	8.32E-06	1.227989577
M342T203	Trehalose	C12H22O11	342.1162	342.1184842	202.905	7591256.479	10944165.21	9940895.396	7564348.097	7068122.522	5264440.932	6514981.056	13310987.62	7585722.244	98279152.68	134197511.2	70912567.21	97434227.63	60769637.91	63094691.21	63702190.58	90384639.57	82202833.52	0.099588916	1.01E-05	1.220056064
M359T339	N2-Citryl-N6-acetyl-N6-hydroxy-L-lysine	C14H22N2O10	378.1274	359.1158465	338.806	6185857.455	4792663.275	6929576.184	9291425.073	5584407.453	6959222.032	3538242.731	6564370.325	5029066.851	1080046.846	706668.8696	797218.3181	1546506.025	793730.8623	1087962.293	714263.5418	1144289.321	726709.0904	6.382727595	1.01E-05	1.214074493
M300T777	Tectorigenin	C16H12O6	300.0634	300.0571363	777.242	1096340759	1021465437	1156829143	348717693.1	1002887793	1154808056	833899341.7	598734478.9	866744771.2	17701104.01	1742177.196	32061540.07	41991313.72	2442946.235	1972071.339	80475043.67	6013478.322	13090657.74	40.91555966	1.02E-05	1.220448431
M383T389	N-Acetyllactosamine	C14H25NO11	383.1428	383.1342099	388.961	27150893.94	23451746.5	31424247.74	24945897.8	19374539.04	25767768.19	13228112.37	33095522.45	16758342.71	9244950.536	10002331.13	1895458.347	7235120.102	1079443.764	1173878.71	8532730.431	9261999.99	9097259.444	3.741050112	1.06E-05	1.145408231
M445T468	Baicalin	C21H18O11	446.0849	445.0745556	467.977	3432121435	2063718170	1016235729	2198403624	1794415451	2274620028	2376848668	1624179207	2148376926	2346588.146	4814932.269	1860199.836	3937707.321	3706824.756	2977935.807	2805505.164	2526687.843	1551508.62	713.5478701	1.08E-05	1.222092741
M151T417	3-Hydroxyphenylacetate	C8H8O3	152.0473	151.0378996	417.027	92016159.36	80250833.55	87943421.28	76373797.91	55573611.62	76210904.02	64082332.56	76061040.71	91136488.88	207003228.7	262125939.2	217745522.2	270784864.1	163502118.1	171760954	213169228	147144025.2	178211054.8	0.382019581	1.16E-05	1.195668166
M315T628	3-O-Methylquercetin	C16H12O7	316.0583	315.0499343	627.878	5338793199	6214433763	5346816083	8244471125	5044671205	6999347996	4994459772	4267081627	2259727655	26860480.47	31896151.44	15430258.03	12823010.69	227608466.6	13069588.74	147443170.1	11787823.31	12363720.7	97.55956965	1.19E-05	1.219056031
M495T661	Telmisartan	C33H30N4O2	514.2369	495.2225081	660.986	1318753298	1984277417	1388952268	2203401730	727897730.9	1365854558	1101081032	1624929332	1159464584	992263.8808	839121.9414	977297.2811	1322912.814	623610.8727	561094.0968	1003680.585	720094.4702	701983.2086	1662.944147	1.26E-05	1.218396188
M209T369	3-(3,4-Dihydroxy-5-methoxy)-2-propenoic acid	C10H10O5	210.0528	209.0438715	368.989	50274348.59	86145035.19	49061714.79	99314045.51	37523561.17	94313028.65	72079053.12	63777678.73	90907395.89	288828.4	417151.6665	383346.4477	424421.8044	382617.3572	371308.1259	326228.3699	306431.4412	381362.2831	196.0559059	1.26E-05	1.218286012
M295T838	Alpha-dimorphecolic acid	C18H32O3	296.2351	295.2262401	838.09	2182372568	2365526201	2658205311	2400492151	2999735245	2767151527	2373369268	2654159779	3044332936	5645235839	3781992990	3757670484	6399005427	5381350406	4940163047	5364669272	5215514820	4620788979	0.519778779	1.30E-05	1.181508574
M193T93	(-)-Bornesitol	C7H14O6	194.079	193.0701713	92.75145	173336831.4	151779432.4	114532376.9	121656638.3	121647052.9	147966900.5	124063933.5	125042044.3	152613411.2	106945686.5	77064608.54	52443483.91	87931109.3	68782803.31	65893438.27	68218131.6	105843268.8	91422910.03	1.701257855	1.34E-05	1.110152345
M353T448	Neochlorogenic acid	C16H18O9	354.0951	353.0864151	447.5195	359031131.6	251503288.4	225285568.3	147573150.9	131863868.3	183532618.4	186066407.2	225752034.2	285984490.4	171080.5162	964793.347	396261.5957	243999.7536	730639.1322	487076.6004	540270.0901	298813.4774	189677.1607	496.3423566	1.38E-05	1.216125725
M149T340	2-Methoxy-4-vinylphenol	C9H10O2	150.0681	149.058922	339.72	9362385.614	6406951.636	8205392.883	5573763.894	3160088.635	8409730.015	4753178.898	5098908.906	6095563.108	265663.2514	181032.8837	257372.1738	158560.084	238971.7704	354563.4752	201813.3604	175058.9918	221668.257	27.77332244	1.55E-05	1.212755568
M331T759	Malvidin	C17H15O7	331.0818	331.15422	758.7725	238986647.8	358529840.1	174166807.9	404453354.6	138664014.5	252356325.3	230831045.4	250021106.6	284327833.7	9377582.922	12930505.8	1363831.429	1176001.007	7877229.718	7424886.395	6292905.075	3620743.076	8445661.888	39.86263876	1.59E-05	1.211731847
M211T482	Dodecanedioic acid	C12H22O4	230.1518	211.1324956	482.237	7353610.744	1745486.29	1625285.167	1567989.947	1926085.128	1118515.476	1385666.737	2095110.744	1467861.337	62167796.57	49124122.85	47927583.47	104064276.5	55746776.48	61465673.47	59038311.3	35118099.86	57008653.23	0.038155141	1.65E-05	1.207928522
M275T193	6-Tuliposide B	C11H18O9	294.0951	275.0707896	192.616	26371873.37	26445280.85	18356318.97	21317486.72	15766185.91	28067918.48	16978262.63	19139951.5	39930737.71	329718.2988	549848.8213	964609.3434	1261218.577	247504.4355	1671678.943	3277362.343	1117709.971	334854.9271	21.77188917	1.74E-05	1.204596685
M165T444	Tropate	C9H10O3	166.063	165.0545013	443.731	23187758.41	18799687.49	15540408.01	4647053.802	4212355.249	12469152	16730980.99	15797820.41	14902290	61424606.41	28864504	37148712.75	37175350.89	58686719.95	39228684.78	57531277.91	67684463.24	50897990.6	0.287905438	1.99E-05	1.148785504
M197T93_2	L-Dopa	C9H11NO4	197.0688	197.0651206	93.0494	84085081.9	83509218.87	79272679.81	71798008.62	67645163.47	59733246.28	68804911.85	93614755.38	107238533.5	50849729.87	36627165.49	33293837.01	42301702.1	37380408.03	36612338.42	47200640.63	40416835.83	47796254.27	1.921455356	2.00E-05	1.156989985
M93T374	Phenol	C6H6O	94.0419	93.03257943	374.345	6240847.984	5964793.873	5507661.648	5487306.122	5956186.888	6910733.349	4166697.915	6621746.644	4134389.261	4637591.348	1730239.162	2114126.313	1965412.169	1923536.535	2789207.326	4471955.135	2639089.267	2806037.692	2.033336017	2.14E-05	1.097046368
M345T468	Gibberellin A3	C19H22O6	346.1416	345.1331023	467.938	73604301.62	131989578.6	56721469.01	85173592.92	84821260.1	112590628.3	85217804.76	127182972.7	116934465.5	1780117841	1379172592	1358241119	2901270133	3364565116	3058994274	2228468571	2301957052	1640787292	0.043682157	2.69E-05	1.197372513
M335T410	Dattelic acid	C16H16O8	336.0845	335.069542	409.5485	96659607.82	101115841.3	85161028.79	117668015.7	122928940.1	131344182.3	90006279.88	90361256.81	17276144.78	1064316.247	956247.1243	855868.2354	1428625.542	809392.6325	953239.6869	980452.9655	876893.5026	1028530.778	95.21583127	2.91E-05	1.19541794
M269T836	Genistein	C15H10O5	270.0528	269.1538707	836.061	290270082.3	515922804.5	274212038.3	584012117.4	281659253.3	739269744.9	375952560.8	530379952.6	520189221	21956045.46	12776493.35	3583058.42	30501267.35	4694454.332	4688252.632	4562637.937	4372925.869	4300928.199	44.96986873	3.17E-05	1.191534539
M165T556	Desaminotyrosine	C9H10O3	166.063	165.0538943	555.794	44717467.58	44264362.9	43790760.88	65342389.69	23894917.74	31271156.72	31214370.11	26896873.98	60097696.88	13976421.09	2437364.737	2526064.635	2390643.334	2518950.425	2507561.635	2778991.579	2171098.766	2923218.911	10.85266073	3.37E-05	1.167461044
M197T515	Vanillylmandelic acid	C9H10O5	198.0528	197.1168458	515.317	39521825.06	29995790.31	25120445.73	27889161.56	21348125.74	20775889.87	52951570.94	28740139.22	24610819.28	1481082.662	2083552.826	2849766.058	1510641.819	2002308.869	2191757.112	5296443.051	1385014.599	2070239.357	12.98242929	3.42E-05	1.185564134
M463T481_1	Isoquercitrin	C21H20O12	464.0955	463.0866202	481.325	454329136.1	558774206.8	473884550	444120214.8	99402762.27	420036681	372874223.2	283860379.1	585997411.4	5516627.095	11122527.06	6236241.946	3371076.252	4178205.182	819482.3711	972953.9024	4056587.512	1038232.663	98.98386844	3.46E-05	1.190029324
M128T89	Pyroglutamic acid	C5H7NO3	129.0426	128.0332069	89.0923	121106577.9	173741139.4	227347629.2	126933955.8	160365269.8	114374085.6	148248081.4	225994342.4	162260974.3	337557555.3	317493906.2	289030935.7	336343773.3	258548162.7	225215245.2	200380830.4	366485946.2	338466310.7	0.547053627	4.68E-05	1.082146872
M357T451	Riboflavin	C17H20N4O6	376.1383	357.1177458	451.087	23459896.77	35919475.75	19461563.88	24259304.86	14853781.85	25207354.47	18146653.75	45278406.06	38213629.75	48861.64898	181332.3791	236855.344	178958.5881	395118.1841	595214.513	435095.8475	336698.33	70479.28298	98.76489664	4.95E-05	1.178424487
M180T203	D-Glucose	C6H12O6	180.0634	180.0659441	203.024	1683526.34	1805571.213	1643219.278	1807028.043	1571380.222	1645065.46	1570690.59	1720272.59	1458959.526	34972028.12	43706167.58	21254652.75	26953003.39	16635036.74	13177090.5	27331710.74	38565799.1	36520053.51	0.057525354	5.20E-05	1.176818127
M299T246	4-(beta-D-Glucosyloxy)benzoate	C13H16O8	300.0845	299.0760826	246.4585	42412877.34	40645611.72	65024176.33	80633802.09	31258241.89	61115693.15	36087878.64	55547739.4	33931767.75	6858757.834	6330049.869	5542949.647	6114006.679	6970989.335	5889062.048	6951977.524	6521094.768	6562270.26	7.735518373	5.69E-05	1.17345182
M267T441	2-O-(alpha-D-Mannosyl)-D-glycerate	C9H16O9	268.0794	267.0710163	441.093	21106113.37	40695842.87	23158875.03	36033715.48	15182295.15	22326274.92	32790338.46	17701994.52	15622013.86	1175547.665	1023946.265	1028904.543	1058611.603	1030207.874	962544.6767	1224864.208	1030811.517	1041726.603	23.45344	5.70E-05	1.173636944
M287T621	Eriodictyol	C15H12O6	288.0634	287.0555344	620.852	259452996.8	390891826	497690475.5	671465545.5	220508152.8	402523627	307105267.6	425298360.4	233894362.4	13954287.41	18117378.07	6107167.438	1574087.409	11463265.32	10877056.07	15607320.75	1737562.527	11352132.27	37.54621604	6.06E-05	1.170934825
M469T573	Indol-3-ylacetyl-myo-inositol L-arabinoside	C21H27NO11	469.1584	469.1697474	573.179	86873689.19	183958362.8	186952241.7	133856259	82742410.47	114354000.5	87458618.9	191615403	238330658.7	538032.189	772625.3224	584862.8828	425991.1219	1268143.535	482560.9599	551260.185	435981.1196	432604.7239	237.8235415	6.10E-05	1.171328441
M119T386	3-Methylthiopropionic acid	C4H8O2S	120.0245	119.0482352	385.792	260231592.3	203320862.3	345875915.9	98131882.17	163669993.8	198043156.7	162948439.3	242871269.6	118722153	9413476.206	6397958.436	5365039.23	4639532.334	5234797.196	4956991.428	5239859.812	3747167.24	7429946.094	34.21694238	6.17E-05	1.170718373
M137T433	4-Hydroxybenzoic acid	C7H6O3	138.0317	137.021632	432.767	666031053.1	544554946.9	411940441.1	556682578.6	567197274.8	526883790.4	540998903.9	493693259.6	546755194	381049456.7	498039707.1	250779124.8	215582133.2	409339183.2	330918376.2	360665313	258292858.2	325421029.1	1.602177479	6.26E-05	1.069294661
M160T95	Glucosamine	C6H13NO5	179.0794	160.0602967	94.5328	23351122.49	26866916.63	40482281.72	21787338.59	21076050.06	19546674	43758501.78	30881161.79	31451113.12	65641211.17	72828272.24	69900850.63	81677081.24	93373108.12	117021719.2	78975210.88	51924413.04	50988663.72	0.379876246	6.30E-05	1.117320419
M314T100	7,8-Dihydropteroic acid	C14H14N6O3	314.1127	314.1158936	99.776	24478091.15	27185329.5	22656847.33	21302901.93	18883287.48	3202907.164	17499708.62	18015304.49	20735825.83	7950709.647	8417155.966	1562029.132	1888582.108	1415030.549	1361095.173	1544393.508	4610898.108	5392453.53	5.095144743	6.31E-05	1.116383075
M213T182	Dethiobiotin	C10H18N2O3	214.1317	213.1228228	182.304	574787.5871	485515.5977	1117989.864	717755.6764	425353.8615	305976.7349	510336.7353	645810.4418	538279.6546	6659702.664	2666085.369	2945785.868	5446912.512	6367166.746	6406750.388	4111855.258	8832028.066	5802731.618	0.108081077	6.39E-05	1.164475349
M335T376	Aspartylglycosamine	C12H21N3O8	335.1329	335.1337228	376.3	50417526.69	100176187.1	88501438.3	75764488.53	37833253.88	33150588.74	61668963.68	88848600.18	48294355.8	5803713.256	3485018.585	3697193.34	2979366.694	4824167.603	4339658.862	3705887.996	4095023.923	3885032.864	15.88087466	6.80E-05	1.166960545
M182T217	L-Tyrosine	C9H11NO3	181.0739	182.0441588	216.5965	490392.0849	428656.908	560800.4665	549805.7299	1772187.12	287160.5801	608650.626	618131.719	503796.5321	9090872.243	13922363.83	12230885.36	8531363.691	5028982.02	6409350.293	6475116.855	5748493.468	5982740.783	0.079264075	7.69E-05	1.1555755
M609T478	Kaempferol 3-O-beta-D-glucosyl-(1->2)-beta-D-glucoside	C27H30O16	610.1534	609.1448457	478.401	422765127.8	222389498.2	252069435.9	251645855.3	297338965.7	241950563.6	135074333	105092555.1	194076835.2	7855498.029	6278044.825	9051609.786	6505182.971	18091202.05	12302158.42	13433599.14	2874749.999	3294836.377	26.63428568	7.76E-05	1.161482096
M172T297	3-Dehydroshikimate	C7H8O5	172.0372	172.0386204	297.109	1727377.393	768835.7154	2390998.633	254176.6857	439114.5035	274770.5441	678067.3723	1498834.399	783589.977	5930552.648	2912042.49	4480236.96	2598997.606	2663609.392	4391052.978	2667659.248	6087100.038	3958307.174	0.247012448	8.69E-05	1.084963662
M149T84	D-Xylose	C5H10O5	150.0528	149.042684	83.9087	489620057.5	1083202822	914003288.2	633598736.9	896122424.8	890021325.7	771908688.8	894667173.5	1245382919	2704614260	2168240425	1546791739	1942886234	2568947758	2554038036	2124848288	4000055160	3312654422	0.341076709	9.05E-05	1.125831233
M311T739	9,10-Dihydroxy-12,13-epoxyoctadecanoate	C18H34O5	330.2406	311.2214857	739.171	156411768.5	123376858.3	129618903.2	115010082.6	109843600.6	36674876.97	23777344.37	84158559.55	137878497.6	91379880.58	286685991.4	334611269.5	433178748	297761520.1	285278062.2	354515895.7	282736270	322117075.4	0.341019427	9.35E-05	1.088381281
M310T98	trans-Cinnamoyl beta-D-glucoside	C15H18O7	310.1053	310.1139186	97.90275	10791981.23	7757858	7401778.404	5409219.257	1631697.168	4655862.601	4445867.69	5824346.583	8495471.966	14445034.96	12582774.22	13032207.22	11766683.47	10467127.79	8682663.566	17395974.06	12433788.51	11828899.55	0.500856804	9.50E-05	1.046014313
M278T733	Dibutyl phthalate	C16H22O4	278.1518	278.1464181	732.756	46711133.15	11926843.9	46406290.59	36253634.6	48043057.68	34595245.65	40360947.94	37086545.9	37203873.86	60907988.9	63148488.28	62541348.93	60282931.95	64594132.32	62314007.18	64246750.9	57747684.87	63443868.15	0.605456195	0.000116458	1.132091926
M178T340	D-Gulono-1,4-lactone	C6H10O6	178.048	178.0253457	340.049	24675243.58	16681731.48	19368626.91	11269970.78	4301934.524	19076743.26	9929357.435	13710802.92	13804107.42	1421300.802	1143483.647	1057735.587	1027901.524	892530.8809	784718.2916	877633.9596	801160.8362	782057.4898	15.1127235	0.000125981	1.143025148
M301T693	Hesperetin	C16H14O6	302.079	301.0719217	692.841	527463514.5	752265539.5	932051242.9	1141876359	445168236.9	787022732.7	936123952	1411499590	460730017	78453828.07	98761245.98	40151798.53	107347809.9	117294342.1	59651031.13	140501443.5	72108976.43	63291687.89	9.509466293	0.000129712	1.138558261
M437T403	FMN	C17H21N4O9P	456.1046	437.0889088	402.8775	83904025.94	57120448.7	144632209.9	89892274.46	67446493.02	41623900.23	33316206.17	73530114.59	76835886.36	409527.4705	818611.911	475328.1459	830430.9626	2033773.924	1722439.235	1025655.665	668870.6414	614919.229	77.71348513	0.000138288	1.139488944
M177T565	Aesculetin	C9H6O4	178.0266	177.0172814	565.14	60644037.66	72830248.14	154095518.4	85193231.63	94130826.34	95764490.83	59171474.47	126094444.6	71330522.96	52901156.25	31055979.82	14818653.48	19632499.4	29634679.31	22737140.42	19993803.32	16471311.44	19369155.62	3.615193345	0.000144631	1.093240207
M153T83	Protocatechuic acid	C7H6O4	154.0266	153.0170833	82.673	19287749.22	29790425.47	31732934.33	28372480.49	25246677.22	14066812.68	23313290.14	35176640.98	30096699.51	60100709.36	33869097.23	47003173.65	35457575.68	55496214.04	50297251.45	42412916.4	69379425.55	52487061.35	0.530978481	0.000158191	1.053919823
M118T677	L-Homoserine	C4H9NO3	119.0582	117.9266391	677.401	24818758.35	39081171.62	21646725.91	52738031.63	24397688.67	31983381.56	39644119.78	34484829.87	28379650.47	27486105.7	15225628.05	4897593.648	20123057.23	4944912.875	17859777.87	4934239.414	5320679.752	5001697.06	2.808998848	0.000169265	1.023910429
M491T560	Malvidin 3-glucoside	C23H25O12	493.1346	491.1227365	560.099	54533387.03	101930596.5	13621675.08	20948166.54	12048884.96	20142907.54	54210219.27	22621152.32	14937260.82	156679261.2	87925156.82	76105600.54	75046763.77	104856554.9	81050660.56	93954277.91	141364842.7	150560137.4	0.325560897	0.000172626	1.022337414
M177T100	Gluconolactone	C6H10O6	178.0477	177.0384192	100.041	273112384.7	306403649.9	283759663.2	238282794.1	207380868.9	301170691.6	193541707.7	243197840.6	197424108.5	189166502.2	229928737.7	141379926	101339495.1	100376072.7	111046029.6	144951595.2	175717170.3	152688991.6	1.666629171	0.00017763	1.020074025
M111T158	Uracil	C4H4N2O2	112.0273	111.0179159	158.2725	7436857.337	7441311.252	7070556.303	6069822.233	6160009.25	5501615.693	5666444.996	6600139.605	5417848.388	72665187.94	5556685.268	46446335.96	73334139.97	51204177.41	42033705.3	55119064.58	48710461.54	50673069.82	0.128694398	0.000179271	1.127678649
M136T303	o-Toluate	C8H8O2	136.0524	136.0516459	303.127	243834.3537	132489.3233	182429.7042	530102.214	144382.3859	35869.01492	80965.51319	961754.6012	909131.673	3521591.493	2804675.053	876008.1721	3172710.006	3102177.444	788367.2218	2733870.945	4097843.305	3884990.417	0.128929974	0.000208879	1.090432953
M293T772	9(S)-HPODE	C18H32O4	312.2301	293.2113825	771.81	39882455.53	5587071.086	51250323.71	8436743.995	37771726.5	7582348.668	6552735.854	32423487.72	8524469.086	129366576.5	223665947	133972034.8	145457505.4	106607596.8	24123498.1	107649609.4	112345486.6	133996850.5	0.177241319	0.000232089	1.076247503
M193T342	trans-Ferulic acid	C10H10O4	194.0579	193.0485854	341.5395	1109408116	582788434.4	661452526.9	388727234	169826718.6	714293810.9	370293907.3	492294136.1	496519036.1	4208101.427	3879720.919	3373637.866	3447180.341	2982677.427	3067453.416	2453095.836	2436621.24	2564452.29	175.4694793	0.000250377	1.112845498
M206T390	N-Acetyl-L-phenylalanine	C11H13NO3	207.0895	206.080848	390.232	14095924.84	15499975.81	21398545.54	15555099.51	13678583.47	11694384.22	14484605.69	16963860.91	11608805.1	94697295.14	20703672.74	56044735.33	80516107.71	46288305.04	40939526.85	70807627.53	52574250.03	64850677.51	0.255923595	0.000330035	1.092231752
M325T386	4-O-beta-D-Glucosyl-4-hydroxycinnamate	C15H18O8	326.1002	325.0922413	386.154	24236922.29	72096771.85	27243225	16841587.37	10160362.74	25980129.78	19895993.07	18762470.39	36329458.96	69474675.67	75063161.83	56656987.8	56345642.56	69870889.59	59441799.4	65658375.59	45676860.46	53937431.4	0.455597095	0.000359278	1.025685379
M609T489_1	Rutin	C27H30O16	610.153	609.1409094	488.5875	276076900	711535858.4	748989432.8	706089822.1	162982520.4	634302484.4	334542637.1	234932122.7	632000685.5	44756886.32	108720624.4	29883827.65	21820698.49	33552631.38	46408420	57116907.22	51177828.98	25629167.66	10.59843067	0.00044292	1.078977984
M290T357	Argininosuccinic acid	C10H18N4O6	290.1226	290.1230746	357.2365	106316.8042	82457.01589	101124.3651	111774.5774	0	56849.31465	127657.3349	75410.67351	91990.72024	1721766.977	15141350.53	12943571.19	8193021.018	5989887.118	4107740.093	14455148.37	15848309.66	15537305.49	0.0080221	0.000474142	1.080047719
M449T697	Gentamicin A	C18H36N4O10	468.2431	449.2153369	697.161	30640893.23	87285785.8	43024029.84	73286885.51	27115389.4	147078894.9	48949377.54	95810315.6	115247704	121550.0847	313579.0274	135420.2441	89885.5502	75105.05721	67690.37836	212234.5484	84907.34636	73686.7626	569.3404473	0.000613829	1.065525211
M301T772	Sphinganine	C18H39NO2	301.2981	301.1701446	771.638	923609414.1	2615996954	876489082.6	977353492.7	662398400.9	1092456318	814127315.6	867083458.3	784387063.7	33631.63601	788712.4667	75151.6055	104510.0901	0	39489.91765	0	61072.4782	119837.9458	7864.735938	0.000642806	1.062847147
M299T771	2-Methoxyestrone	C19H24O3	300.1725	299.1644825	771.377	41994919753	1.16E+11	35598353349	42963214392	30265125350	50014559297	37067586338	36478405929	36167185522	168359468.5	196898139.3	65944414.28	42831778.07	32700105.7	28044635.65	22991758.67	25375264.49	19634752.34	707.7741889	0.000655624	1.061689924
M191T543	Scopoletin	C10H8O4	192.0423	191.0330383	543.054	559092422.3	516749202	552766102.6	555319860.3	341953890.1	342491655.8	363182513.3	228113158.8	275430448.6	224952984	222239837.9	162764838.5	161939574.7	191095158.9	211974519.9	180720556.4	156380700.8	160648588.4	2.232953806	0.000684382	1.042784227
M344T100	Melibiitol	C12H24O11	344.1319	344.1254603	100.2775	16150469.52	20003793.86	10108525.21	14500660.24	22655966.63	3891994.097	12942898.87	5417817.583	12631201.14	4381533.56	901495.0486	1013408.222	3974362.314	3969537.645	1132796.108	2036972.905	1404314.548	5104891.345	4.945933589	0.000766506	1.026897462
M113T91	Dihydrouracil	C4H6N2O2	114.0429	112.9840868	90.5507	1456925617	675123522.2	776967700.1	902995497.8	338091926.2	333554287.5	370459420.6	784479163.1	418215074.9	50085900.26	44632358.1	52201743.43	50441607.09	68054751.23	47947667.54	44563282.93	18517192.62	45986032.58	14.33800755	0.000898637	1.042133904
M278T550	6-Tuliposide A	C11H18O8	278.1002	278.1051472	549.635	480493.8545	1247968.39	145232.9085	747593.9981	384401.0553	1192793.412	663695.7307	424142.6721	614400.6881	3473631.348	1485695.55	762751.2745	3660423.647	5202739.789	7015076.256	4233277.572	4455225.452	3708830.44	0.173562657	0.00090634	1.02805425
M283T776	Quercetin	C15H10O7	302.043	283.0604968	776.127	562094755.4	1243018687	572696028.2	886061252.4	349360350.7	1562877370	1835145601	593773621	415844007.3	1799045.769	1967219.701	1133273.228	1071360.425	1063516.98	1060656.838	1009316.582	945159.9875	809072.1572	738.6638856	0.001056434	1.032334032
M114T97	L-Proline	C5H9NO2	115.0633	114.0543367	97.2112	54876620.72	61259339.37	105274553.9	61049027.09	65555372.86	39896108.48	61743471.81	92913290.47	62579209.86	377836087.4	590003556.7	191976115.1	413883806.7	182252685.1	126569584.5	214776843.4	492718774.9	365469354.2	0.204753746	0.001071553	1.025547493
M269T784	Apigenin	C15H10O5	270.0528	269.0443095	784.481	131778786.6	94636404.93	114665068.5	44543383.36	125606432.9	36720689.42	212249845.2	64331813.08	96142849.47	19823250.31	15558884.22	11951184.21	13465424.57	13368383.54	20293419.73	13801331.63	12530348.29	15223955.63	6.768865726	0.001189214	1.023374896
M327T730	Naloxone	C19H21NO4	327.1471	327.1224239	730.273	52993778.01	188646893.1	28936303.61	61125013.25	57434685.79	114927749.7	58574986.31	132389778.9	73093897.54	3334215.946	4247101.258	4656881.442	4660944.58	3579414.807	2434068.997	2258787.082	2435772.388	3793887.509	24.46168198	0.001216053	1.022985129
M421T324	Lamiide	C17H26O12	422.1424	421.1338586	323.711	105327330	91741585.24	23583328.18	75058066.67	60776589.46	86125377.8	6550213.835	41968448.64	24577870.61	2959532.221	3958408.234	2156064.549	670232.6568	2455199.474	2000595.366	1760644.756	2640581.959	2972948.864	23.90395089	0.001465745	1.01022119
Appendix 2��Z.vs.D_pos_Diff��
ID	name	formula	exact_mass	mz	rt	Z1	Z2	Z3	Z4	Z5	Z6	Z7	Z8	Z9	D1	D2	D3	D4	D5	D6	D7	D8	D9	FC	p.value	VIP
M295T740	Nivalenol	C15H20O7	312.1209	295.1165284	740.449	11525617.03	10610626.41	6868693.172	10159500.92	12044392.66	11431233.52	10488348.62	9826098.479	11085154.32	49358187.52	48077709.27	47879973.71	52176213.66	46655269.32	46043348.84	49269334.06	43796289.92	53074709.66	0.215523668	1.92E-13	1.314236032
M169T580	(R)-4-Hydroxymandelate	C8H8O4	168.0423	169.0633709	580.274	109020666.9	94198469.79	104552465.4	101332759.3	107202411.7	108472789.7	104748071.8	101774489.8	106956735.5	9504201.777	7201625.63	7513141.103	8579672.862	8639523.196	8738216.535	9575459.867	7782521.617	7437198.71	12.51486355	1.29E-12	1.320068771
M259T720	Yangonin	C15H14O4	258.0892	259.0960285	719.7815	187482265.9	169773104.7	144301947.1	167525802.2	181352996.9	198071545	146368576.8	158557470	176290952.5	6677053.083	27799590.78	16297996.99	20512204.02	39463602.82	7677020.272	9347102.524	7370793.872	5005952.908	10.91480759	5.84E-12	1.300546045
M375T781	Scullcapflavone II	C19H18O8	374.1002	375.1062001	780.875	2377553371	7632380475	2595348105	7690910253	4599629960	5274696912	5473237088	4609937435	6710675854	27141917891	29116101469	21648466145	26549988593	21340099595	26441911492	23854105950	24859355069	22634471850	0.210050189	2.70E-11	1.29081198
M95T359	Dimethyl sulfone	C2H6O2S	94.0089	95.06065372	359.041	1452318.319	1625493.379	1444002.044	1295613.893	1519171.876	1766894.133	1627496.873	1477245.076	1538773.031	834376.8644	733359.1773	767644.4222	639110.2275	519709.3362	694830.1275	450937.5957	627288.6812	623108.9764	2.333812535	1.54E-10	1.275346736
M255T426	4-Methoxyflavanone	C16H14O3	254.0943	255.1217856	425.9075	28188248.49	30321250.99	29317330.29	28847036.21	24852859.13	27084778.77	26437233.33	25950971.82	24296670.67	709457.4047	506508.5693	786387.3164	555167.2547	781031.8486	636291.0843	950743.5604	637987.0059	723199.7842	39.01784705	1.93E-10	1.315862721
M225T752	Fenoprofen	C15H14O3	242.0943	225.0904957	752.4145	1898735761	1808099533	1618072423	1891481994	1756355288	1791367047	1590293774	1530788255	1617800882	3088626.018	22789336.62	7221459.04	2711230.056	3440666.563	1997608.202	2202629.927	2135627.633	1858292.746	326.7539079	2.46E-10	1.315539029
M225T769	4-Hydroxychalcone	C15H12O2	224.0837	225.0905886	768.552	2327253699	2022326050	1949121310	2293978105	2374206999	2430264800	2160914655	1947893837	2150421871	3671740.71	27706763.24	3242436.701	2337190.23	3285208.089	2703263.316	2424562.866	2682625.786	2399570.522	389.5950786	3.91E-10	1.314672987
M147T480	m-Coumaric acid	C9H8O3	164.0473	147.0432054	479.641	1670250795	1747195753	1880428691	1703266137	1437774343	1739735426	1790138731	2138764290	1806475534	87650173.85	158349265.9	95698644.7	72519588.84	5419577.745	5155521.143	39539426.04	45383640.23	76730697.66	27.13636917	6.38E-10	1.308234792
M162T575	Indole-3-carboxylic acid	C9H7NO2	161.0477	162.0547205	575.17	8105022.571	1687676.002	7155092.833	2107914.745	7477681.183	8378133.27	5459740.547	6905331.838	7350653.228	50365012.47	31841611.24	38814087.43	43477794.69	37409625.57	40592101.61	41111201.71	38072263.22	44513970.4	0.149174205	8.34E-10	1.291469515
M165T480	2-Hydroxycinnamic acid	C9H8O3	164.0473	165.0538071	479.641	1427566544	1461624223	1586578342	1514488240	1286558392	1495809782	1472850887	1840094737	1531419062	53706902.95	22899508.09	8132407.473	8561508.485	7215480.87	8253299.652	7972358.321	7763477.737	49415353.9	78.294428	1.01E-09	1.31129703
M165T803	Jasmone	C11H16O	164.1201	165.1271961	803.414	6319326.286	4100964.877	36064202.52	4728256.156	41563589.2	4167853.79	6406032.254	25506539.57	4462735.371	452056147.9	401286635.2	407453351.8	573191977.7	505068150.4	528298679.5	455639633.1	470618168.7	456504181.4	0.031368431	1.36E-09	1.304727475
M195T534	2-Amino-2-deoxy-D-gluconate	C6H13NO6	195.0743	195.1740612	534.474	96388.12685	404941.8906	617556.6153	0	125890.2481	71598.08568	247988.9817	308642.0084	75455.00105	94530747.21	80986555.25	82859807.17	86101153.63	90638308.21	102364886	74135802.64	96525658.87	90949125.52	0.002438344	1.39E-09	1.311753246
M121T435	4-Hydroxystyrene	C8H8O	120.0575	121.0646128	435.3625	288466049.3	313944394.4	311992561.1	287232583.6	239442782.7	275622920.1	265704176.5	258803372.7	244849142.2	8078085.214	5846762.016	6438405.127	5791682.393	6147545.861	6299988.668	5054142.788	5240630.934	4934089.013	46.18236052	1.47E-09	1.311529866
M210T426	Propoxur	C11H15NO3	209.1052	210.1120711	425.943	55283954.45	42517418.06	47263166.17	34779247.3	40579920.51	41601029	49774154.43	42947419.01	46323326.23	150908849.3	149412222.1	181407641.6	149659346.5	172984227.6	195679001.9	165344043.4	162556951.1	148263600.5	0.271687657	1.98E-09	1.297815608
M219T689_2	Capsidiol	C15H24O2	236.1776	219.173831	689.205	204012079.2	212521556	200234079.5	218051106	221474690.1	193015942.2	192438018.1	206549359.3	198357160.9	144935987.4	141710604	136950307.2	147583442.6	145620108.2	136788508.2	145255843.5	132750730.6	141936533.2	1.450025517	2.31E-09	1.285784959
M139T541	Nonane	C9H16O2	156.115	139.1116892	540.567	13051482.25	14552757.83	7659771.415	10386430.46	9267813.173	9628952.944	8799330.294	7557830.04	10011915.25	100682457.2	106665657.5	114580906	105247914.1	110731833	99172746.9	90025187.78	83123013.86	116752186.1	0.098077733	2.39E-09	1.305738112
M300T599	all-trans-Retinoic acid	C20H28O2	300.2089	300.1909274	598.836	87864361.81	61706634.58	58612020.75	59455706.06	55289138.29	56189067.95	54387301.53	60742766.25	65139966.52	20445754.51	2279649.161	2911459.74	4987783.169	3368378.756	9931977.94	3046351.199	3737652.68	4495506.325	10.13299327	3.35E-09	1.273955354
M298T337	N7-Methylguanosine	C11H16N5O5	298.1151	298.1142441	336.953	43100966.71	38021738.33	48596848.84	38583260.52	16923966.36	33535654.69	10381299.29	41900952.29	8742327.169	201621274	137957247.2	164583925.4	205264622	196877528.8	223244337	178713103	229251013.5	189765547.1	0.161981405	3.51E-09	1.278048976
M219T538	Nootkatone	C15H22O	218.1671	219.1737975	537.6175	212930433.7	179169660.9	167748122.9	142351757.1	198464902.9	212773698.1	161409930.1	183620648.8	212353545.1	41514020.61	38679269.8	22800596.14	6425718.979	29567573.62	26147898.17	39179447.76	30985421.15	35977636.13	6.159088728	4.06E-09	1.287118886
M131T803	trans-Cinnamate	C9H8O2	148.0524	131.0489561	803.275	457098627.2	470776151	436581680.1	363977842.2	429031072.4	438796837.7	404433973.6	554296996.9	426325464.9	2686356.77	2015881.811	12160732.85	1151611.147	1656285.328	1135072.252	923854.8422	1845547.284	1034773.414	161.775698	5.56E-09	1.306702823
M151T675	(6E)-8-Hydroxygeranial	C10H16O2	168.115	151.1114444	674.552	205812405.9	261562634.9	249747310.3	342502353.8	256720414.2	274356730.6	238158122.8	300975788.2	216541290.4	11072755.32	10255030.68	63176918.88	39215304.86	9253248.672	10320310.93	9170766.791	11234833.76	9845887.55	13.52027586	5.82E-09	1.28198374
M213T806	Butabarbital	C10H16N2O3	212.1161	213.1271929	805.668	5145575727	6599222621	5134522072	6865102551	4851958823	6429643790	6021636174	6183593385	6235336107	76144172.37	101681567.7	47455448.95	43861113.55	25855332.65	21396545.98	35523896.64	24170758.93	33095987.59	130.6661148	7.80E-09	1.305696096
M151T440	Geranic acid	C10H16O2	168.115	151.1117274	439.9145	368765574.5	474970633.6	591031443.3	532976138.2	510178640.7	428160893.3	421972483.6	499914067.6	472073447.1	11909853.91	45716290.42	8948021.711	42038189.17	41018191.19	9920650.91	10060670.06	9315720.473	10398178.71	22.71240413	8.69E-09	1.297536703
M251T591	Abscisic alcohol	C15H22O3	250.1569	251.1636029	590.979	12539191.38	8791145.759	6936098.063	7657942.788	8681106.065	41969999.24	42375337.11	6628026.137	36946951.78	251306569.6	246107929	233887202.5	339197880.6	229499629.2	327423234.1	258783926.1	227017259.5	248679061	0.073045261	1.00E-08	1.28502109
M185T541	Sebacic acid	C10H18O4	202.1205	185.1169568	540.671	4142116.998	4247261.355	3837371.653	3555456.666	3893300.311	3555921.188	4172694.768	3822574.744	3524748.082	878446648.9	860889015.2	944165667.8	883183926.5	862597424.8	737850898.4	653563730.2	678938765.5	916304922.7	0.004686047	1.26E-08	1.30372167
M237T426	cis-4,5-Dihydroxy-4,5-dihydropyrene	C16H12O2	236.0837	237.111412	425.605	112520129.2	102518113.2	100528623.6	118677980.5	75688777.21	101740216.8	88030421.22	97776667.94	103605207.1	7252634.948	6486037.86	6685558.722	6217720.988	8767073.203	7960878.932	11502582.45	7611889.291	6389832.89	13.08307052	1.29E-08	1.301289636
M151T657	(6E)-8-Oxogeraniol	C10H16O2	168.115	151.1114103	656.6275	300246222.4	416903485	350593796.3	479834761.7	376032790	437682361.3	375879767.2	351950127.1	341730081.3	16047456.01	14157554.33	13381087.17	55696457.74	13132869.27	14157076.65	14052754.2	15082527.2	14809390.4	20.12028075	1.30E-08	1.295061803
M351T684	Prostaglandin G2	C20H32O6	368.2199	351.2134021	683.751	351780108.2	250660767.6	257048588.4	121576346.7	102184934.9	197457625.3	207057859.5	187952911.9	372856674.8	1033356908	647007875	855763061.8	1142251791	1105958613	1139500607	1099918254	1090358417	995050705.2	0.224891693	1.75E-08	1.260292652
M221T294	Pyrimidodiazepine	C9H11N5O2	221.0913	221.0916191	294.246	45080229.45	44007507.19	52540196.25	42186509.94	36190046.25	39574426.84	38107832.08	34775281.89	49453942.33	14884572.63	9351356.635	8028394.747	12399105.73	12597931.44	13855445.98	10972153.29	17200634.64	14588611.94	3.353723089	2.10E-08	1.268248233
M348T710	2-Hydroxy-6-pentadecylbenzoic acid	C22H36O3	348.2664	348.2719	709.997	16601735.23	47909649.16	64255801.86	12201580.22	12706583.67	71205751.25	15147927.95	21016498.18	32841102.38	314382230.2	221891066.6	260267301.2	373585758.5	324648834.4	393873154.4	304573111.9	278001583.6	302004998.9	0.10597276	2.17E-08	1.273761046
M176T147	Serotonin	C10H12N2O	176.095	176.091167	147.41	20561448.81	16269425.15	22609473.2	16543127.87	16421336.64	14176539.65	16263576.19	22018903.01	14658811.42	109476780.6	109072531.7	130746007.8	116559896	102785832.1	114148998.1	133021691.2	95324420.47	89340226.88	0.159446684	2.27E-08	1.293876688
M248T604	Pseudoivalin	C15H20O3	248.1412	248.1352512	604.322	1545676.734	2122132.389	1219462.28	1178465.548	2529905.88	998811.6073	1388007.7	1105609.006	1351661.031	113603207.5	112125113.9	93844658.61	137461012.6	141813582	145891841.8	121296533	140493780.1	119148103	0.011939235	2.46E-08	1.300125879
M345T592	Secoisolariciresinol	C20H26O6	362.1729	345.1677347	592.197	26999540.55	22382072.01	27377145.03	33347452.21	30562552.68	23609896.89	28058556.3	27745099.09	21470189.65	948850.8083	438064.0625	957497.0912	1880400.829	903390.165	832993.9078	549193.0963	452143.8533	685847.7756	31.5821722	2.77E-08	1.297656025
M327T730	Naloxone	C19H21NO4	327.1471	327.1559309	729.738	4358314435	4929927246	4104633856	6140450898	3822730067	5030363780	5357595625	4664503132	4701373261	15716263.79	33147471.75	6604241.115	5548644.322	4684954.154	5132457.3	4621428.585	9126484.105	5535217.385	478.3760507	3.09E-08	1.298889849
M251T705_1	Methaqualone	C16H14N2O	250.1106	251.1253699	705.0285	7246249.324	21866700.16	19239847.19	18841734.11	14244944.33	15683974.52	16582482.73	16362638.85	17671274.46	91636111.32	60723764.55	76290105.04	83024754.89	95278588.97	90398737.6	86205856.68	104521381.3	96670727.58	0.188263575	3.53E-08	1.282111641
M151T616	(+)-(S)-Carvone	C10H14O	150.1045	151.1121257	616.129	380340874	329288653.4	292051070.2	356894593.3	341968380.4	277010420.2	237403476.4	261114898.1	290962656	7205733.233	7382594.116	5603867.793	31302391.18	6380763.659	7106615.833	6667014.586	6808349.301	6387473.104	32.61289944	3.56E-08	1.293392514
M137T534	4-Methoxybenzaldehyde	C8H8O2	136.0524	137.0588606	534.1	19667580822	19651321547	17054475508	20607909080	16117943168	20563287480	13159891528	15629355385	19544021342	381179546	316137780.6	296361188.6	395949132.6	275584945.4	341203366.3	355053661.3	262797989.6	338328545.6	54.68034701	3.65E-08	1.297868034
M183T577	Homovanillic acid	C9H10O4	182.0579	183.0640621	577.367	149451057.2	165928569.3	118975518	157875017.3	120673337.8	162801521.4	134222598.6	150204818.6	155121698.2	77593002.29	79584454.35	73827924.73	80294241.85	41432346.06	79358084.43	76967015.89	43232958.7	69854310.65	2.114065907	3.69E-08	1.226214867
M229T582	Bisphenol A	C15H16O2	228.115	229.1218164	582.415	21777002.01	8267968.186	7169295.897	14321145.6	6481640.653	18691342.96	8506986.943	12284845.61	12656348.96	24560362.92	34010864.58	37578802.12	38958110.81	32713827.47	37770291.55	38081395.13	37004049.31	39122857.88	0.344453982	3.71E-08	1.226541218
M237T669	Biopterin	C9H11N5O3	237.0862	237.0902588	668.821	81124670.37	77182305.3	50708876.32	65196183.04	72592645.71	86569700.58	75268650.03	67446843.07	70346475.3	3547804.819	3620710.364	3166380.832	3795932.913	2516670.948	3101689.253	2946104.978	2871245.706	2873601.347	22.72971664	4.08E-08	1.296966202
M188T173	(2S,4S)-4-Hydroxy-2,3,4,5-tetrahydrodipicolinate	C7H9NO5	187.0481	188.0552334	173.346	45334871.35	43706394.29	36763108.86	35041749.42	34720758.39	39634385.94	29349575.22	33895102.44	33010081.76	15094204.03	13293871.2	16817565.53	17235874.54	14370900.25	11398455.67	7834911.049	16175368.43	13948074.08	2.627075091	4.45E-08	1.249303035
M222T392	6-Acetyl-D-glucose	C8H14O7	222.074	222.0755018	392.02	43171690.04	39856071.44	39167515.79	40773951.98	29788810.78	29699189.88	32771872.03	30547259.4	37968300.16	2911522.601	4618786.626	2243427.802	2621112.476	2427630.946	2886681.694	2478806.303	2721888.636	2670676.162	12.65589964	4.52E-08	1.293733808
M399T426	S-Adenosylmethionine	C15H22N6O5S	398.1372	399.1642026	425.7145	231258829.5	203432640.5	197684295.6	240832725	143527288.2	206552239.5	173551152.5	177647994.1	206399406.4	7623224.632	3302715.539	3441975.512	3036481.365	8607278.713	9601435.396	8724644.816	9004120.517	9232656.791	28.46024537	4.63E-08	1.294969463
M357T476	(+)-Piperitol	C20H20O6	356.126	357.1319908	476.226	145840764.4	142581300.6	126011763.2	172938815.6	158240928.3	150522914.1	116608146.3	114668501.9	95920597.11	4823054.252	29078384.98	10553281.01	4261023.171	6149008.599	3435818.294	6691516.432	5457241.571	5009036.389	16.21203609	5.11E-08	1.277786293
M267T587	Nevirapine	C15H14N4O	266.1168	267.1194926	586.9475	4958126.41	10712430.51	4764919.231	9329867.176	5240948.184	9323439.371	9290962.292	8574022.734	10150588.85	48558697.12	32868164.1	35520452.91	45903239.07	36961561.58	43506002.42	52165663.89	39239732.68	49245914.18	0.188414232	5.70E-08	1.274729816
M265T476	Qing Hau Sau	C15H22O5	282.1467	265.1427091	476.4145	12230991.12	10101235.08	8220804.451	6381910.633	32487124.45	5035855.501	61875110.17	22157172.13	5014231.273	280530425.2	254119204.8	188946822.7	358665328.6	348628629.9	256372024.5	264060822.7	321460287.3	277289319	0.064117554	5.99E-08	1.273355582
M277T698	Saccharopine	C11H20N2O6	276.1321	277.140831	697.917	10905078.6	9497590.495	11830502.73	11743644.74	11795089.23	18232106.69	13214926.68	16882132.63	16048506.02	42710021.11	36920302.31	34361292.91	51864046.73	51669939.99	45953422.22	35460200.69	42889518.01	44652732.86	0.31088056	6.00E-08	1.259702797
M243T632	3-Methoxy-4,5-dihydroxy-trans-stilbene	C15H14O3	242.0943	243.1012156	631.922	329166999.4	299068701.3	296974535.6	214712487.4	237992419.5	288880538.9	280827868.4	280454809.6	379162505.2	8037359.35	9504251.128	8026701.544	7580275.635	8792565.727	32723034.71	6798019.282	6522653.745	18775425.49	24.42144872	6.41E-08	1.288573131
M153T797	D-Xylitol	C5H12O5	152.0685	153.1270944	797.008	97666238.85	92799723.23	86158430.13	91833656.9	79254242.85	93098048	80188661.8	72577464.58	56275879.09	8977427.383	4724845.392	4963453.584	6474466.248	10894889.14	10509637.22	8267832.516	7583523.731	6125386.121	10.94332098	6.69E-08	1.288758386
M107T440	o-Xylene	C8H10	106.0783	107.0858184	440.21	73451956.5	113813767.3	110595014.3	114854147.6	125851520.6	94801195.6	91142243.38	94401595.29	107223130.6	3870521.814	3566752.237	3827813.725	3504416.537	4007802.017	3949790.589	3777347.493	4410104.698	4208691.103	26.36814159	6.75E-08	1.293758328
M233T592	Isoalantolactone	C15H20O2	232.1463	233.1538187	591.658	18015833.11	15384748.01	11411604.04	11021432.61	38916392.89	7933551.3	9331163.582	8310599.958	9713596.058	571745415.6	568314184.6	495105366.1	791109439	515893455	697352868.5	579009690.5	524898779.5	569809037	0.024474514	6.96E-08	1.291790099
M245T651	Parthenin	C15H18O4	262.1205	245.1169082	650.867	11260596.17	17569819.84	15220908.41	47804146.95	13575524.77	21128127.41	16859672.29	16622430.56	19712391.36	450672738.3	531790342.9	377073798.6	467353641.7	583938994.1	618694152.4	459036885.1	411365132.8	453611894.4	0.041289093	7.89E-08	1.289381933
M110T154	4-Aminophenol	C6H7NO	109.0528	110.0601633	154.413	5637067.055	4823968.292	5491295.101	5160890.542	4871974.771	20652868.53	20653969.89	4742730.609	4785235.887	36705227.89	34610851.07	53842640.31	33899351.42	34694256.35	37021448.87	35467441.5	34652518.16	34635866.34	0.228951485	8.59E-08	1.214222097
M127T345	Thymine	C5H6N2O2	126.0429	127.0500591	344.647	149327889.4	130272574.1	114004305.2	119066639.7	113924306.3	106964173.8	119669986.6	103413038.1	137263692.2	718064404	624618485.2	496787071.3	679061961	583320002.2	577836811	697717287.8	784088917.2	760903264.5	0.184706696	9.12E-08	1.287150823
M137T100	3-Hydroxybenzoic acid	C7H6O3	138.0317	137.0651834	100.3197	184832154.2	153339318.5	148088772.8	120510753	130838786.7	165249195.1	151279201	171424373.1	215016523.9	509862217.3	308132147.8	506053352.7	536732926.8	452194379.4	511529469.2	466946170.8	512645551.6	519602417.3	0.33318212	9.14E-08	1.262357876
M309T760	2,3-Dinor-8-iso prostaglandin F2alpha	C18H30O5	326.2093	309.2052362	760.1095	44133453.93	9538808.854	69860419.69	7122789.145	31540187.28	51208053.13	40311242.94	50058412.55	11198923.18	822020617	444179351.8	731550273.5	833402551.2	873120761.8	739037867.3	712873274.7	721403330.7	821508767.8	0.047017128	9.45E-08	1.285930394
M231T699	Dehydrocostus lactone	C15H18O2	230.1307	231.1360047	698.917	108648780.6	137253122.8	72147198.48	406058376.9	73777120.7	497325083.6	144431622.2	254639658.8	100555936.2	948073112.1	1366138463	1091941734	821629580	935948124.9	761347471.1	865710363	803496969.5	930601548	0.210540835	9.78E-08	1.21520612
M231T730_1	(R)-Kawain	C14H14O3	230.0943	231.1005532	730.006	1667109692	1821636699	1421715570	2185840453	1250669873	2045311247	1904278922	1754651770	1687170890	88938577.39	126311964.6	122187248.7	115067020	44268340.09	23657360.87	70942320.22	69852822.24	109649523.2	20.4162562	1.01E-07	1.287974867
M132T89	cis-4-Hydroxy-D-proline	C5H9NO3	131.0582	132.0654505	88.7624	302651390.3	350527513.7	247799271.4	289755857.3	333801606.2	262782756.7	311004829.3	221840327.6	230432652.3	64754241.88	83657287.12	51997998.76	63953992.69	48834073.06	36826254.84	52827919.15	57127618.85	65068061.4	4.85783945	1.18E-07	1.273868061
M237T538	Farnesoic acid	C15H24O2	236.1776	237.184488	537.962	128836165.9	86364619.09	76631704.28	69288349.43	82854400.9	109105870.3	89941723.46	108971432.3	108447682.3	22073166.3	16027992.93	3077694.201	3815600.564	4982365.182	5089640.573	21089145.78	4624213.461	5029727.629	10.02734523	1.20E-07	1.259272025
M357T550	Pluviatolide	C20H20O6	356.126	357.1319726	549.781	240948603	211395624.2	206067256.2	259957359.1	217983827.7	224999020.9	192526525.3	250925008	138426747.6	14571750	13136715.58	12604749.41	10997533.13	16076672.73	26416922.73	14297004.64	15803933.41	11671440.64	14.33306499	1.33E-07	1.285517021
M112T100_1	Cytosine	C4H5N3O	111.0433	112.051058	100.3117	462049952.3	355210805.9	453317006.4	349327726.2	406328193.2	347553633.8	359312801.6	445989944.4	388177809.7	1369642816	838794077.1	1243538578	1433464937	1229131774	1241229679	1160610178	1345355019	1314392795	0.319185473	1.48E-07	1.273202552
M184T88	Phosphorylcholine	C5H15NO4P	184.0739	184.074154	87.5153	375705849.5	525054551	417065847	442847790.5	342431366.4	589515142.5	384951397.6	409901402.5	426106265.7	1615859.839	17691633.57	2764493.517	4218879.193	1884875.192	1756580.756	3984923.043	1915213.397	1718610.185	104.2201926	1.52E-07	1.286531433
M135T302	Xanthine	C5H4N4O2	152.0334	135.0298561	302.374	2467912.635	3256892.598	5692632.739	4815901.832	3439100.814	3368895.928	5632418.465	3129458.522	3454568.79	20985062.17	14104213.52	14039556.09	16739646.43	19077176.18	18113257.57	16080694.95	22161567.23	22124876.93	0.215741506	1.58E-07	1.261437328
M137T801	1,8-Cineole	C10H18O	154.1358	137.132226	800.614	51389112.39	12965008.79	16599433.07	19073241.42	49269899.59	19136256.93	50273362.36	16363923.34	28461069.23	322230717.9	325622124.7	370051059.6	551649812.4	452751687.3	371703597.5	475666976	421289766	385605621.1	0.071678551	1.64E-07	1.277417856
M153T302_1	5-Aminosalicylate	C7H7NO3	153.0426	153.0400824	302.288	19640637.02	18370951.75	21326842.67	18076354.42	21692715.95	13818566.62	18732754.73	21995035.76	16255298.03	73206818.36	45835284.36	55333051.66	57295805.04	67755232.64	64034526.18	54727974.76	72206058.29	62435627.58	0.307344103	1.64E-07	1.269310078
M144T327	5-(2-Hydroxyethyl)-4-methylthiazole	C6H9NOS	143.0405	144.0474929	326.571	5308121.458	4879097.876	5567917.719	5159647.806	6573694.487	4117766.139	4846191.952	5979733.913	4720708.72	80790606.81	68689756.63	60763961.41	80053335.1	70444328.53	61495723.4	89459341.11	100240305.6	82678769.74	0.067883365	1.73E-07	1.285610979
M139T399	3,4-Dihydroxybenzaldehyde	C7H6O3	138.0317	139.0392516	398.562	37401558.32	39360786.63	33354432.51	60144820.82	39458608.92	44260507.08	37595870.01	35376193.18	44711240.77	3568134.618	3953860.731	3572207.609	11508454.9	4034360.822	3563636.304	4270599.204	3702539.944	3711991.861	8.873273103	1.82E-07	1.26526469
M284T105	Guanosine	C10H13N5O5	283.0917	284.0973149	105.123	129976606	218866997.6	209978744	136382412.4	140002776.8	112074288.8	134131353.1	165558668.9	133407318.2	408412053.3	351736215.9	294646930.1	401594185.7	323225656.1	313139202.3	286781626.7	430752126.7	385243859.4	0.431971649	1.90E-07	1.215233211
M147T559	Coumarin	C9H6O2	146.0368	147.0446833	559.3875	1091651946	1436644121	1235353487	1249046657	1820033745	1041829644	1376962766	1126775888	1444626159	5130600.857	6278522.792	4126939.126	4428511.56	3099135.606	4345741.493	3621263.257	3932362.471	3575254.422	306.7835043	1.96E-07	1.285072259
M147T88	L-Glutamine	C5H10N2O3	146.0691	147.0755089	87.5475	517117318.3	594305692.4	882085118.4	656972547.8	594830757	565188136.4	639720186.9	584891504.7	809255021.2	155448535.3	259502266.1	160503037.2	201856523.5	114653534.3	99345105.99	106547807.4	131462234	128726738.5	4.303511972	2.05E-07	1.249170908
M174T271	5-Hydroxyindoleacetic acid	C10H9NO3	191.0582	174.0546942	270.925	12230734.82	11169557.06	16540445.73	9131607.326	6289944.716	11885584.35	12726425.22	10290098.78	7838780.154	81917056.43	44676178.1	57082017.94	61899801.72	60704851.89	70218196.83	62791889.73	76245315.19	76731137.55	0.165640277	2.27E-07	1.270074587
M209T328	Aminocarb	C11H16N2O2	208.1212	209.1277594	327.864	11681147.22	1883544.729	15376271.34	10281813.04	1916833.269	1595823.954	9882663.038	9505301.028	1563834.235	78416098.12	74128840.42	59273203.52	60242839.23	54599045.57	42921223.8	61954365.91	87993982.65	75036403.23	0.107115495	2.37E-07	1.253898817
M161T448	3D-3,5/4-Trihydroxycyclohexane-1,2-dione	C6H8O5	160.0372	161.0600794	448.361	253653215.7	305138717	235989504.1	405390163.6	277093349.9	305570056.7	254340021	254135616.8	253743625.6	6772542.654	30203529.49	17536250.02	15415509.22	27361803.47	30081403.32	18703820.54	21737150.94	14776748.86	13.93872378	2.46E-07	1.278174904
M243T345	Thymidine	C10H14N2O5	242.0903	243.0973131	344.5985	3483102.113	3241820.997	14487119.25	3279459.512	3458620.373	3385329.27	3318970.361	3841229.853	3713491.419	77654727.24	69018677.71	43273599.96	69139486.14	58564057.55	56397983.92	74914277.96	85952768.45	84112888.14	0.06818611	2.77E-07	1.267140612
M121T371	Tyrosol	C8H10O2	138.0681	121.0644492	370.899	5273838075	5428464840	5794172968	4435704419	3387393394	4173853083	3936547935	3835160679	3669892504	5372769.351	30355925.09	5060780.711	5563088.204	4195254.463	3964659.747	3972842.808	3874654.687	3642532.056	605.0531963	3.01E-07	1.280837485
M135T782	(-)-3-Isothujone	C10H16O	152.1201	135.1165256	781.587	1004681427	1089000053	1115543095	1086992708	1161741740	917858402.6	948807233.3	776304116.7	642331503.5	99472443.5	104190122.6	121349879.7	112961889.5	161469025.3	164658354.3	109923989.2	145253823	144800891.5	7.51087308	3.16E-07	1.275807787
M169T467	Beta-Carboline	C11H8N2	168.0687	169.0756533	467.278	26664686.12	16893266.96	23277865.48	17561469.17	14189092.16	13453750.39	17029674.91	16206492.21	16253557.99	152229519.7	77464325.99	139288808.6	154524136.9	126802538.8	127420261.7	146102456.1	162177015.6	147380582.7	0.130964173	3.96E-07	1.271599748
M169T384_2	(6E)-8-Oxolinalool	C10H16O2	168.115	169.1220202	384.19	76484869.9	102625929.7	64800503.44	88126916.1	49903784.83	77406266.81	70472201.73	84026668.92	78108477.22	3857023.615	2739855.367	3226678.976	3131961.328	3368910.5	2986489.459	3356886.646	3345215.929	3606775.334	23.36125447	4.03E-07	1.277642539
M227T782	Amobarbital	C11H18N2O3	226.1317	227.1426772	781.633	2041611853	3044965669	1908634086	3278842845	1912190265	2875421479	2396363006	2752215911	2850411974	12587951.7	20040398.32	22999863.22	22981898.11	17337297.37	23944636.07	15649850.57	11687012.41	13048409.22	143.87973	4.15E-07	1.277421751
M135T431	(R)-mandelic Acid	C8H8O3	152.0473	135.0440313	431.181	363271427.6	293095440	246071499.3	336984253.9	224235774.9	261387456.2	187602654	259225919.9	297696967.8	20836878.42	44895478.55	15728298.08	14275547.61	35261173.08	13728698.16	25072002.41	14404253.72	19312718.93	12.1345886	4.15E-07	1.268709396
M113T484	Ketoleucine	C6H10O3	130.063	113.0598528	483.961	14064439.26	2654554.541	3109520.46	2562377.899	3250137.001	2328902.633	3211749.406	3214798.94	2190854.516	37325506.32	39008692.01	36720107.3	43750933.78	38141211.19	49007775.12	42394612.17	67384531.72	37203069.36	0.09358896	4.25E-07	1.245949327
M353T710	(13E)-11a-Hydroxy-9,15-dioxoprost-13-enoic acid	C20H32O5	352.225	353.2284401	710.456	140446389.5	191827419	160617443	124771324.4	94917374.59	248194094.7	147150274.2	149922773	310819270.3	569381627.2	336197126.5	388089549.6	613395173.3	483063170.6	540263863.7	460541684.3	461181267.2	542136174.6	0.356981622	4.29E-07	1.196856568
M204T816	(+)-Germacrene D	C15H24	204.1878	204.1826502	816.372	292544040.9	246024554.6	264598266.6	281086050.4	343711536.3	241152139.9	219100183.3	226570833.1	162570207.1	3339221.959	1731103.736	1793939.86	2651636.595	1319845.323	1842283.103	1504733.255	2406075.859	2033749.638	122.2900732	4.45E-07	1.276616125
M283T787	Metolachlor	C15H22ClNO2	283.1339	283.1322673	786.607	444561989.5	489390082.2	304500201.3	475786119.8	492173044.1	572403758.9	367709806.6	621820083.6	533358680.6	2092582.794	2954704.629	9245531.281	15081799.25	6232575.596	7815050.016	2343194.078	9864729.654	953288.3371	76.02405541	4.88E-07	1.275067042
M331T759	Malvidin	C17H15O7	331.0818	331.0799187	759.303	2435421008	2867636691	2351550109	1838363240	3033379850	2574591233	2130768760	2155418992	3517642659	70255213.4	84369533.46	56239313.11	44944175.27	19610860.88	19648130.64	14343544.87	25060668.16	15917908.07	65.36948878	4.91E-07	1.274939042
M152T314	Guanine	C5H5N5O	151.0494	152.0560827	314.401	218303418.5	175943530.1	168980683.4	178705354.6	125187594.1	143316764.1	165225440.3	149511821	188290772.2	1014241140	747652942.9	576065472.7	773372213.5	651400835.9	698206912.4	771202694.3	937376169.3	846029977.9	0.215730161	5.30E-07	1.265564391
M133T584	(2R,4S)-2,4-Diaminopentanoate	C5H12N2O2	132.0899	133.1006372	583.869	376336817.8	329824476.3	330740009.5	286177909.2	354447088.3	280749075.7	264094469.7	241576023.1	380983706.1	87697960.17	78419375.3	81778788.76	80533248.32	88148845.41	90758971.78	78366742.74	89930679.82	75031421.31	3.789873856	5.61E-07	1.270829653
M181T803	L-Sorbose	C6H12O6	180.0634	181.0644108	803.326	322040020.7	345831718.3	377801570.9	218556484.8	230628548	274162967.1	275072938.4	270172320.5	228386643.6	22435171.23	21490761.78	17788271.25	20027152.54	18383405.16	18761191.52	18156691.77	16807193.32	20257108.97	14.60397329	5.71E-07	1.273480749
M249T717	Juvenile hormone III	C16H26O3	266.1882	249.1841777	716.6645	2668425.236	2537100.698	2247771.186	2034128.08	2147450.464	1707699.425	1437913.044	1632892.944	2298010.443	25521499.64	20172523.8	36505953.31	29445340.36	22933087.89	23781774.4	22660202.6	30603035.3	31764472.69	0.076878893	5.75E-07	1.272228251
M295T820	13-L-Hydroperoxylinoleic acid	C18H32O4	312.2301	295.2258432	819.623	9146024.069	7545522.443	10758566.05	7833634.783	38705222.68	31145112.13	37632738.81	34611295.44	79155075.65	169305996.1	123067379.1	147802021.6	212055375.8	279502111	183740499.6	192526009.1	178768256.1	172005212	0.154652393	6.08E-07	1.217464845
M314T268	Geranyl diphosphate	C10H20O7P2	314.0684	314.0907327	268.276	251718151.7	235217462.2	375374126	295442488.8	236203674.5	197034600.6	260805341.7	317856695.6	244856107.8	75699609.3	33351656.56	62337026.73	66504423.9	107277917.2	132513764.7	74506616.77	84732041.46	76104514.12	3.3862767	6.41E-07	1.217703819
M257T798	Nandrolone	C18H26O2	274.1933	257.1891857	798.364	145734953.6	41905184.72	235514533.3	165641457.3	175906700.3	170385716.5	159632279.9	190430450.5	194108407.3	489217155	256739009.6	348501334.4	471599179.7	448997760.2	469273347.5	426602258.8	483669917.9	459801189.5	0.383784569	6.46E-07	1.196511142
M209T502	trans-Isoasarone	C12H16O3	208.1099	209.1169467	502.065	91852343.88	78335551.59	122173441.5	126139698.9	89070553.02	85568575.53	93995375.67	108705254.6	79358262.06	375761475.8	346035171.6	202639591.4	353867197	315870309.7	379935537	427182990.8	343919207.5	357450557.8	0.282080048	7.59E-07	1.250644378
M152T400	(R)-Mandelamide	C8H9NO2	151.0633	152.0703159	400.376	34913059.77	42730978.12	34220341.72	31356582.04	47320230.86	31488479.84	43677417.25	46492222.76	37063696.76	80070081.24	93477399.56	103848848.4	78331832.69	60266839.96	72469512.27	85530680.3	83550779.12	78509140.09	0.4745066	8.11E-07	1.215433011
M123T675	4-Methylbenzyl alcohol	C8H10O	122.0732	123.0803991	675.491	25511807.54	19176722.75	22265104.06	24407855.98	21396917.55	22025216.93	22910866.69	18021260.66	22035837.95	38973679.92	31602313.1	34849371.87	31397758.32	37073126.87	43597140.7	35756231.92	43277111.94	37928472.94	0.591264796	8.15E-07	1.212680912
M128T681	(R)-5,6-Dihydrothymine	C5H8N2O2	128.0586	128.0620267	681.012	50759476.21	61048461.04	30237770.15	51434765.06	39664437.26	53409803.4	55735574.5	44978245.4	52916414.52	6539102.301	6373427.191	6996755.087	6806200.622	7081232.971	7264377.308	7302113.837	7508573.109	7523316.272	6.943517032	8.32E-07	1.268521785
M200T427	gamma-Glutamyl-beta-aminopropiononitrile	C8H13N3O3	199.0957	200.0914416	426.91	5697588.885	11601014.82	18457530.32	8298318.621	16184738.58	12762962.07	19081092.62	9676381.118	16046577.78	32742623.11	25524455.18	33387905.57	35372730.47	30970271.87	34641689.69	49395741.32	32074591.35	34952762.42	0.381172422	9.18E-07	1.185020635
M517T543	1,5-Dicaffeoylquinic acid	C25H24O12	516.1268	517.1325435	542.877	1845490878	1741560781	2032193350	1648762073	1243445180	1902858611	957001570.9	1564091200	2077406238	20381134.61	47067616.67	34599509.85	13741001.2	98088526.46	21175069.7	45308745.23	19819035.53	26353713.09	45.97620365	9.26E-07	1.266340671
M176T546	Indoleacetic acid	C10H9NO2	175.0633	176.0704503	545.69	23168766.91	16019140.66	26192001.1	17943304.37	20700561.79	18072197.32	17111844.76	21254164.61	19950641.54	148023614.4	169203842.3	129147980.4	193112248.3	116949447.4	102142274.4	124197162.8	132193589.6	145071561.1	0.143179881	9.80E-07	1.263449021
M136T470	Tetrahydropteridine	C6H8N4	136.0749	136.0753772	470.2015	17217488.08	15689199.51	15689555.05	13708792.31	11752801.04	13684673.45	14591073.33	16861521.28	10916029.67	45778467.97	56849533.57	71080930.76	44108764.1	42477514.21	45805659.89	51003644.67	47282557.53	46293911.22	0.288698965	1.09E-06	1.250776893
M287T642	Luteolin	C15H10O6	286.0477	287.0544906	642.098	2578220260	2266318613	1839087635	2296301808	2219911510	1826811142	2029995156	1420194978	2364852769	942630179.2	1072152868	688374251.7	688471885.3	1303209745	996961538.3	942265089.4	781248166.8	896049068.4	2.266980078	1.13E-06	1.202734146
M137T409	4-Hydroxyphenylacetaldehyde	C8H8O2	136.0524	137.0590167	408.516	8293541630	10095699412	5792643441	11566073526	7402202893	10578718410	7093233339	7017895955	10066454550	142748914.6	138940825.5	112287876	110462297.2	113737341.9	92632909.77	110487993.9	92084863.91	89080672.35	77.7149971	1.18E-06	1.264151706
M100T374_2	Cyclohexylamine	C6H13N	99.1048	100.1123344	374.192	196746155.1	5988966.841	176586457.5	176104075.8	209994895.1	5375751.901	12039962.11	6113366.415	5448459.12	480981654.4	251172509.6	340033732.1	592967957.9	535132831.1	499378921.5	383921078.9	480804992.4	457056949.2	0.197540182	1.25E-06	1.168397088
M496T769	1-palmitoylglycerophosphocholine	C24H51NO7P	496.3403	496.3396081	768.785	1301195980	2099878522	2816945872	1866181156	1889388457	1922626001	1772183951	1581154984	1537319581	1654222.508	212163110.8	120682592.2	183253255.9	50221321.77	172557244.2	159182218.6	28172213.43	213045952.4	14.71329804	1.26E-06	1.254160109
M118T371	L-2,4-diaminobutyric acid	C4H10N2O2	118.0742	118.0651925	370.669	115728347.4	120408983.8	129269994.7	100147230.5	80400341.68	96717299.14	92354740.83	85499880.47	82093956.06	28002538.99	23192340.52	24663288.64	31928443.22	29459528.52	28267041.4	28091050.07	29481335.43	29793675.32	3.569374722	1.37E-06	1.256105397
M286T813	Morphine	C17H19NO3	285.1365	286.1510206	813.009	67828851.75	89598942.29	57964546.76	111305205	66415491.46	106436876	69351117.14	88839411.43	90548622.92	10106417.9	3504937.07	5175260.446	6752133.807	4462364.41	5222405.8	7421555.405	8746590.861	7376117.584	12.73298095	1.52E-06	1.257074969
M314T100	7,8-Dihydropteroic acid	C14H14N6O3	314.1127	314.0898323	100.384	111871959.8	85683288.93	143296275.2	176011536.5	110156223	82126595.33	123764063.3	142059438.8	138204860.8	3554481.355	18222406	6607540.512	3883474.513	19111446.59	26594300.33	20308463.57	4528185.356	14885065.99	9.458097599	1.60E-06	1.238546744
M302T583	Oxymorphone	C17H19NO4	301.1314	302.1378483	582.511	1054065.33	676917.9177	846365.3887	1250062.164	973092.6334	759207.3313	916144.0715	884594.4066	3542856.763	49793148.75	79909478.34	50132263.39	49296817.94	75003269.81	80967190.9	61821079.71	47046085.07	49435573.02	0.020064791	1.66E-06	1.258102013
M223T501	Dillapiol	C12H14O4	222.0892	223.0962237	501.1725	106649597.6	75314482.78	97899871.4	146058048.6	123104994.4	101946194.2	69936002.44	133361611.1	100354637.5	5255103.532	4435443.131	4090383.403	7054479.157	4669479.593	4725486.557	4876184.863	4968119.072	4477142.348	21.42730431	1.94E-06	1.256312301
M169T763	(1S,4R)-1-Hydroxy-2-oxolimonene	C10H16O2	168.115	169.1219825	762.976	27657812.1	34237158.26	25566166.9	28676960.58	36168570.58	29932152.09	44486360.4	45184324.64	33861219.77	6831954.205	8787392.375	7301885.921	5891074.137	6077081.47	6586995.366	5484988.78	5400540.565	7832647.86	5.079706902	1.98E-06	1.249333304
M406T396	Clomifene	C26H28ClNO	405.1859	406.185465	395.685	613270.1594	614851.0076	1223489.069	493480.0482	596186.6183	695402.692	2746571.573	966506.5739	477459.4231	33762787.31	55307995.31	35669921.69	50577936.64	42576988.38	26649411.88	37523111.72	29590658.62	35210232.46	0.024295097	1.99E-06	1.254664408
M179T831	Methyleugenol	C11H14O2	178.0994	179.1063169	830.604	34288864.06	47938409.64	35621565.69	19755415.4	42481945.16	50286085.18	36820596.07	28122370.78	33031621.33	25856203.61	3705716.544	4508919.298	3416017.041	4237037.718	4240443.758	4772219.765	4106957.877	5469025.827	5.444089496	2.02E-06	1.166674638
M351T816	Misoprostol	C21H36O5	368.2562743	351.2511909	815.981	50942055.26	62279240.95	98159773.73	84046966.91	108730836.6	62229616.89	84040747.78	59671352.48	75049584.72	172656587.1	124364594.8	168122810.5	151783172.2	234422278.2	195107045	168298965.9	218375539.6	186344746.3	0.42306912	2.24E-06	1.185537043
M341T536	Isocorypalmine	C20H23NO4	341.1627	341.1375658	535.572	175449736.3	245896153.1	217357977.8	269577063	218240703.3	237294658.4	272124137.9	248206829.8	120941764	68056122.6	89378753.83	41903527.25	60777540.31	56338241.07	72755884.87	41870377.39	40237121.27	84836888.73	3.605273674	2.40E-06	1.215978672
M179T603	7-Aminomethyl-7-carbaguanine	C7H9N5O	179.0807	179.06964	603.116	1053371994	706778434.1	502678242.5	706723774	522919434.9	833481059.5	681478456.2	910189843.5	690600076	48074348.79	46066717.27	44900609.17	32021433.19	52846128.99	58777019.32	48338225.76	43141373.02	41003275.87	15.91693798	2.47E-06	1.252170744
M277T710	Stearidonic acid	C18H28O2	276.2089	277.2157053	710.364	51290671.13	62623057.82	55657996.75	43507498.04	28526884.25	78115746.66	56154475.01	68816805.82	138888863.5	157099186.8	113115327.7	194174935	166787285.7	168428552.3	186388134.5	210628068.8	149425861.1	145587943.5	0.391236384	2.62E-06	1.152283362
M130T147	Pipecolic acid	C6H11NO2	129.079	130.0857111	147.285	275604672.9	334222231	441587160.9	306495279.2	652417729.2	304484830	312027607.3	386856289.9	304685089.1	9810141930	4790208626	5712477961	7974933130	6986196891	5804022830	5950701645	9223808122	8857222695	0.050965988	2.88E-06	1.248787847
M166T91	L-Methionine S-oxide	C5H11NO3S	165.046	166.0535654	91.4162	65994530.02	80779922.88	95126197.33	72356726.69	56526189.75	64786396.65	61527131.48	57810140.85	58478108.61	172932364	134397184.3	121574729.4	215047069.6	160007407.7	133867841	185312918.1	164631917.4	153531263.5	0.425577047	2.88E-06	1.202397063
M154T101	N-Acetylhistamine	C7H11N3O	153.0902	154.0973179	101.122	8731260.213	11869443.28	17548440.22	7482612.438	6824295.861	7867584.407	4782924.25	5059114.74	4830352.287	25960801.05	21541069.31	14365674.05	31493933.98	22845196.15	19715125.25	21760677.13	25246874.47	26412964.91	0.358245906	3.11E-06	1.150776191
M179T606	Methylisoeugenol	C11H14O2	178.0994	179.1059738	605.828	278448726.2	186962263.5	128186708.2	180406922.8	136949434.8	217760803.8	174253242.1	233018657.2	179297840.7	14079180.75	12112459.23	13304967.11	9034125.37	14921966.27	15377110.36	12517055.04	13043212.28	12809414.51	14.6355977	3.16E-06	1.247914311
M166T470	Normetanephrine	C9H13NO3	183.0895	166.0854368	470.457	39967477.24	45692551.08	54142679.93	55821244.2	52987670.71	36749511.57	46317826.85	59075361.15	37284841.19	251205837.8	351503346.4	380370861.7	210383860.2	225979514	235043451.6	257537307.8	247392842.3	229599366	0.179169622	3.18E-06	1.242466041
M277T505	Aspartame	C14H18N2O5	294.1216	277.1168313	504.782	2478372.791	8416248.232	3675223.05	2373216.102	2772574.109	2455872.019	8029128.442	3269873.623	3496153.236	113567669.9	55428990.45	75881923.68	110990842.1	116778519.1	116949192.3	119019438.6	154005304.9	119845139.1	0.037626364	3.37E-06	1.245080968
M273T749	Estradiol	C18H24O2	272.1776	273.1840041	748.9555	269651503	473994088.9	284984433.9	456298280.7	201479607.4	365708922.9	327148551	343599425.8	302801725.6	57603451.92	57348203.59	53744769.65	60761871.93	14936599.84	12996167.22	11561135.68	47758105.31	12791918.14	9.182537553	3.41E-06	1.228019464
M380T660	Fludrocortisone	C21H29FO5	380.1999	380.2061684	660.356	17986682.88	14957843.31	8808775.211	12202254.97	11803637.85	16709905.35	9094836.581	12927537.9	17971774.7	2098504.787	1101002.478	5188818.622	1643663.823	1628724.877	1914799.286	1405426.122	1876209.464	2062133.725	6.472932804	3.47E-06	1.215185973
M157T813	2,6-Dimethyl-naphtalene	C12H12	156.0939	157.1012021	813.143	56239980.55	46053357.18	8586770.313	12534546.82	30289188.78	37769210.64	34186257.37	28425767.52	47925934.53	993288459.8	758863312.3	651139866.9	1397002779	1388337067	1540825416	1236004626	1285353662	1124397153	0.0291089	3.58E-06	1.245236627
M183T680	L-Iditol	C6H14O6	182.079	183.0828846	679.8005	344231879.4	390480248.1	228729293.8	350140560.6	250381111.2	336198785.9	300016180.5	469608480.9	325418627	73154811.63	203998172.8	81761499.65	151804352.4	98278348.48	180519786.3	90714861.21	116965603.4	94962243.07	2.742460855	3.71E-06	1.164254928
M185T802	(2-Naphthalenyloxy)acetic acid	C12H10O3	202.063	185.0593838	801.589	1721592224	1071758309	793471831	949943891.8	1037903129	936839395.8	1250411959	795188954.3	1092401376	19114478.77	48239430.99	20558727.02	21747471.18	62606612.37	17141200.77	16749777.49	52531483.02	57599964.31	30.50851158	3.99E-06	1.242604159
M282T166	1-Methyladenosine	C11H15N5O4	281.1124	282.1186198	165.63	13174196.9	10113883.46	14618307.47	10203117.02	14011459.33	9085594.224	10535423.23	15925761.07	12006398.85	52342576.98	31235255.1	35303066.58	38268883.34	51856289.95	54046319.16	33628811.83	52096743.67	50879634.96	0.27442027	4.03E-06	1.226042183
M259T234	Linatine	C10H17N3O5	259.1168	259.0918947	233.7665	2943127.23	2089266.982	1388377.714	402659.6126	2632757.925	961210.5253	768955.4519	1283709.639	796160.0947	15552024.36	9557402.647	8167031.498	14788878.51	16345162.91	13625574.95	17792174.1	19112243.09	19221110.51	0.098882429	4.07E-06	1.228834567
M123T452	(S)-1-Phenylethanol	C8H10O	122.0732	123.0805713	451.519	139358560.5	118267604.9	173763436.5	114190209.1	100703665.6	118098520.1	107033125.1	161493164.2	85252588.1	20419235.18	17262395.77	19934949.33	21215501.48	23335682.09	23692217.7	18101218	15790439.28	22237449.82	6.144109421	4.14E-06	1.240630033
M264T459	Plenolin	C15H20O4	264.1362	264.143125	458.5565	45789531.37	51573638.99	81810441.94	65991475.2	32677416.73	54647371.96	53503163.02	45961692.39	45173658.44	1538771.218	2651369.811	2210136.097	6432642.391	1987316.905	1970286.724	1901683.271	2039762.298	1906570.859	21.07593507	4.24E-06	1.239453739
M288T604	Etodolac	C17H21NO3	287.1521	288.1586762	604.407	3577398.671	3909501.153	2259135.938	4995571.118	3379062.056	4298166.147	4520993.26	4596242.602	4981458.228	263691213.6	212182222.9	107140096	234767837.9	319183042.3	332803848.7	285198952.7	306549230.2	236158170	0.015893255	4.45E-06	1.241873494
M183T553	N,N-Dimethylhistidine	C8H13N3O2	183.1008	183.1014122	553.434	40513315.09	51539325.52	45206369.47	59682310.33	66907258.69	48766935.1	42946505.71	45052995.08	47838316.8	22425597.1	21139900.39	19198836.9	19409003.81	20007810.48	18471911.66	19834551.67	19593111.29	19406461.04	2.498525638	4.52E-06	1.235866531
M160T422	4-Acetamido-2-aminobutanoic acid	C6H12N2O3	160.0848	160.0964788	422.117	18797110.58	18585190.45	26015229.82	17705775.49	4204524.353	13142874.58	14928869.25	18205281.26	13897672.37	37957270.86	21542465.54	46358606.14	46117584.27	39029261.3	32248848.03	41867154.54	40863188.53	41083411.58	0.419176115	4.63E-06	1.146971416
M551T520	Quercetin 3-(6-malonyl-glucoside)	C24H22O15	550.0959	551.1023569	520.204	989276439.7	666204803.8	821876660.3	996531977.3	557306461.3	631836681.8	604807738.7	493490990.5	1041789005	236626.3431	633010.0626	0	0	0	0	0	0	0	7822.948434	4.79E-06	1.240480236
M202T407	Thiabendazole	C10H7N3S	201.0361	202.0441497	406.862	1053853415	1116511322	1115670952	1208981404	1172125168	1269614692	1165608829	1032659498	1015330997	1493732014	1340614938	1325027266	1337380843	1531716188	1363868523	1586482808	1448226577	1351318622	0.794339031	5.00E-06	1.138924055
M140T372	Phosphonoacetate	C2H5O5P	139.9875	140.070151	371.989	4803960.691	5261140.627	26638607.47	5626733.309	4690636.35	3680567.023	4906255.774	4859050.775	3702919.507	54198047.74	50590677	46816067.53	51126835.96	102545328	57970328.46	84329818.39	57355354.98	65669181.86	0.112460019	5.00E-06	1.19727428
M249T773	Abscisic aldehyde	C15H20O3	248.1412	249.1471959	773.392	50370132.5	42862828.6	11503516.91	14967188.11	14833465.02	31906843.72	16038944.74	30274184.37	31361429.78	510487241.4	676633286.9	749349438	597849395.8	522607407.6	328409859.5	528439029.7	316997357.2	512813807.8	0.051462858	5.02E-06	1.236653577
M436T526	Polhovolide	C23H32O8	436.2097	436.2167363	526.3555	195885347.2	238565794.9	199349486.1	112578670.6	140054829.5	125697346.7	141478744.5	140838476	230993600.9	2715246.634	2087724.955	1979223.005	3012422.916	2132303.257	1974808.407	2252777.131	2075347.269	2955540.229	72.00443431	5.33E-06	1.238278926
M177T749	4-Methylumbelliferone	C10H8O3	176.0473	177.0542066	748.7135	288650602.7	585274814	473547551.3	371735113.6	236534761.6	433213484.2	297390635.1	401155990.4	341023285.8	2146145.896	2221669.561	2454811.303	1969309.592	2239254.918	1281892.369	1266599.169	2255299.345	2087762.603	191.2947088	5.37E-06	1.238163275
M271T555	Pelargonidin	C15H11O5	271.0606	271.0590082	554.963	479376494	276679754.6	169890630.2	308318360	274569036.7	333219038.1	330582733.4	235389131.3	287652227.1	1758460.051	1542244.744	901868.1864	1066268.404	1573956.98	1350248.773	1332734.828	1565036.861	1590429.273	212.5719317	5.41E-06	1.238021525
M261T778	Isohelenol	C15H18O5	278.1154	261.1111613	777.604	1954735655	2972461553	1515932397	2551017772	2671077784	3203828511	2734783837	4222316412	3298408671	10329302.36	75431227.12	45316925.52	69974552.92	13350561.88	93408500.37	10540145.61	63519074.28	61960589.05	56.60841499	5.78E-06	1.236149918
M187T161	5-Guanidino-3-methyl-2-oxopentanoate	C7H13N3O3	187.0957	187.1077933	161.258	17422072.02	17395967.66	29412013.13	5937077.412	21678643.44	6287872.814	7670734.291	7964024.706	7647578.978	113498390.3	44274607.09	52027973.07	96529767.74	102296994.9	83348812.94	83204800.1	104881436	92469715.51	0.157166184	5.78E-06	1.201529386
M174T472	Demethylated antipyrine	C10H10N2O	174.0793	174.0759301	471.674	35243653.48	21602519.58	39455391.73	28076867.87	20186529.46	29583950.3	20500519.28	36232404.32	24891999.3	3820248.075	2593266.294	4286040.446	5497677.414	2705243.735	2730912.61	4226429.483	3002259.082	4117775.514	7.755457188	5.83E-06	1.230853962
M175T162	cis-Aconitic acid	C6H6O6	174.0164	175.0235463	161.671	20366502.59	19490836.86	20267964.19	17292082.88	11854394.98	13395147.35	11671818.6	12758103.72	14250144.18	3968734.466	2067581.699	3999975.75	4412452.551	5247259.272	5717381.677	7140625.482	5006806.117	4672513.355	3.34681149	6.06E-06	1.195928872
M384T824	7-Dehydrocholesterol	C27H44O	384.3392	384.3440596	823.826	9627824.738	10752091.36	78196284.5	35609401.91	35181012.22	25454899.81	7649929.165	42070300.48	6706334.155	527471114.7	312392283.1	876200427.5	642519164.5	404241189.1	520464361.7	587986165.2	539108067.5	575365771.6	0.050393251	6.36E-06	1.227788984
M123T154	Niacinamide	C6H6N2O	122.048	123.0548975	154.147	501180251.3	693306440.8	665044519.7	704999805.4	527858759	591747272.7	598390643.7	598480604.1	714530778.4	1448838787	1103388033	1680786135	1637507796	1013484395	1335011977	1199407005	1644496817	1332486603	0.451420339	6.56E-06	1.205062275
M152T439_1	L-Arabitol	C5H12O5	152.0685	152.0702998	438.55	8655722.674	11931040.45	14270416.29	13285623.48	11862128.17	10849377.28	10400904.76	11378988.1	11566724.07	50469520.58	72096265.24	86927961.63	53964548.41	40953955.71	49676676.89	59402735.8	54019546.21	53451090.76	0.200016249	6.70E-06	1.229193533
M417T671	Daidzin	C21H20O9	416.1107	417.1512452	670.8345	31683457.07	17366846.36	21987392.29	16396387.73	14852308.3	26140633.17	13265944.29	4155922.464	21297212.16	68138922.5	102886819.7	86152831.1	53064211.82	49969174.41	61833578.47	53841410.68	72274633.85	82476877.55	0.265042674	6.70E-06	1.181545739
M155T670_1	2,6-Dimethoxyphenol	C8H10O3	154.063	155.0698284	670.416	6637196.118	8079666.181	6421465.69	7543719.572	6831431.88	8598738.279	5928243.388	7104682.853	8188895.928	110009485.5	171654051.4	121600374.4	83231940.43	80953042.59	113370833.3	73670112.18	104835423	104398248.9	0.067793344	6.91E-06	1.232561745
M346T241	Guanosine 2,3-cyclic phosphate	C10H12N5O7P	345.0474	346.0543123	241.155	51829417.84	60819999.21	36081413.71	47776282.58	83147310.26	43201728.3	54827577.32	52393771.9	30906743.07	1080224.911	8024568.941	11328202.43	1283419.641	2286145.86	836498.2454	1116059.033	1120930.24	1308237.955	16.24082507	7.04E-06	1.21345318
M168T681	Phenylephrine	C9H13NO2	167.0946	168.1016889	681.421	2406079.358	2681623.615	6044843.052	2416436.483	2429168.339	4823027.83	2588086.66	1823591.028	2171504.623	25292075.34	26936808.03	45390047.34	21950352.83	19703940.07	26716840.95	25481042.06	26158525.5	24411439.29	0.113139315	7.06E-06	1.220940222
M167T562	Vanylglycol	C9H12O4	184.0736	167.0698809	561.666	261432997.6	266721292.8	299312246.9	257194841.7	118475836.4	223133446.1	193497231.5	200468841.3	208778347.9	97441555.6	78556828.02	63094472.59	89603990.49	18777639.06	95723661.32	68489111.81	69152326.06	93199196.65	3.010234927	8.39E-06	1.173160945
M109T470	p-Cresol	C7H8O	108.0575	109.0649862	470.314	72114530.49	63188777.99	78893377.89	47001940.98	59476690.44	49011078.56	54392242.49	77870939.16	60287533.63	35016951	23574705.49	17417613.53	34853622.33	31054990.81	29829091.49	30706458.74	33251184.84	31888031.47	2.101093256	8.45E-06	1.168092795
M258T527	Tolmetin	C15H15NO3	257.1052	258.1119305	526.539	52499790.48	45883228.48	80468220.46	46147308.72	61137284.43	36914906.73	39956227.64	68577270.94	42152000.91	4676550.197	3868243.204	4404415.37	4141826.499	4950101.38	4722985.294	3683832.005	3487454.297	5243556.33	12.0915967	8.87E-06	1.226743017
M176T368	Guanidinosuccinic acid	C5H9N3O4	175.0593	176.0705603	367.7235	25785997.1	22871014.37	22030744.05	19647642.64	15590568.6	19057752.87	20640344.69	16291373.68	18372445.85	7001829.704	8798119.335	10320626.74	1563445.923	11202996.9	14437957.27	1923954.512	9319733.713	1913337.616	2.711829957	9.04E-06	1.136400156
M191T481	6-Methoxymellein	C11H12O4	208.0736	191.0699449	481.005	83997538.27	92108735.72	71759251.19	91807101.89	50721722.21	72653705.36	56827274.73	67968032.74	63358214.96	28586295.98	29458511.18	23700829.91	22807402.35	29503157.13	29470120.08	24966569.29	22979919.95	26808780.23	2.732907682	9.33E-06	1.213720024
M95T458	4-Aminopyridine	C5H6N2	94.0531	95.06067804	458.452	7905406.513	8252418.353	7153494.191	4662087.848	4143473.945	9109358.796	7618606.027	6359326.103	5704352.443	2094633.484	1263968.915	1056427.265	1177500.492	1670266.247	1579475.965	1482250.323	1459778.648	1776415.861	4.491541511	9.44E-06	1.214224105
M163T630	4-Hydroxycoumarin	C9H6O3	162.0317	163.039596	630.014	181330438.4	127528749	109077072.5	152763798.5	74613537.34	121814040	96675543.45	84411692.39	164780799.6	3652797.186	3789596.883	3351369.291	3604003.54	13453568.69	3851558.929	3753859.882	3550043.153	3913464.264	25.9317074	9.67E-06	1.222712871
M232T600_2	Butyryl-L-carnitine	C11H21NO4	231.1470582	232.1537351	599.751	880617.2805	509652.6136	341164.7539	365346.4564	573851.7049	142137.9784	317197.0502	820159.0789	803077.5161	65626946.7	34051628.13	64569666.61	88858041.67	47795002.34	59797314.54	38596708.66	43648616.43	63363963.45	0.009387972	9.69E-06	1.225174402
M137T508	Gamma-terpinene	C10H16	136.1252	137.1322197	508.193	183716854.5	245164745	244994091	184367567.2	97931054.25	219794558	222762197.8	179407129.9	110627576.6	19336644.56	18160154.31	16087728.85	16174319.2	14193345.94	14636013.94	14846460.47	13180375.79	11302432.41	12.24475556	1.08E-05	1.221977161
M280T365	Cyclopeptine	C17H16N2O2	280.1212	280.1176027	364.853	36419569.93	30284385.2	37094802.34	21760216.78	17184746.81	22526006.42	22002911.34	24393327.23	28623519.62	84000003.2	51657980.74	42385449.46	59500688.75	62724807.62	65609987.81	58246978.43	82488059.6	76693201.67	0.411943318	1.10E-05	1.160831833
M149T467	Estragole	C10H12O	148.0888	149.0960655	466.976	404300556.7	307868693.1	264463828.5	222421083.7	346982001.2	199115258	211145455.8	380946502.4	170665352.7	7022859.988	5620927.785	3937580.543	5127781.129	6159490.489	5835840.762	5424855.108	6171420.436	6914977.219	48.02975207	1.11E-05	1.221893357
M247T680	Coronopilin	C15H20O4	264.1362	247.1331304	679.7795	8087485.733	68945759.79	4892522.938	50952705.19	5237418.563	57034210.57	5281766.106	29978187.23	6975932.242	317173337	322213405.6	296598444.6	364336912.9	371284307.3	380540372.3	289721151.2	71764958.73	278279117.8	0.088184899	1.17E-05	1.196298422
M233T615	Costunolide	C15H20O2	232.1463	233.1537774	614.965	19262897.31	15315077.41	11844377.75	13490096.92	71816166.71	8819593.521	10723973.17	10298575.08	8363790.594	77698751.6	77909549.18	72605023.44	89768707.56	73476007.24	79186892.13	74719495.12	75729954.38	81804419.49	0.241762468	1.24E-05	1.197908154
M166T168	7-Methylguanine	C6H7N5O	165.0651	166.0721333	168.3895	11417032.94	10642685.16	10420879.15	7906941.381	11101205.81	19122302.3	8409464.041	9304547.124	8520419.301	34259270.81	16225090.69	33337904.59	36762615.43	22492664.99	25642134.37	24875963.82	29505492.01	32490344.66	0.378907296	1.25E-05	1.153592878
M177T542	Zingerone	C11H14O3	194.0943	177.0906113	542.402	34787779.51	25029120.34	28828523.4	39801905.58	18480073.5	19835364.32	19306886.42	30746795.98	34727709.57	194022727.3	128082681.5	98739438.09	96115586.23	108313086.6	94970831.85	104849104.9	137909501.2	123075711.7	0.231607678	1.26E-05	1.199567339
M229T704	alpha-Santonin	C15H18O3	246.1256	229.1217731	703.516	45405001.06	34028434.62	19786679.02	41759029.69	21533173.66	23677960.88	24638008.47	33172279.59	26838798.12	763336536.7	663195501.7	1449870587	1427763435	1094116180	1151183964	660293484.3	976304615.2	771486868.1	0.030235871	1.30E-05	1.21777437
M145T588	1-Naphthol	C10H8O	144.0575	145.0646729	587.8025	36227192.35	66576141.83	59470965.64	60718382.82	37289175.17	60588792.83	43069737.48	45466784.03	38535568.02	11529519.92	11827337.46	11818604.21	16669226.27	12077327.38	13825166.68	13658119.05	12742016.96	13139668.97	3.819202386	1.31E-05	1.211993299
M162T92	L-Carnitine	C7H15NO3	161.1052	162.1122849	92.3802	1029069396	893236468.8	602066275.3	546745254.8	570125673.5	866193943.5	590111095	469115513.6	551843847.8	74148701.82	151838407.6	71123928.47	56601742.04	174636725.5	127812649.8	165034076	60467454.95	66386130.08	6.453782663	1.32E-05	1.1979769
M210T162	N-Acetyldemethylphosphinothricin	C6H12NO5P	209.0453	210.0605158	161.649	93341229.99	88351242.33	97800351.32	88581377.42	55795914.71	58537715.04	63452873.88	60429681.72	67243092.87	24575057.84	16538774.27	25132497.08	29756767	28137879.19	31577873.89	34291742.87	24690434.5	26657321.88	2.790595326	1.35E-05	1.188895099
M182T556	(S)-beta-Tyrosine	C9H11NO3	181.0739	182.0804363	556.106	37793242.22	33023607.54	10977253.11	31481324.32	40327699.5	26585585.92	31906347.52	47470271.74	6528921.33	101129871.7	119372601.1	196628399.3	81698010.02	100716774.6	123568590.9	139796826	110690091.2	105883967.7	0.246501082	1.37E-05	1.170843352
M133T397	Cinnamaldehyde	C9H8O	132.0575	133.0646578	396.599	57700117.85	73246453.69	72376766.61	62174579.97	31280767.27	43137415.07	56570769.81	56490536.67	28941394.05	4094735.495	11881505.17	6085605.452	3560144.867	4195806.867	3844090.507	3723012.318	4490157.037	7556146.593	9.749283024	1.46E-05	1.205573446
M148T143	Hordenine	C10H15NO	165.1154	148.1073224	142.839	15315787.46	13538102.27	22202150.2	13027476.06	14502515.28	9649262.925	11174449.12	14856672.97	6728690.026	64000602.93	33258734.09	30200904.26	48631196.69	63760819.26	62471571.21	42075205.94	47824192.11	60593650.79	0.267205381	1.48E-05	1.182260778
M404T458	Cortisol 21-acetate	C23H32O6	404.2199	404.22647	458.0545	32468431.69	11048079.37	25423166.1	25566191.35	17573239.41	18214657.31	18726859.16	24867568.02	22384862.45	3030449.701	8006918.777	2744407.049	3549736.938	7624104.343	8225473.338	2652672.359	3542774.899	6291620.708	4.297809743	1.57E-05	1.169134713
M231T828	Isodehydrocostus lactone	C15H18O2	230.1307	231.1359405	827.521	29470520.27	44620392.56	44587977.51	52071289.55	41925160.05	64826941.97	41178031.45	51628131.47	41718159.52	7910834488	4886266039	3790133622	11159967705	11588117989	11904277564	8854931987	10380940712	8609960828	0.005209893	1.74E-05	1.210662007
M188T386	3-Indoleacrylate	C11H9NO2	187.0633	188.0729742	385.772	4322271.602	7550026.6	4027726.723	3663248.195	5434193.032	3685411.017	3684358.129	7242509.54	3456956.614	13637703.11	11882168.62	13243632.56	15436857.42	11939940.97	11481850.62	11388468.96	5366394.509	11806541.41	0.405587289	1.76E-05	1.132442597
M177T150	Methyl beta-D-galactoside	C7H14O6	194.079	177.0754877	149.822	23664462.37	19726328.18	16928692.11	21186687.49	14965292.8	13519234.72	12638432.29	13629023.1	12332969.36	5589550.937	6430270.289	8461203.668	4362673.572	3614426.079	3187699.074	6514292.243	5450839.324	7409911.543	2.912359823	1.79E-05	1.159231938
M209T481	Sinapoyl aldehyde	C11H12O4	208.0736	209.0804365	480.904	45587636.16	42246864.93	32166017.39	41894011.57	23333819.16	35595724.22	24290367.78	33520821.32	29272310.96	5837801.896	18451643.53	4725183.197	4484277.171	27163873.74	19790033.27	5189427.143	5578137.266	5193495.677	3.193602375	1.87E-05	1.101507129
M213T588	Benzyl Benzoate	C14H12O2	212.0837	213.0903184	587.8025	210928269.5	621256634	499064915.3	546073238.1	302878567.7	553244314.1	389318710.6	341092712	317571269.8	5680780.683	3626940.934	4951686.266	4879471.106	4668783.745	6985354.636	3851888.551	7423500.996	6588287.487	77.71651316	1.97E-05	1.207206246
M595T443_1	Isovitexin 2-O-beta-D-glucoside	C27H30O15	594.1585	595.1624702	442.837	415636786.6	286235000.2	203768473.3	200752967.3	248950359.1	423268091.6	199909987.1	210875043.8	373620134.3	7309097.037	4135715.449	7177238.11	5977284.989	1069634.687	12797093.9	21267114.58	7014686.912	6382284.427	35.04733465	2.18E-05	1.203068795
M188T565	(3S)-6-Acetamido-3-aminohexanoate	C8H16N2O3	188.1161	188.1279907	564.929	2451026.563	1950079.01	5534192.991	2127546.284	2281130.952	1766434.297	1307628.256	2483807.404	3871350.805	18693104.29	10955826.22	16596047.87	19130463.01	30742601.52	12102524.3	23438134.34	18972103.96	21708267.11	0.137944322	2.28E-05	1.187249295
M153T540	4-Hydroxy-3-methoxy-benzaldehyde	C8H8O3	152.0473	153.0537501	539.864	625680745.6	333763728	326578730.1	311286636.6	287705769.6	485328564.8	337489543.2	406401906.1	284916259	51421935.89	54611004.65	44307377.66	42063819.07	57210828.82	59383145.56	47640668.89	53613972.06	51090419.34	7.36794666	2.31E-05	1.201872378
M135T93	1-Deoxy-D-xylulose	C5H10O4	134.0579	135.0650934	92.9061	34811495.8	45472778.49	21631717.19	26328046.73	25171255.3	30093160.18	31904958.44	30760211.57	35724589.48	15227863.96	13213119.59	13509135.68	15682131.01	11838310.17	12425821.7	21207904.08	7979241.031	13792457.38	2.257425349	2.39E-05	1.135009463
M166T386	Formylanthranilic acid	C8H7NO3	165.0426	166.0497786	386.023	1411994.371	1938162.893	1631615.379	1639128.052	1850002.693	1341839.737	1767290.772	1724287.38	1676929.755	17141869.3	24036001.24	33173273.19	17256430.62	13085713.37	15662570.75	19610294.28	16390468.4	15836389.07	0.087002666	2.53E-05	1.199828781
M181T331_1	Aspirin	C9H8O4	180.0423	181.0494295	331.0285	41112740.34	33731282.22	37465132.54	50736999.45	18571317.28	24912993.98	21271710.55	26159903.07	30191619.28	1829317.677	2119642.442	1684749.71	1662006.488	2597001.11	2191856.5	2365360.205	1918292.283	1848169.272	15.59878823	2.55E-05	1.199619011
M180T439	scyllo-Inositol	C6H12O6	180.0634	180.0642848	438.6155	11744029.18	13276267.6	8342696.922	12778789.34	12825527.51	9881923.038	24952083	25987799.7	12124965.59	124154666	183013425.2	236508050.9	130856855	87503616.98	111443679.3	145877954.7	122951648.3	116135674.8	0.104823033	2.60E-05	1.192359584
M183T216	Hydroxyphenyllactic acid	C9H10O4	182.0579	183.082788	216.319	1619994.857	61869407.01	344359381.4	2026808.893	2164086.024	49843868.23	206029349.7	54398047.13	216611278.6	494624257.5	229373475.2	341738931.6	568239049.9	423218462.2	425155761.9	321921845.5	473303641.7	496081966.6	0.248809609	2.61E-05	1.093000984
M301T563	Chrysoeriol	C16H12O6	300.0634	301.0693527	563.494	40591128.57	75791723.51	65084606.84	81649563.84	37748153.84	79754561.05	106164914.5	87915396.1	80962316.06	13841008.98	13327322.7	10920644.57	6623818.067	15543234.81	17278993.2	18586567.01	16233239.39	5159716.396	5.579414562	2.72E-05	1.182639535
M295T599	Prunasin	C14H17NO6	295.1056	295.1019859	599.264	22934251.11	17239875.21	20660887.8	21662114.67	10098670.98	14532299.83	24016718.41	14256761.93	29470676.51	2969711.697	2348578.097	2165793.407	2841399.45	5367974.401	5242807.551	2605023.674	2947023.31	2849682.44	5.960607132	2.83E-05	1.183077614
M174T517	N-Acetyl-L-glutamate 5-semialdehyde	C7H11NO4	173.0688	174.0758518	516.92	30673851.66	40595809.69	37091678.26	42817269.29	22866876.8	16564711.2	36331558.27	28155222.27	51049025.58	3846217.553	2715749.96	4655760.162	4042910.843	4846022.192	3384561.387	4741301.911	6663244.146	4705261.588	7.730758645	2.86E-05	1.192570371
M316T430	Oxycodone	C18H21NO4	315.1471	316.1528158	429.834	5998825.967	4634168.95	5085067.98	6158968.83	4627902.859	4438740.556	4629002.909	4585122.958	3565104.389	91894018.75	77920035.24	89800617.66	167796369	194086950.3	132859887.3	114127063.8	106614118.9	82800310.14	0.041329929	3.06E-05	1.194390043
M86T242	Piperidine	C5H11N	85.0891	86.09683245	242.455	1335392173	1272461230	2134122346	1418012527	1388537789	1151267073	1257858354	1490806391	1402299255	3400597894	1581836668	2486435092	3348314822	3443626966	3312913244	2753147551	3640123525	3295071373	0.471378677	3.25E-05	1.138352137
M212T200	3-Hydroxy-5-methyl-L-tyrosine	C10H13NO4	211.0845	212.0915969	199.806	3494387.67	3920616.323	3925420.318	3200715.519	14973201.56	3134704.117	3927915.941	4672191.057	3067302.41	65147431.17	117789296.5	129469853.5	65409330.2	55577259.02	58797818.97	71223596.24	70685022.07	63656789.11	0.063512789	3.31E-05	1.18493193
M132T243_2	L-Leucine	C6H13NO2	131.0946	132.1013459	242.548	9091369783	8374559427	13862889917	9139654438	8898128312	7430601671	8379980628	9825520523	9194933225	22099732852	10424419190	15695249884	21340656976	22299573306	21475691026	17744293910	23334931168	20913171510	0.48023004	3.50E-05	1.135364266
M169T377	1-Methylhistidine	C7H11N3O2	169.0851	169.0860335	376.508	146642681.5	220438102.6	113342520.1	75589263.49	96121441.86	159298752.2	120244038.8	107119061.4	210193063.6	3489077.901	2647123.374	3444131.323	3579080.143	3655111.652	2889254.403	3739485.625	3675630.806	3278771.095	41.0883162	3.95E-05	1.186519167
M227T458	Deoxycytidine	C9H13N3O4	227.0906	227.1634945	458.4945	17939000.39	3602247.863	18897086.85	5739602.691	3696571.077	2987347.795	2628025.538	15804465.66	3175734.796	19767181.78	17145867.77	27556135.99	37631658.95	31893225.51	22536203.21	24666003.87	32300047.14	22623501.39	0.315391062	4.39E-05	1.073718439
M193T423	Sinapyl alcohol	C11H14O4	210.0892	193.0859609	423.377	133978620.5	159437661.3	111356992.2	128631486.6	96562477.8	114291227.1	89492496.3	102785419.4	70359193.06	54596516.76	57966507.57	35139887.37	32887192.84	41203843.04	48097701.84	50164303.37	66563394.24	52821926.63	2.291308611	4.39E-05	1.132337431
M190T348	Kynurenic acid	C10H7NO3	189.0426	190.0859123	347.525	16754665.5	15788907.49	23232069.64	15884558.34	19128186.02	14280379.42	12304178.69	16020173.68	15013200.59	46199168.49	18848549.03	30423533.59	36516865.96	43323715.81	38967117.21	32416954.11	37859555.46	35813196.46	0.463236077	4.40E-05	1.136022809
M150T208	3-Methyladenine	C6H7N5	149.0701	150.0769372	207.8315	6301235.087	5015823.338	5725993.062	2316287.124	4740843.441	9440403.394	5494808.32	7561343.758	7177942.958	32715731.77	25742360.2	53806801.74	48707640.59	25105743.18	28387651.84	28923253.31	25116059.85	30776187.52	0.179679309	4.41E-05	1.170158249
M275T700	Chlorpheniramine	C16H19ClN2	274.1237	275.124731	700.117	1939890.324	1993163.78	1240926.354	2298120.074	1521756.437	2338421.829	2092303.097	1796185.596	2006848.793	3056957.933	3731071.442	2692813.433	4297412.951	4700609.586	3533727.809	2764210.12	3358101.693	3200670.005	0.549778209	4.54E-05	1.110894725
M219T825	Zerumbone	C15H22O	218.1671	219.1737994	825.416	518624830.9	323511535.1	566291902.7	364914191.6	602657123.3	282087495	275013102.5	326632790.5	235431819.2	74463052.45	45184085.28	54639089.42	11855894.64	10551026.23	51402065.78	50618164.23	10076186.39	12300911.91	10.88529573	4.56E-05	1.17032474
M369T442	U50488	C19H26Cl2N2O	368.1422	369.1501731	441.871	270030257.1	152029618.5	236512791.8	122484173.8	96619802.02	161236657.8	180477437.2	195665198.8	78291578.51	264622.6739	383232.4741	93134.70337	242428.6157	195001.3789	350971.6395	166471.8573	489834.9937	277641.5634	606.2287692	4.70E-05	1.180844503
M135T798_1	Chavicol	C9H10O	134.0732	135.0802556	798.344	38172152.83	26616845.17	33810558.55	31856955.6	33801648.75	28330945.68	34687331.83	31445931.91	26092057.13	58681637.31	35719866.26	42041157.9	56659254.4	57195679.49	64034749.13	51101978.87	60564347.7	51928182.13	0.595937277	4.72E-05	1.124822429
M131T153	L-Glutamic gamma-semialdehyde	C5H9NO3	131.0582	131.0533104	153.486	13302388.24	16492225.22	30464473.17	17648872.84	10655982.62	11961096.24	15288671.76	22721621.12	19167105.69	61725093.9	74363232.8	39200864.63	53556660.89	46515398.73	35636826.24	31483342.28	65551731.67	57821479.24	0.338522849	4.94E-05	1.126820221
M287T699	Kaempferol	C15H10O6	286.0477	287.0540765	699.4	7898776510	6114073681	5950768307	3520849019	8359756333	11355254290	5101995685	4927437910	5227252348	543956450	84508202.56	206898920.9	459746131.7	393976742.8	459579575.8	802999487.9	143147655.4	556151048.4	16.01115777	5.09E-05	1.174663138
M209T350	Pilocarpine	C11H16N2O2	208.1212	209.1278	350.192	11232170.59	12149870.09	23225105.45	11017639.95	19654819.03	5821181.149	10595416.7	19894303.55	6665626.169	123466153.9	92265831.99	80480225.66	148101082.3	68213880.97	35960933.43	98119992.55	113765117.9	117733306.9	0.136949367	5.09E-05	1.165926511
M204T148	O-Acetylcarnitine	C9H18NO4	204.1236	204.1226727	147.735	62477352.58	63402726.26	46101981.19	54015648.2	36375994.94	55245581.9	39354338.28	49956936.75	41170337.71	24128064	17870338.05	16260564.61	18521638.5	32082012.03	46924497.63	26161071.7	18766279.83	20165933.84	2.028703757	5.13E-05	1.067943029
M301T704	Kaempferide	C16H12O6	300.0634	301.0698487	703.532	8961363021	5693752875	2875418158	5004005871	5767451273	7860761240	6855831126	3684627342	3955026909	571357285.4	489688192.1	390250454.8	534843525.8	672765083.1	565716170.6	536643478.8	546791721.5	541105330.9	10.44680415	6.16E-05	1.170990427
M268T286	Adenosine	C10H13N5O4	267.0968	268.1041714	285.547	2490094571	3842257540	4864992537	4356801311	3432006751	2403992932	2612134970	3490292143	1424354174	476047989.9	652500058.9	484542672	293158808.3	556316547.5	479381483.8	864316931.9	646829974.8	444920239	5.903805657	6.40E-05	1.161802446
M145T604_1	2-Naphthol	C10H8O	144.0575	145.0647267	604.228	51001274.59	84105450.72	71462297.03	112282220.3	39125068.52	80192569.11	58077111.52	48390090.8	93767318.75	11112056.73	9796752.82	10129744.62	14261353.23	9858327.023	11137880.46	10879817.81	10613014.53	11646532.76	6.420277767	6.69E-05	1.167350982
M253T740	Estrone	C18H22O2	270.162	253.1582426	740.163	278091612.3	295596500.5	198371087.8	60518755.71	385542550.3	412415687.1	367292634.3	288615937	250432302.6	63538376.28	12945609.49	30976056.55	43541982.96	6559527.042	25703502.75	6467692.773	4915217.167	14197154.65	12.1471695	7.31E-05	1.152719933
M317T708	Isorhamnetin	C16H12O7	316.0583	317.064935	707.826	9316849883	6825373109	5204990563	6997794001	6587058835	12080268944	3381760922	5765100793	9257585320	710857776.3	1129839465	1001828410	527940523.9	1446316333	1176419216	711165335.4	1355776311	649806777.2	7.510580573	7.56E-05	1.157918035
M150T319	D-Ribose	C5H10O5	150.0528	150.054998	318.827	41065897.79	45773575.88	37772732.76	47209069.38	42569166.96	53237288.48	40994339.55	43450848.91	38427615.39	13264597.38	15503154.16	12267182.18	11434152.63	11856106.11	12421836.67	16407606.21	48059172.28	11703741.69	2.553667233	7.64E-05	1.112891928
M267T718	Magnolol	C18H18O2	266.1307	267.1367803	718.218	103055117.8	228565647.3	112776944.8	172735880.2	134358262	331595953.8	191780922.4	197281948.8	229624790.2	12961401.73	19031747.42	16382619.76	17699092.31	12727241.83	15358216.09	16998285.47	11921780.63	16893137.56	12.15783838	7.88E-05	1.16203247
M153T421	3,4-Dihydroxyphenylacetaldehyde	C8H8O3	152.0473	153.054551	420.599	153311645.1	157404219.7	81322049.63	192790162.3	65510895.28	157548207.4	96036556.59	80519486.44	152111885.9	13709444.91	24213580.14	15645094.41	24078446.36	9260772.241	12898851.42	19255307.64	11247135.31	19022012.63	7.610997112	8.06E-05	1.156343583
M165T497	2-Phenylethyl acetate	C10H12O2	164.0837	165.0903545	497.273	78249963.7	84927056.37	58996318.1	89880684.58	71802358.07	119487355.2	68932740.11	106467810.4	176139520.3	7472244.646	8823434.653	7480632.871	8149381.727	6921082.433	7464774.375	6823462.894	8279253.594	7339444.05	12.43400235	8.17E-05	1.161052626
M294T416	Anastrozole	C17H19N5	293.164	294.1685475	415.5425	1133264.717	991214.7794	1209339.354	411414.4174	334808.8556	374003.3194	562691.6067	529917.8014	386428.0049	75112809.74	62280938.71	49760681.14	93147482.65	24071107.43	20044245.91	68815374.12	68653857.42	62987329.1	0.011303827	8.17E-05	1.161072983
M167T521	Perillic acid	C10H14O2	166.0994	167.1064929	520.6005	161061467.7	171407144.9	236232243.2	130180297.9	105964927.8	166293423.4	184167720.9	239509493.4	120505174.1	63322552.72	55563393.95	46512427.62	51411168.83	55043794.65	52948640.58	58754708.05	63379874.2	63601601.62	2.968087413	8.90E-05	1.151698028
M283T753	Adrenosterone	C19H24O3	300.1725	283.1573353	752.681	67443895.63	65093476.26	15125423.78	83311176.35	67609482.06	20946109.29	65600656.9	66193788.31	80683873.27	1125230.414	1328673.949	901802.6839	254840.8698	342061.7772	381106.1527	618088.1502	100010.3044	313089.7053	99.16447362	8.93E-05	1.157650108
M169T162	2-Amino-3-phosphonopropionic acid	C3H8NO5P	169.014	169.0129084	161.908	14999153.2	28267026.13	15373736.16	29406441.73	18925704.6	31433387.86	24658011.31	13617145.62	23402637.6	5644998.35	6123114.404	6089218.306	5810440.301	6211388.436	5719747.631	6998060.508	6334319.135	6556406.754	3.605903047	9.53E-05	1.153675443
M399T200	S-Adenosyl-4-methylthio-2-oxobutanoate	C15H20N5O6S	398.1134	399.1246978	200.261	8318911.159	10842205.52	8900271.252	13235992.12	14287181.29	13576649.05	10641171.53	10294770.48	1093098.379	660742.858	83895.20191	1889834.464	317608.0377	1691175.353	1514526.133	1134173.701	442595.8587	2452853.481	8.951273655	0.000109985	1.134312814
M144T447	2-Naphthylamine	C10H9N	143.0735	144.0806934	447.282	48821346.45	36555398.25	39474696.1	38110406.51	33450152.82	36243952.91	31998588.5	38869098	35027834.3	175238693.7	115347499.5	133839639.9	35123262.09	150390718.8	163855538.4	132312963.2	165786163.8	168543253.2	0.272929035	0.000112312	1.143913056
M319T718	(S,E)-Zearalenone	C18H22O5	318.1467	319.1526192	718.321	52212493.67	75811319.53	32226944.66	76296013.82	39538292.34	71445505.62	60659731.79	60535645.83	62992096.09	30816920.79	24610012.94	25797158.8	17791894.48	30627343.54	28834460.65	23230148.87	18524998.47	27304810.95	2.336834413	0.000112327	1.116074196
M480T827	20-Hydroxyecdysone	C27H44O7	480.3087	480.3074334	826.6875	12823044.03	10777640.2	2769894.942	3858622.246	11574042.64	8369528.475	9089151.476	11437604.81	9885868.502	1146423.739	1829141.828	1580895.846	860310.7456	982013.7148	396495.0357	341996.9048	836455.0377	977708.9461	9.002504752	0.000115287	1.140254455
M227T834	Resveratrol	C14H12O3	228.0786	227.105849	834.09	210344985.3	538963948.7	251825866.1	279293782	197855886.9	327275737.2	248071156.3	253436231.7	232381034.4	85702620.64	17597967.06	11122983.27	10920644.55	96227287.21	102175473.3	64187777.92	66043398.66	75651024.82	4.794767239	0.000116755	1.106659038
M232T557	Fenfluramine	C12H16F3N	231.1235	232.1328328	557.387	1668921.96	948534.7707	814247.2787	834839.1199	586929.0029	888632.0852	836770.8168	666061.0439	461077.2316	3457768.118	3107634.245	2930653.056	5771644.011	4982247.648	7813488.565	3587172.118	4034902.672	3711982.22	0.195596542	0.000118867	1.12917774
M217T334	beta-Alanyl-L-lysine	C9H19N3O3	217.1426	217.1541777	333.987	95611100.31	85413978.14	125814980.2	78959004.91	87013172.6	83103896.22	81391009.43	92069000	89932865.01	439968351.3	153036085.7	199301123.1	345268255.7	421177201.7	394065258.7	302063806.8	501030065.4	394188154.6	0.260089981	0.000123257	1.139091422
M361T695	Acerosin	C18H16O8	360.0845	361.0898696	695.006	60671510.93	288791169.6	197691987.7	357934218	253803855.7	158344449.5	210778646.7	196978980.3	205946842.4	29777099.89	60021036.06	48954370.98	28585571.55	26390239.78	6304265.992	21173134.05	24432197.68	20492612.4	7.255618784	0.000127795	1.12972725
M118T348_1	Betaine	C5H11NO2	117.079	118.0652693	347.525	86614152.82	80732556.33	113493789	73853774.94	82945476.95	68935650.59	71062108.16	74839194.32	78668160.77	178810807.6	78368800.14	134005580	149199350.3	182917939.6	174694585.6	135675814.6	184549536.2	165996993.1	0.528200125	0.000129418	1.095401393
M180T432	L-Homophenylalanine	C10H13NO2	179.0946	180.1015831	432.375	43537378.7	44479680.76	66792664.94	44381734.66	39298589.59	34634567.04	38609127.32	43303622.5	44202714.48	71354788.45	46356091.27	73929156.35	68833633.45	84742145.38	77619969.41	58980554.9	83183299.82	65896119.49	0.632814652	0.000130833	1.042090196
M189T373	Glycyl-leucine	C8H16N2O3	188.1161	189.1233816	373.048	37409089.25	34397663.95	65499252.98	39573071.38	41106392.54	38916011.76	41735149.25	41888224.49	37029897.16	225338079.9	80960373.62	106189886.6	207069051.4	225783586.1	212765157	174755425.1	312092448.8	244773582	0.210956547	0.000141642	1.132617169
M155T456	Linalool	C10H18O	154.1358	155.1428938	455.6365	71967410.35	52108616.76	23849461.44	106351283.2	53796085.66	88347396.75	59564773.53	116284059.4	107629961.1	2260513.091	4007708.947	3878201.952	6881468.388	6426958.058	7935462.638	5611195.698	5479058.337	6733899.982	13.81502408	0.000142664	1.137515486
M240T418	Procarbazine hydrochloride	C12H19N3O. HCl	257.1295	240.1227569	418.13	644605.7771	1061066.994	1011800.152	1030532.236	1152919.702	927907.775	1093112.936	883393.9539	957854.7832	5483928.983	11078683.03	12792241.07	5923783.171	5373234.894	5874495.735	6608230.632	5581169.7	5748014.975	0.13593981	0.000146995	1.136387446
M457T580	5,10-Methenyltetrahydrofolic acid	C20H22N7O6	456.1632	457.1467561	579.6445	24855512.57	41840287.49	59620438.77	38448927.62	35395855.78	24670457.75	43817167.71	35097735.71	8663666.93	2297852.211	812054.9551	1290382.708	1631888.831	6887031.214	7658103.926	1392726.026	4800794.102	4944840.901	9.850335885	0.000155384	1.122809741
M163T412	Methyl cinnamate	C10H10O2	162.0681	163.0751704	412.27	96732137.76	399625560.7	407738896.2	97264181.73	337827963.8	397503267.3	287284992.7	481713323.8	260122542.3	16362677.5	3631432.335	2568425.841	3395085.381	3412248.265	3553304.459	3327321.246	3340226.517	3294173.752	64.4938701	0.000160453	1.133335352
M247T813	Vulgarin	C15H20O4	264.1362	247.1319892	812.99	12255471.46	18348888.4	23798684.99	17885785.18	25276877.67	7597339.424	7300462.861	7227505.204	12718930.93	118387702.9	46526873.79	103664141.8	126211921.9	43609203.73	95235689.94	37500687.43	99807956.07	93811765.5	0.173140134	0.000195539	1.108908446
M333T705	Sanguinarine	C20H14NO4	332.0923	333.0987771	705.101	130926750	40671388.73	108344664.8	220199322.5	236587738.7	136324661.4	108419600.6	155604771.3	84675004.16	1849714.566	7973883.384	948764.1328	1354249.715	1955207.235	1452830.108	1578977.853	1846950.946	1094467.18	60.9200276	0.000197247	1.124031519
M163T327	cis-1,2-Dihydronaphthalene-1,2-diol	C10H10O2	162.0681	163.0861357	326.732	28062484.12	58551096.36	42710644.53	39052486.31	19372798.16	45416725.36	33865324.91	32321551.22	44774983.05	84484010.42	42139517.45	74608667.86	65248940.55	89962362.45	90712613.85	50326963.89	72406269.09	80995149.33	0.528708391	0.000200573	1.031947609
M140T168	3-Hydroxypicolinic acid	C6H5NO3	139.0269	140.0340062	167.557	10892953.48	16886364.37	10531997.49	14017417.51	25765165.34	2741948.056	2664406.395	10014793.75	2296706.943	48312625.44	17597945.58	38585551.74	36223992.65	21086075.18	27881990.28	31389690.78	25267450.32	47552286.91	0.326003855	0.000201332	1.028056272
M112T359	Histamine	C5H9N3	111.0796	112.0870903	359.037	1646179.3	1726836.021	1840067.776	1477914.682	1566270.895	1700943.794	1566548.064	1437874.575	1472725.02	18354777.2	23397534.04	10684252.32	18734460.34	3729218.571	8924938.453	13123186.7	19784222.24	18311689.87	0.106893533	0.000208591	1.12176943
M102T73	(R)-Methylmalonate semialdehyde	C4H6O3	102.0317	102.0219826	73.0122	153620359.5	129607515.4	119978740.9	152108314.2	120875587.6	117666124.2	122200063.3	132265981.6	159183049.9	110658139.4	94276406.55	101558229.1	100041709.9	90177451.7	90299974.87	77233125.18	119297219.1	116276918.6	1.34194266	0.000209926	1.017061196
M175T163	N-Acetylornithine	C7H14N2O3	174.1004	175.1087841	162.762	14776303.35	16641822.82	10703517.13	9377500.317	7367380.256	12320702.48	7474085.556	9596397.362	8448019.722	29493466.77	13295856.52	15445438.75	27887324.03	36690529.71	35642580.88	29745977.81	38612894.43	28210542.89	0.379201554	0.000216334	1.076927499
M467T588	T2 Toxin	C24H34O9	466.2203	467.2268696	588.4075	54010109.81	73659524.64	26949921.24	85864073.17	10188851.09	82503898.53	44850535.46	54124369.51	50643961.77	660580.6907	1800893.785	906625.7653	999361.867	790726.5238	1104496.55	1266240.498	759124.8419	1098896.689	51.43261535	0.000223256	1.118716388
M226T105	Isochorismate	C10H10O6	226.0477	226.0706459	105.488	7819020.574	8826548.324	12800635.75	8318780.298	7652139.659	6135665.057	9213409.752	10382857.28	6866310.002	22528817.72	27934048.37	27293476.9	24041812.97	15479543.6	12852397.73	14347987.99	30270960.46	18860169.75	0.402952755	0.000224592	1.085402209
M204T302	N5-(L-1-Carboxyethyl)-L-ornithine	C8H16N2O4	204.111	204.1226377	302.409	11397656.18	5214716.542	14211368.12	5033995.717	9461851.525	7323603.509	9434909.219	14662643.57	7433203.981	27049495.46	28985263.57	48008329.67	27295371.77	10464754.94	25513786.66	26745669.09	28724616.18	29387256.88	0.333792408	0.000235772	1.071993873
M276T325	4-Hydroxycinnamoylagmatine	C14H20N4O2	276.1586	276.1550627	325.368	460206.6475	481274.3785	796957.0781	10838637.33	589628.874	488218.6105	9822343.705	571977.3002	530383.0118	65493298.59	14433472.46	56251121.19	58684330.79	86809092.6	64358605.45	60386209.75	133009345.4	63877441.45	0.040741767	0.000238909	1.10818671
M137T164	Hypoxanthine	C5H4N4O	136.0385	137.0455582	163.693	34027800.44	19750689.73	25352112.24	24155679.14	19940447.39	20282006.69	20733718.24	18552831.55	18266763.93	429728587.1	41828679.39	345331117.6	293808313.8	213103382.8	198132523	211903092.4	344951809	401215065.7	0.081073323	0.000243469	1.114025614
M373T587	(S)-Autumnaline	C21H27NO5	373.1889	373.184287	586.531	29834285.2	84835867.7	41085280.72	48615589.36	39937696.09	52633358.14	84004432.17	41277177.7	19592035.08	2238075.974	2605384.001	2233721.149	3261586.042	2633956.694	3445266.409	2927309.865	2712688.147	2844487.471	17.74183927	0.000246153	1.114034793
M110T516	2-Aminophenol	C6H7NO	109.0528	110.060222	515.856	3123543.951	3060575.564	13831972.67	3063259.827	14483085.69	2993914.849	14330063.85	2744244.813	2697720.512	20974881.53	37029344.44	46970462.84	22339782.62	16039845.27	22657981.45	19719667.28	22437124.62	22851352.73	0.261138716	0.000246337	1.03500074
M276T347	N-Acetylmuramate	C11H19NO8	293.1111	276.1073508	346.659	369842.813	3735484.838	502742.5208	440968.9318	444057.823	829562.5319	517258.2792	588494.6716	460660.6552	30737103.92	4271304.666	15483330.11	26202219.07	12005007.52	18094856.98	15581536.55	19744299.54	31751727.04	0.045373039	0.000249662	1.10784886
M146T73	Oxoglutaric acid	C5H6O5	146.0215	146.0296083	73.0122	931554833.4	792824845.7	744577775.1	999768171.1	729005245.7	652493605.4	675708445.7	776749382.3	957718421.4	656562000.7	540818677.5	541725786	593793781	478350502.2	503079218	437043167.8	646209653	657975307.5	1.436122499	0.000255406	1.023884044
M223T324	L-Cystathionine	C7H14N2O4S	222.0674	223.071005	324.476	5764701.998	938526.9614	1308048.517	686070.1834	1101336.861	2030503.628	5281365.956	5885577.078	5197249.809	12704679.14	14418380.51	23251264.83	11687537.74	7748413.641	8286047.341	8736900.198	11510537.9	10962320.81	0.257930578	0.000258975	1.045657825
M221T798	2-trans,6-trans-Farnesal	C15H24O	220.1827	221.1893744	798.362	128802937.7	970189992.6	837829435.4	571374682.3	603716091.7	606672814.7	1030079355	1292376011	450765547.3	6636674.964	7219714.129	7092316.673	6723156.045	8000657.11	15970117.47	5985961.942	5301565.12	8505342.941	90.876473	0.000275721	1.108646247
M499T544_1	Isochlorogenic acid b	C25H24O12	516.1268	499.1180245	543.9745	1857065358	646076527.3	646040201.6	1316287833	892358505.2	1418430452	502308696.4	616580792.2	1702311357	12588799.61	33346202.61	12220216.54	6950560.141	30730708.89	6407119.068	10726930.33	1840995.222	2531493.487	81.78977531	0.000276839	1.108284247
M315T754	7-Methylcapillarisin	C17H14O6	314.079	315.0850863	754.1925	11773442185	8033033850	3494132406	7017087350	7874845798	18100841544	8567240875	5188707773	7854010555	73191805.22	73318579.3	49822606.57	89832729	70054058.82	52389419.03	64050907.05	50441483.73	39559060.17	138.4552883	0.000282932	1.107405352
M163T454	2-Deoxystreptamine	C6H14N2O3	162.1004	163.1112545	454.368	32257458.88	37274836.15	88061769.56	42136626.56	32444428.47	38072712.28	31137295.5	37308232.74	35220981.44	89275061.86	76665691.09	50582026.58	54353424.64	84404376.7	92907455.8	89596578.97	76506000.78	89117277.21	0.531575413	0.000286588	1.001486936
M175T234	Shikimic acid	C7H10O5	174.0528	175.0276326	233.7665	745164.9268	1812789.533	1841760.171	2075792.584	1749701.296	1671996.94	2051875.844	2069594.404	1826279.818	19975501.93	12333465.8	23906579.46	27324427.64	6822379.537	7415186.787	22666101.98	12044496.38	23185609.62	0.101783092	0.000301343	1.103173025
M459T454	5-Methyltetrahydrofolic acid	C20H25N7O6	459.1866	459.181842	454.207	20550847.52	26694418.49	19448759.45	47378950.59	18086150.78	13307402.71	28486321.54	10220702.03	17901791.2	404408.0701	145812.253	315768.2936	285570.4841	352020.8063	478587.6574	115439.5485	712473.0764	617990.673	58.9472483	0.000308768	1.102936559
M352T647	Prostaglandin I2	C20H32O5	352.225	352.2475222	646.51	550971.9483	596936.3327	205959.8434	154405.7574	688625.1731	825589.2707	383995.2614	627188.2174	669024.0867	24296009.17	1053659.991	46751486.31	51888737.04	33328221.55	25117335.28	34985293.23	29529789.22	23397608.96	0.017394963	0.000317691	1.10153907
M144T433	Tryptophanol	C10H11NO	161.0841	144.0805514	432.561	23185187.87	25431311.89	26892426.79	19509357.78	20408280.43	16268631.79	23018560.12	25384804.41	25457815.83	376952193.4	14712858.33	368198409.1	578818701.7	291929642.1	211454596.7	367226255.4	359660963.2	368535014.9	0.06997691	0.00032165	1.100799026
M219T361	D-Lysopine	C9H18N2O4	218.1267	219.1335623	360.638	93574389.68	79059284.71	132786002.8	84300977.76	82822308	78195837.42	82863826.27	101488402	77523182.9	333673194	111810378.6	162596419.6	249550959.4	332483540.7	293465211.4	222322421.8	401144360.5	284089416.4	0.339844427	0.000333818	1.084609988
M126T100_1	5-Aminoimidazole-4-carboxamide	C4H6N4O	126.0542	126.0546363	100.3197	84894059.71	92348673.1	75865040.87	160006731.6	97138575.15	93278475.14	84248340.5	94674328.97	76430697.58	188642039.2	272659860.7	335622899.9	194356108.4	157050217.8	180711696.5	207227724.5	149012742.7	178450458.5	0.460840999	0.000340261	1.044545645
M257T783	(S)-Pinocembrin	C15H12O4	256.0736	257.0798048	783.0895	220926193	85418969.31	70097722.07	93249358.46	70480755.81	56469321.86	73417792.78	134626881.4	113246464.2	2774858.748	1477635.053	560062.5567	559534.8368	2036226.08	3618542.348	2388589.472	1495334.726	2023537.486	54.20550622	0.000352943	1.096111789
M251T516	Citrinin	C13H14O5	250.0841	251.0909414	515.542	9420383.138	7106783.17	1685234.418	8276687.616	7280882.486	7691963.311	6522189.787	9141993.941	1817669.356	14517221.25	11908388.04	10314182.46	13711248.83	8526084.24	11799665.59	11227049.23	12130494.31	12991463.59	0.550229623	0.000356118	1.010940644
M293T836	12-OPDA	C18H28O3	292.2038	293.2104858	836.11	146580559.1	222162756	169313659.4	101108975.2	181338418.2	271872313.4	160155725.5	192375886	126686382.9	85737685.76	60345222.11	62815053.31	85542177.51	76187834.01	82151210.26	80109622.66	83559964.1	69372707.41	2.291550685	0.000356399	1.082064793
M133T86	L-Asparagine	C4H8N2O3	132.0535	133.0606774	86.36635	248820203.7	321313747.5	456706516.2	287636147.9	239342077.2	330013921.8	79633049.15	270507057.9	371566964.7	82157632.69	136976755.4	130966302.9	109840135.2	81710396.02	71502456.48	79312547.04	64979214.55	75479298.38	3.128181413	0.000362455	1.071423143
M364T642	Quinestrol	C25H32O2	364.2402	364.2470768	641.621	3617134.482	5287546.106	4159678.506	4449327.192	4358596.099	5255053.549	4061830.727	5701907.508	5847352.556	43002890.66	6291122.068	23301880.86	40727729.53	22421648.44	19386109.87	33114367.69	28272739.81	41734307.45	0.165490664	0.000365638	1.092782375
M136T217	Dopamine	C8H11NO2	153.079	136.0752007	217.059	674054463.7	587903066.4	858447648.3	603313451.8	604411256.4	513744296.4	524537738.6	593789552.3	604408836.7	1323261015	566224360.2	911383425.4	1105556145	1196905623	1188637541	872081774	1365289740	1204937635	0.571651101	0.000416132	1.038823676
M160T495	Anabaseine	C10H12N2	160.1	160.096543	494.979	3442946.49	2444511.619	22983673.37	14585460.93	3486879.871	2504964.375	11469876.24	2735636.438	2469456.305	19238179.45	20380274.99	22851178.77	19683591.27	20763310.22	25170364.85	20205332.51	19566345.75	22019475.77	0.348241434	0.000417599	1.063259855
M318T778	Phytosphingosine	C18H39NO3	317.293	318.2992139	777.875	399415335.8	445893601.5	520514612.1	406386984.7	505925843.2	336212873.8	473040470.7	472018877.3	437865547.7	1712949328	448405960.5	708385219.6	1430082027	1553583145	1788204645	1340391899	1907709890	1591645204	0.320259572	0.000419641	1.081924991
M105T387	2-Phenylethanol	C8H10O	122.0732	105.0700393	387.165	22736011.4	25259004.39	30594833.86	19954849.13	19760069.63	21276769.07	25634449.97	30544011.83	22450037.76	48230474.42	24484103.41	59643752.21	37465604.06	38508106.93	43141975.47	35753108.65	42483607.15	46794554.05	0.579566994	0.000422207	1.033514745
M288T615	Zolmitriptan	C16H21N3O2	287.1634	288.1803062	614.693	2219928.63	4137094.127	2978220.963	3733455.429	3500418.882	3773877.897	3054807.898	4206489.395	5039637.538	8372719.976	6756204.054	3522874.427	6943672.492	4573910.505	8856807.864	7446758.8	8198759.144	6592839.539	0.532835587	0.000428833	1.025614759
M153T615	Perillyl alcohol	C10H16O	152.1201	153.1271246	615.247	793389128.7	344288813.1	630979587.2	305066669.3	228984197.4	227295072.1	257607702.8	300833725	363602317.5	7280957.048	7812087.68	7395232.943	9795022.207	6168283.155	7132182.738	7332006.359	7592906.627	8314882.212	50.15792796	0.000431556	1.085660546
M165T216	4-Hydroxycinnamic acid	C9H8O3	164.0473	165.053699	216.367	577135918	505801839.3	769434043	513053757.2	522959362.9	454557020.4	448798448.8	533715208	531999320.6	1168218829	495178956.2	778816227.5	955842590.4	1030016562	1023015664	757648690.8	1174550222	1028944096	0.577427609	0.000453183	1.028688288
M160T183	(1H-Indol-3-yl)-N-methylmethanamine	C10H12N2	160.1	160.1078989	182.754	45936189.91	17363199.04	19063447.43	32981165.94	15773958.21	22105241.66	16105402.06	19668609.62	27211500.14	7489637.437	1874106.127	4539856.312	6965097.133	7649304.202	4842949.848	3865469.757	5423578.773	6589807.399	4.390933418	0.00045381	1.069258933
M182T217	L-Tyrosine	C9H11NO3	181.0739	182.0806908	217.059	2279028356	1964462798	2918978397	2021027263	1998151309	1681326511	1674335045	2024207950	2038526862	4537963810	1860842614	3027280643	3672332036	3977067746	4241745163	3008357140	4602628641	4306397635	0.559658785	0.000462218	1.031772924
M172T296	Tetrahydrodipicolinate	C7H9NO4	171.0532	172.0602108	296.1065	3263629.944	2863645.833	2821837.721	2531464.159	2803077.585	2755223.357	2437363.411	2844177.363	3286558.799	10083030.57	3795608.62	3720194.319	11809041.16	7785065.548	10591589.29	8597411.359	11478651.83	8673351.759	0.33458328	0.000465421	1.078081618
M121T240	4-Methylbenzaldehyde	C8H8O	120.0575	121.0645031	239.668	2191495223	949499819.5	1307687685	604149975.9	935644044.9	418873329.7	681829828.7	1275684476	763952264.7	17417578.41	13693956.21	16683847.27	14138348.57	14074396.9	12978812.83	12545773.79	12670111.78	13296142.6	71.59914127	0.000474734	1.080485969
M226T168	Prephenate	C10H10O6	226.0477	226.0706919	168.442	9006761.853	4445373.783	18055172.46	17788144.61	4060477.715	12070866.52	24815964.06	22230164.84	3164440.453	77451651.42	88519466.71	67283934.42	75666057.92	57401219.58	6819045.389	43364532.01	68234132.57	38484885.52	0.221008902	0.000475583	1.044809011
M367T410	5-O-Feruloylquinic acid	C17H20O9	368.1107	367.2146671	409.8315	11100178.06	2977936.944	11557216.21	11063321.36	9081709.36	14975463.61	14532314.54	9857710.792	17556212.42	4295524.216	3883942.871	5945195.937	4293942.39	3250353.595	2886321.602	2623853.716	3804923.876	3004184.616	3.021693821	0.000483912	1.058201954
M169T446	Homogentisic acid	C8H8O4	168.0423	169.0487407	445.722	23247874.46	12195754.18	21355528.56	3981136.08	3518622.406	15823124.74	17946646.42	14300262.1	19706904.29	1475496.292	1495917.833	1979998.828	1390998.083	1788920.944	1436237.086	1516891.403	1691952.68	1346350.988	9.35198322	0.000535197	1.073487565
M127T428	Melamine	C3H6N6	126.0654	127.0749698	428.3865	49331362.99	55491839.02	39460918.96	41962792.56	6782904.077	35560449.25	42146630.42	66442423.59	18309317.4	7111579.371	4321221.393	6739095.391	7498173.371	6086911.471	5413325.675	6772141.942	7214994.193	6553486.622	6.159814818	0.000582188	1.067852982
M190T334	Diaminopimelic acid	C7H14N2O4	190.0954	190.1070998	333.987	37923607.95	40014313.92	33887619.32	34717824.58	37256081.4	36203712.45	24108435.39	29370122.27	23358501.18	71212172.76	42398603.71	34540695	49460262.58	54864951.54	48411268.56	72343455.95	64496491.05	65748615.63	0.58958106	0.000605316	1.009251642
M329T461	(S)-Reticuline	C19H23NO4	329.1627	329.1535196	461.398	120496625.3	73870242.4	44567968.04	74238084.9	60528604.07	18679150.95	55701419.94	53184401.03	52172579.12	17203072.45	2416761.644	8551236.32	9036304.297	20171561.68	14587552.49	9124749.349	17659401.92	11808146.6	5.005835285	0.000609136	1.051254436
M123T217	Benzoate	C7H6O2	122.0368	123.043974	217.257	216330340.2	188733062.5	270723591.8	186253375.4	199330877.1	174656095.9	171990267.7	186669728.7	194155334.3	398565504.9	177041227.3	291023412.4	344863121.6	354307038.3	346798140	268485081.2	438752224	362103014.1	0.599892491	0.000634979	1.017706726
M162T151	Nicotine	C10H14N2	162.1157	162.1122597	150.587	5659844.754	3361083.452	3444938.592	2845516.784	2345130.84	3203890.438	3824618.784	3117183.516	3297156.751	16159614.97	12431804.97	9276188.796	19913938.38	36261256.65	17661791.66	11746068.67	20322413.69	14173420.48	0.196898091	0.000679178	1.054917289
M300T636	Codeine	C18H21NO3	299.1521	300.1590706	636.312	75725287.4	41977619.85	201222804	97882350.06	89452082.82	142804007.8	40281074.05	173437937.2	199173571.6	1465003.11	1628788.308	8300526.413	5245198.942	7904399.721	6427645.232	3749238.249	10018181.36	2959504.238	22.26395077	0.00068605	1.058582533
M151T770	Perillyl aldehyde	C10H14O	150.1045	151.1113878	769.898	111658614	149276473.8	97175366.61	158098533.4	151130852	144134998.9	168727174.6	27673147.45	20675584.99	8928271.837	7685247.648	57196743.64	64536463.98	7443748.106	7382061.28	6561476.122	7715509.069	6994429.063	5.896167459	0.000689908	1.007300008
M449T412	Cyanidin 3-glucoside	C21H21O11	449.1084	449.1064872	411.589	16108890.41	45775543.67	69945147.64	54601085.03	19703064.29	37570916.89	68523034.89	43515718.2	111864993.5	0	0	116483.6651	81221.04384	0	46019.97985	0	73411.44417	47658.78852	1281.839102	0.00070413	1.057960161
M280T764	Linoleic acid	C18H32O2	280.2402	280.2627709	763.828	1372743.496	2438073.046	1994516.107	841355.4753	2497345.724	1712358.674	1888450.871	1491478.768	2310060.514	78873264.09	17965550.92	8139585.91	71213579.27	61645739.81	73135686.31	63287471.47	20458220.9	80340721.27	0.034830103	0.000720668	1.056435219
M311T733	2,3-Dinor-8-iso prostaglandin F1alpha	C18H32O5	328.225	311.2208487	733.402	1686325.099	2484334.123	2491535.528	2464377.127	1229029.992	2949048.982	2149141.651	1803927.964	3344689.651	42597070.01	23025150.94	36067797.67	57524620.8	8544779.12	30020258.62	7344623.798	31130480.83	43875399.6	0.073545842	0.000753646	1.05327368
M217T688	Polygodial	C15H22O2	234.162	217.1583377	688.033	134600937	64163155.68	63263168.63	120903661	68184325.08	32544248.11	43712007.92	40340668.64	41429146.59	3924579.234	2886122.125	2677462.743	3289926.7	3062776.156	2828530.442	3362758.04	10511272.26	2993394.577	17.14113079	0.000757145	1.051791865
M96T100	2-Hydroxypyridine	C5H5NO	95.0371	96.04470692	100.324	30801722.47	30298666.92	24935377.93	20711674.59	36083085.5	32544313.14	38052469.12	33803363.81	25650652.03	58138953.89	75501384.42	130075232.5	50291453.62	59476173.86	75913394.48	79380080.88	56958914.19	58558150.78	0.423535585	0.000789295	1.031833974
M193T342	trans-Ferulic acid	C10H10O4	194.0579	193.0968352	341.75	8223404.619	8848216.938	12985757.55	6717837.017	11183955.59	6079619.154	10639984	9802345.98	6641011.092	37128812.12	67627174.99	37425305.16	31845373.83	16728871.39	18333957.43	27566238.97	42803528.66	34790194.94	0.258145655	0.000802152	1.041028852
M135T696	Pulegone	C10H16O	152.1201	135.1162876	696.214	14869370.09	17276214.04	18559500.94	14944168.79	13363662.17	14171027.42	14600255.74	16345247.84	12721634	68242535.68	71385480.18	50168159.14	111499929.2	67709597.41	64118179.46	68135894.07	10713307.52	42598214.24	0.246769138	0.000838007	1.045550269
M154T302	3-Hydroxyanthranilic acid	C7H7NO3	153.0426	154.0607653	302.471	2469768.811	2831971.69	2666095.737	3302653.997	3498792.796	3323089.306	3169618.778	3044655.463	3176976.764	8038467.129	6074699.055	2868366.841	5527127.128	6116883.584	5418331.027	4115663.426	7471760.757	5697247.767	0.535445188	0.000841411	1.030594186
M207T633	Scoparone	C11H10O4	206.0579	207.0649844	633.003	201142728.9	192920669.6	77289325.26	359442867.6	129030701.3	134433722	167327760.9	74537888.49	148293222.9	18256373.21	14545777.81	12237661.05	6490988.72	36079092.58	17048752.34	21651785.9	21965408.76	19416905.08	8.852016126	0.000858748	1.04240246
M235T723	Confertifolin	C15H22O2	234.162	235.1685537	723.32	198928669	162894752.1	121418466.8	277529518.5	33281432.83	82509013.19	107817619.2	108131669.6	119017294.2	23947287.85	7393898.675	10522915.17	9671702.843	9287207.489	18454422.8	9282329.598	9524394.548	20601331.81	10.20789001	0.000865551	1.042592571
M258T223	epsilon-(gamma-L-Glutamyl)-L-lysine	C11H21N3O5	275.1481	258.1330103	223.453	580657.9175	5923130.985	852968.989	816258.7628	805090.7132	290713.7901	3886358.161	1389098.802	601195.1178	13189653.86	30657804.32	15491210.26	15497521.07	10438144.7	7917593.175	16904806.28	15795915.57	3282854.078	0.117247255	0.000875177	1.02237193
M131T835	(E)-3-(4-Hydroxyphenyl)-2-propenal	C9H8O2	148.0524	131.0486872	835.128	349260793.4	336027036.3	213448477.6	143980183.3	126068822.3	105570273.2	91030113.8	106162325	101158510	1260587.505	465631.8555	842856.1285	776418.8531	468805.547	178678.0802	433231.0515	318459.9761	404412.3425	305.4343933	0.000902783	1.042792554
M307T691	Pyrethrosin	C17H22O5	306.1467	307.152851	690.71	10542232.74	8955566.316	4772689.006	12496439.81	11619053.96	10501428.76	9405983.411	6530739.957	12485002.15	41062076.77	28024967.36	117533271.3	83538884.58	51031111.13	64276269.58	40135024.38	48791254.78	38911806.47	0.170092231	0.000918764	1.038284165
M221T91	5-Hydroxy-L-tryptophan	C11H12N2O3	220.0848	221.1851834	91.4206	136593476.2	127186157.8	94301006.35	165735677.4	192552311.2	87697797.17	155910852.2	142911544.6	121046422.8	646239142.2	122430674.2	390648930.1	493202610.2	514182570.3	492433165.7	241521772.8	786195578.2	623335061.6	0.28396321	0.000958166	1.029255764
M285T780	Biochanin A	C16H12O5	284.0685	285.075064	779.795	924789125.8	2442997748	1008522500	1305972776	661133551.9	2707425344	3145832138	1306190367	705411964.4	2617307.129	1390844.166	1825282.276	987661.4608	850861.0974	627063.139	648234.4444	574110.613	1063241.189	1342.352863	0.000970361	1.038246677
M138T239	Tyramine	C8H11NO	137.0841	138.0911834	239.043	651775112	207820891.2	395884910.4	171933060.3	147684617.9	144661600.6	186886000.7	367797115	455592868.3	10114924.04	7584281.799	8633525.028	9494848.232	9264771.863	9328078.626	9721198.456	9999481.482	9202255.804	32.75649076	0.0010214	1.034967999
M122T79	Benzamide	C7H7NO	121.0528	122.0583482	79.2173	56685960.58	21658794.1	25117713.16	33161453.95	10145371.61	12494785.09	13328072.53	23738981.54	24239070.5	759755.5185	946009.6105	683493.8686	904452.803	1338872.824	919077.4805	603066.1925	733754.5531	2780110.47	22.81306036	0.001074344	1.030840848
M85T358	3-Methyl-2-butenal	C5H8O	84.0575	85.06503546	357.752	927892.8885	655692.1971	539868.3342	712630.634	926575.2067	972980.6224	889840.6828	810700.0419	642013.4515	14797026.69	317331.4581	11178452.69	18944329.45	5848746.093	7292721.851	10343611.48	7112741.404	12333753.82	0.080280109	0.001085086	1.030762269
M109T587	m-Cresol	C7H8O	108.0575	109.1012755	587.255	128384737.7	41117826.95	44844332.08	54231397.35	53967716.85	35245341.02	69748802.5	87941645.77	8347463.231	3517842.846	2364346.043	2909903.617	3765129.919	2740047.553	2896335.737	3312654.751	3043293.37	3145060.399	18.91448131	0.00133904	1.017067508
M482T530	2-Dehydrokanamycin A	C18H34N4O11	482.2224	482.2579044	529.811	111920934.6	103774073.5	64934212.6	48916300.38	72365472.59	43025829.77	39786506.85	65001046.21	198819775.9	6847897.085	4733416.05	8351924.459	4581351.114	2622882.204	5136468.865	1837403.141	3530391.794	6651383.803	16.89978438	0.001562105	1.005864842
M535T446	Cyanidin 3-O-(6-O-malonyl-beta-D-glucoside)	C24H23O14	535.1088	535.1065109	445.915	20744845.55	64140473.64	27501247.02	60536716.39	26032059.33	54021046.96	75886416.13	23812834.07	125848082.6	0	58179.15569	0	54530.85979	258351.3661	53162.90094	188317.7142	0	51440.0239	720.6877699	0.001589468	1.005308918
Appendix 2��Z.vs.Q_neg_Diff��
ID	name	formula	exact_mass	mz	rt	Z1	Z2	Z3	Z4	Z5	Z6	Z7	Z8	Z9	Q1	Q2	Q3	Q4	Q5	Q6	Q7	Q8	Q9	FC	p.value	VIP
M144T591	1H-Indole-3-carboxaldehyde	C9H7NO	145.0528	144.0435391	591.07	187313310.5	149321064.5	296480223.5	158010413	160895998.5	119157613.2	177932332.3	191832905	179558340.2	1484145505	1809073679	1528407057	1635912248	1585166992	1545202379	1556652432	1541293906	1745861697	0.112287563	6.58E-13	1.278675512
M182T351	4-Pyridoxic acid	C8H9NO4	183.0532	182.0440193	351.035	37003629.09	26214942.12	35309327.29	28917251.82	32882337.81	27596942.54	30240200.19	31432783.83	31673147.85	65620305.28	61412195.92	61883590.56	69324970.35	69632360.97	65760116.1	59215532.3	61413249.5	68392887.32	0.482739292	2.17E-12	1.259554159
M200T450	Harmalol	C12H12N2O	200.095	200.0911363	449.539	1632455.241	2250510.21	10672444.69	7016264.992	5142910.824	7489305.559	7135226.37	8736529.809	5465403.518	88114876.89	95031470.11	88705773.69	102128628.4	86337919.69	97937124.6	88966861.92	89563955.43	106406004.5	0.065869945	3.22E-12	1.277861091
M172T297	3-Dehydroshikimate	C7H8O5	172.0372	172.0386204	297.109	1727377.393	768835.7154	2390998.633	254176.6857	439114.5035	274770.5441	678067.3723	1498834.399	783589.977	6238077.674	6140975.701	7923499.581	6180946.902	8443815.897	7148753.346	7075142.627	6090808.238	7430372.067	0.140664253	4.93E-11	1.247425432
M136T303	o-Toluate	C8H8O2	136.0524	136.0516459	303.127	243834.3537	132489.3233	182429.7042	530102.214	144382.3859	35869.01492	80965.51319	961754.6012	909131.673	9439142.697	7133547.844	7678940.309	7059347.647	6872589.021	7372998.522	8103610.94	6487855.257	6914970.911	0.048028848	3.19E-10	1.266401497
M295T838	Alpha-dimorphecolic acid	C18H32O3	296.2351	295.2262401	838.09	2182372568	2365526201	2658205311	2400492151	2999735245	2767151527	2373369268	2654159779	3044332936	219508906.6	166674214.6	26007524.09	222164882.7	56096645.09	277718639.5	38257685.45	232414793.4	180121389.6	16.52285311	8.80E-10	1.268267523
M121T502	Erythritol	C4H10O4	122.0579	121.0273412	501.82	438917182.1	325955195.5	306244149.6	280481339.8	339837105.1	271944885.4	326667184.8	286187489.6	341144753.6	634854246.1	746058222.1	600702946.3	641582995.7	636554960.4	786277157.9	709417074.5	648205197.8	733895738.1	0.475332988	8.98E-10	1.231931935
M115T181	alpha-Ketoisovaleric acid	C5H8O3	116.0473	115.0382813	180.6415	3381710.108	3867216.391	18639637.21	3813812.436	3914979.686	3346295.003	3690798.738	3930382.587	3499279.985	60038061.85	54131040.14	49976861.18	60978052.95	46465167.56	71595791.88	60144538.94	46813112.67	48542159.25	0.096421855	1.07E-09	1.244841357
M287T806	2-Hydroxyestradiol	C18H24O3	288.1725	287.1649544	805.928	1.70E+11	2.12E+11	1.73E+11	2.10E+11	1.65E+11	1.62E+11	2.10E+11	2.01E+11	2.21E+11	11623078893	2712857158	1410231616	906906722.8	1141630325	846440080.2	803897875.6	518587751.3	390126894.3	84.69885797	5.40E-09	1.268853798
M193T93	(-)-Bornesitol	C7H14O6	194.079	193.0701713	92.75145	173336831.4	151779432.4	114532376.9	121656638.3	121647052.9	147966900.5	124063933.5	125042044.3	152613411.2	25820515.28	23924574.97	23460140.4	17212765.03	4123720.622	16025279.22	11917958.34	11264108.46	9173016.79	8.624550028	8.10E-09	1.25252356
M357T423	Loganate	C16H24O10	376.1369	357.117966	423.3335	43421235.2	42033134.66	52178552.19	42195855.22	38724533.81	40639393.03	38334675.07	35804908.11	49456261.21	19833555.91	21823591.23	22820560.71	15518102.24	18331552.37	16307445.91	12786221.39	10687613.13	19624235.89	2.426815205	1.02E-08	1.212389627
M213T182	Dethiobiotin	C10H18N2O3	214.1317	213.1228228	182.304	574787.5871	485515.5977	1117989.864	717755.6764	425353.8615	305976.7349	510336.7353	645810.4418	538279.6546	5042383.075	4229130.529	4202587.832	5994322.387	5129178.06	5154748.561	6275210.373	4749143.366	5931815.687	0.113936519	1.43E-08	1.254515851
M174T545	1H-Indole-3-acetamide	C10H10N2O	174.0793	174.0538515	544.59	56456301.87	43976535.87	65339716.17	11609866.35	55856327.49	12168058.06	40871112.53	14672322.73	48421155	407322067.2	418818795	353783612.4	463623651.4	368394010.1	506326639.9	437086614.4	400406041	562950802.6	0.089154644	1.83E-08	1.252496825
M409T810	LysoPA(16:0/0:0)	C19H39O7P	410.2433	409.234539	809.9145	530607173.6	589251973.7	629132664	623550444.3	453255714.7	494429703.6	469175000.2	605080872.6	576541888	226577854.5	184463334.3	179084328.7	185482799.5	221884232.6	281339165.9	219193281.1	202045107.9	213366103.2	2.597957232	2.14E-08	1.235203081
M278T550	6-Tuliposide A	C11H18O8	278.1002	278.1051472	549.635	480493.8545	1247968.39	145232.9085	747593.9981	384401.0553	1192793.412	663695.7307	424142.6721	614400.6881	130721940.8	109266968.6	102759913.3	148652076.2	112441363.5	116797477.9	110742289.4	110151384.8	90317688.7	0.00571858	3.30E-08	1.262763212
M177T565	Aesculetin	C9H6O4	178.0266	177.0172814	565.14	60644037.66	72830248.14	154095518.4	85193231.63	94130826.34	95764490.83	59171474.47	126094444.6	71330522.96	266668544.9	309405151.7	286087220.5	279246997.8	335373771.7	257001287.2	206543631.1	219098976	244368026.5	0.340817445	3.94E-08	1.19762944
M115T74	Fumaric acid	C4H4O4	116.011	115.0016899	73.7925	193509934.4	158292846.2	152281016.2	172507977.2	141528838.4	95767332.99	133350229.3	178633652.7	119053983.7	399914352.8	488393989.4	353183320.7	417766879.2	407387951.3	538362811	417502756.8	536160315.3	463336194	0.334391583	4.37E-08	1.226231108
M191T543	Scopoletin	C10H8O4	192.0423	191.0330383	543.054	559092422.3	516749202	552766102.6	555319860.3	341953890.1	342491655.8	363182513.3	228113158.8	275430448.6	30310175033	23371107063	33442158102	34515578939	33799244709	25351787865	30073116111	22841798729	28728029994	0.014232582	5.18E-08	1.259890771
M134T303	Adenine	C5H5N5	135.0545	134.0445321	302.927	916411304.1	930313083.1	942298720.1	775401185.3	746103470.7	743380002.5	754251677.3	1101560980	1012131746	6505848569	4683594871	4990316261	6112918745	5069930666	5623033766	6785115964	4649714400	5601322800	0.158368007	5.53E-08	1.255033991
M147T99	D-Xylonate	C5H10O6	166.0477	147.0283021	98.966	116211237.4	136023383.2	136226532.4	116290715.1	101064767.5	122185645.8	106652825.9	136716352.9	106322004.2	220669559.4	231786001.6	201936127.9	205866730.8	224209624.9	186650559.2	189857723.2	167160344.1	196195955.9	0.590732988	8.51E-08	1.195016709
M266T464	Cyclizine	C18H22N2	266.1783	266.1470629	463.767	385168.4111	439213.7264	223972.4564	161048.7893	348489.604	212967.2817	166240.3838	200900.4975	423066.8344	44817134.02	29239299.13	39921954.13	33360038.67	50446495.09	44094955.46	34212729.59	40450710.1	42217256.09	0.007138655	9.19E-08	1.255951472
M151T417	3-Hydroxyphenylacetate	C8H8O3	152.0473	151.0378996	417.027	92016159.36	80250833.55	87943421.28	76373797.91	55573611.62	76210904.02	64082332.56	76061040.71	91136488.88	352098005.6	430577679.4	281634592.2	412326336.4	344970313	350045401.8	297801874.9	299905382.1	369663486.8	0.222887368	9.22E-08	1.245992056
M192T371	Phenylacetylglycine	C10H11NO3	193.0739	192.0650674	370.697	13874720.44	14025067.55	19909189.4	14012191.23	14220538.91	14595298.02	14729071.65	16326918.94	15559507.86	40929466.42	35649154.18	42634829.75	41533919.98	38201400.22	44854076.85	46939676.72	38982024.14	54810787.22	0.356930798	9.73E-08	1.235379597
M153T83	Protocatechuic acid	C7H6O4	154.0266	153.0170833	82.673	19287749.22	29790425.47	31732934.33	28372480.49	25246677.22	14066812.68	23313290.14	35176640.98	30096699.51	65308008.08	57944709.6	50003095.28	49159441.97	49158937.87	71577534.69	62799559.65	68150786.7	61937097.08	0.442288032	1.30E-07	1.181135449
M243T213	Uridine	C9H12N2O6	244.0695	243.0611692	213.4835	369711960.6	427449682.8	506037853.9	471739297	358494798.3	352824504	316021777.4	479836469	345199544.8	2191744910	1844528848	1402636995	2212702283	2183586987	2078879625	2349371078	1644153593	2182462829	0.20051423	1.44E-07	1.243299063
M287T780	6beta-Hydroxy-17beta-estradiol	C18H24O3	288.1725	287.1654001	780.3185	41227876432	59498616136	49863286496	62786807609	45842379454	46674839438	56906168825	63856979439	70759031199	1936219950	656839832.5	342347630.8	258444534.8	264310003.7	184892101.7	186176391.1	129473232.1	115909678.5	122.0768553	1.61E-07	1.250852699
M344T201	GMP	C10H14N5O8P	363.058	344.0381201	201.3475	7627793.641	8583736.954	7051753.931	7974378.481	7603713.146	6803715.924	5223008.176	9108559.113	5160106.796	59067.04073	71618.97165	50208.45448	9205.792825	29226.42883	25822.1451	0	33695.2483	27727.38974	212.4684525	2.41E-07	1.247751546
M143T420	1-Naphthylamine	C10H9N	143.0735	143.0692372	420.013	647059.7345	500622.4719	315954.4514	320009.5223	478208.0807	142108.1759	489005.1661	365396.4391	327384.9347	13692059.18	13538576.45	8076542.22	11024394.51	15525080.65	13501951.36	12501387.22	14651113.98	16116857.11	0.030226844	2.59E-07	1.246411259
M242T174	Cytidine	C9H13N3O5	243.0855	242.0759192	174.1005	87867529.15	67367970.92	113989946.6	73618011.09	63573444.39	48704421.53	62892538.92	83360250.11	68974252.74	797829575.6	545084314.4	517075509.5	767095663.3	647205001.8	756468449.6	881590964.9	583072286.6	825938029.3	0.106044963	4.24E-07	1.237698132
M122T100	Nicotinic acid	C6H5NO2	123.032	122.0225319	100.168	9761303.075	10143927.5	48700243.79	9911066.389	10281488.12	8246379.927	8165768.563	46184096.29	8914055.392	76890072.44	75855857.08	76985977.69	86512664.76	78528387.55	91384115.47	89953067.26	79318132.81	93746872.47	0.213979774	4.34E-07	1.205710595
M353T367	Chlorogenic acid	C16H18O9	354.0951	353.0865081	367.321	1589822333	1395465743	1258907540	1490186318	857404792	1152458217	863645220	1177476810	1263577325	42453772.79	35307417.65	37005247.45	22687777.01	24139996.92	21220584.23	3347160.992	5828393.737	20448591.33	52.00997608	5.25E-07	1.239049313
M339T195	3-Ketolactose	C12H20O11	340.1006	339.0914711	194.769	5041494.536	9313975.246	7816359.912	5918761.684	6464732.908	8440655.628	6964697.21	6743347.383	9453056.566	174757.7971	200855.6946	171387.7915	75448.59073	132838.1737	106217.3045	143672.1602	13561.37897	63188.01055	61.14745919	5.39E-07	1.239015248
M137T433	4-Hydroxybenzoic acid	C7H6O3	138.0317	137.021632	432.767	666031053.1	544554946.9	411940441.1	556682578.6	567197274.8	526883790.4	540998903.9	493693259.6	546755194	348847283	362730456.4	376392451.1	283681810.1	332941587.9	281204515.8	218653246.9	278111091.1	311057432.2	1.737794568	6.56E-07	1.157038136
M133T74_2	L-Malic acid	C4H6O5	134.0215	133.0117716	73.8772	2278876222	1865997259	1695574492	2147082304	1549994548	1079094998	1411739716	2040806528	1444158898	3781934829	5333298269	3986607434	4540189811	4849568539	5899836130	4158040753	6308392822	4904729288	0.35448821	6.74E-07	1.193804571
M166T349	1-Methylxanthine	C6H6N4O2	166.0491	166.0489273	349.456	10693436.68	23511116.42	15212307.66	10198460.13	14013832.04	8514242.623	12190395.5	14214698.37	10813506.6	117944902.6	76654687.03	77017739.76	107474216.1	131492081.9	112098777.4	89267285.3	78469850.66	114240604.2	0.131941256	7.26E-07	1.225072822
M135T379	Phenylacetic acid	C8H8O2	136.0524	135.0423577	379.302	856734053.9	1334648392	751356723.7	1181910100	866824993.5	1297488947	864744966	874354885.4	1317462882	89086341.99	13768245.41	12386939.59	10358948.52	9404559.671	8419619.82	8645009.264	7996012.364	7876111.318	55.64741246	1.09E-06	1.227510372
M263T564	(S)-Abscisic acid	C15H20O4	264.1362	263.1278334	563.818	3122273.175	3766948.341	2669378.62	4187774.177	2448512.426	4411160.622	3241006.195	3408886.026	5315491.797	281836414.7	332202883.5	344412992.4	347338028.9	483318032	486795567.5	343984094.1	304786870	258133369.8	0.010233551	1.13E-06	1.229956732
M151T467	2-Hydroxyphenylacetate	C8H8O3	152.0473	151.0379643	466.5795	230894930.3	320219822.8	218406962.7	336328163.3	200623915	256822419.7	191075363.6	178468173.6	282912912.8	29702335.92	30265564.82	23047777.9	23388700.48	23757442.77	26205836.21	5022115.948	19961939.44	23452751.06	10.81886896	1.95E-06	1.217472137
M163T360	Enol-phenylpyruvate	C9H8O3	164.0473	163.0391168	360.3345	328147042.5	366565005.5	340942402.7	303058154	221007652.1	271497084.8	263115938.1	353819288	319984378.4	162374913	124839881.3	126757246.4	134778495	153321885	170834826	176136074.8	147822572.7	186880536	2.000465465	2.15E-06	1.171098973
M111T70	2-Furoate	C5H4O3	112.016	111.0067493	69.858	69290542.59	45940315.78	46571955.13	59542721.13	42533686.15	30752079.57	49197894.36	43701143.6	47236013.46	93497801.62	78982456.38	74080240.81	84788797.34	73220632.23	91376456.4	87562096.9	74285084.59	74558484.55	0.593657588	2.65E-06	1.12987723
M175T89	2-Isopropylmalic acid	C7H12O5	176.0685	175.0598458	89.1586	66755455.49	83538298.92	50664197.83	150801344.7	68652830.26	124133272.4	56687701.16	67182823.07	73645503.61	410441391.6	662659001	491366648.6	484464689.1	610730812.4	372770523.6	358350509.6	385445578	377221043	0.178661448	2.91E-06	1.191707628
M267T305	Inosine	C10H12N4O5	268.0808	267.0728882	304.737	9130128.93	9975374.863	9144950.866	10148832.48	9139990.87	1929062.954	9015225.837	9618143.829	8644537.534	28174525.57	18047538.27	25842358.51	23375320.85	28575323.36	39175504.74	33467223.53	25463444.21	31767697.62	0.302282759	2.95E-06	1.173706631
M195T748	Acetosyringone	C10H12O4	196.0736	195.064703	747.993	1925914.116	1774552.742	1597543.628	1003341.892	1623738.531	1216031.174	1536747.622	2100229.831	1251960.137	29821395.93	34617989.46	33537988.48	38503574.65	54722318.53	41009475.03	61895457.15	45168966.49	54157052.45	0.035660497	3.03E-06	1.214445054
M345T468	Gibberellin A3	C19H22O6	346.1416	345.1331023	467.938	73604301.62	131989578.6	56721469.01	85173592.92	84821260.1	112590628.3	85217804.76	127182972.7	116934465.5	4169452.769	2407453.3	4913376.788	1407711.015	1624426.096	1213985.537	712434.5997	948848.3131	1402472.847	46.50151992	3.98E-06	1.208897651
M218T182	Pantothenic acid	C9H17NO5	219.1107	218.1015575	182.3535	117317037.2	83885744.86	172239665.9	122451232.8	81314286.66	92205551	80573177.76	99622617.21	116584119.3	199698818.1	194359552.7	143986649.6	204337817.6	170657350.6	205487484.6	210835888.4	216517233.9	199304709	0.553633657	4.13E-06	1.117207778
M181T484	2,6-Dihydroxy-4-methoxyacetophenone	C9H10O4	182.0579	181.0477597	484.25	53589881.59	42427589.79	37242015.53	29739938.92	29410439.64	26522242.91	24561215.66	23289721.91	21620243.33	308810127.1	328594920.7	541912190.7	374281875.1	688611071	429033665.4	474788397.9	514162668.9	527227316.6	0.068873706	4.22E-06	1.206542507
M123T552	4-Methylcatechol	C7H8O2	124.0524	123.0430827	552.1055	25731144.11	59512226.48	34280706.07	56760994.78	42615031.84	40614741.48	32670076.04	38222503.65	47766858.42	1528093.572	1283441.586	1686390.279	1632248.648	1219892.406	1685050.879	1632182.004	1919604.016	2117279.094	25.7188241	4.37E-06	1.207933816
M145T383	4-Guanidinobutanoic acid	C5H11N3O2	145.0851	145.0844448	383.315	8210082.322	5001465.543	4214251.926	5682441.939	3330167.739	3593204.895	22588344.41	3980145.311	2908214.369	2259442708	3244931003	1518167905	1391835654	2838155370	2122971528	3077733979	2297740092	2858788259	0.00275377	4.45E-06	1.207733312
M383T389	N-Acetyllactosamine	C14H25NO11	383.1428	383.1342099	388.961	27150893.94	23451746.5	31424247.74	24945897.8	19374539.04	25767768.19	13228112.37	33095522.45	16758342.71	318618.8172	605483.5332	313881.529	238978.6691	504696.8363	137081.9335	456548.7086	182350.8206	244891.2404	71.67186376	4.67E-06	1.206673787
M293T772	9(S)-HPODE	C18H32O4	312.2301	293.2113825	771.81	39882455.53	5587071.086	51250323.71	8436743.995	37771726.5	7582348.668	6552735.854	32423487.72	8524469.086	95714005.36	92143780.08	70168048.28	92282287.92	100574604.3	134519346.2	165068716.5	85843960.45	128053082.9	0.205327631	4.81E-06	1.130929731
M209T488	Jasmonic acid	C12H18O3	210.1256	209.1168631	488.02	29346121.94	26121028.96	27695768.6	35809966.09	22690475.89	26731612.75	31061073.19	33808046.41	21014505.11	414362163.2	405638761.7	358221052.9	349881455	376156044.8	268064602.7	206644866.5	250797220.2	219120138.1	0.089255439	4.86E-06	1.204986932
M341T377	Coniferin	C16H22O8	342.1315	341.12273	377.204	28381933.48	64563766.43	56885869.02	62406031.54	28163300.7	40970085.76	55287952.63	46516509.41	58859984.78	1390160.641	1541974.131	1342909.768	1294782.008	1067018.595	11005781.28	2159004.622	2134870.443	1319636.415	19.00725888	4.96E-06	1.190698556
M197T515	Vanillylmandelic acid	C9H10O5	198.0528	197.1168458	515.317	39521825.06	29995790.31	25120445.73	27889161.56	21348125.74	20775889.87	52951570.94	28740139.22	24610819.28	842610662.4	881254557	837123978.1	679909264.6	1001485227	632649082.1	388397065	562978826.2	591514185.2	0.042218296	4.98E-06	1.204735981
M176T203	N-Formyl-L-glutamic acid	C6H9NO5	175.0481	176.0367869	203.099	720114.7145	455500.8077	1897159.18	3198284.818	783802.2031	3007190.688	289805.4264	714534.8209	526038.3837	20982150.02	26973603.03	16612720.93	36376123.25	30498492.96	40231339.55	29092646.25	27325232.74	41103533.78	0.043063188	5.22E-06	1.199191688
M361T542	Lariciresinol	C20H24O6	360.1573	361.1650665	542.425	10937710.64	18348878.14	20040944.08	10839021.96	19900560.33	25465253.54	13944136.95	19541999.57	19633285.76	380373.0851	749568.9874	385513.4655	1032637.354	1144546.065	1292959.774	1073230.962	884238.8116	1347641.209	19.13609286	5.87E-06	1.200683977
M461T444	Luteolin 7-O-glucuronide	C21H18O12	462.0798	461.0705682	444.0825	1522205503	1660543860	479835819.4	2002406919	1407815484	1447234523	1325174814	1372973141	1464471450	60815880.88	4381096.389	2317939.407	3574119.76	4175920.854	465576.6571	2794302.637	578512.8616	307288.3898	159.7098557	6.15E-06	1.20066353
M135T81_2	Threonic acid	C4H8O5	136.0372	135.0279785	81.2823	154589048.9	177203959	223932966.9	181031795.6	138479444.7	126260159.8	169262351.9	206012560.1	155162414.1	787468734.8	455023781.8	450981321.9	599853589.1	526156351.6	807412420.6	808162783.1	713948970.1	638744565	0.264685592	6.36E-06	1.187070553
M150T523	2-(Methylamino)benzoic acid	C8H9NO2	151.0633	150.0541665	522.854	596403.8746	1077101.188	4109438.014	788709.7424	5437333.665	911709.8354	4829551.759	1196921.323	417410.351	30698943.84	21264066.04	22498126.59	22265277	37015400.1	18631831.29	17567439.01	15854763.83	28179731.16	0.090499018	6.37E-06	1.176204871
M297T409	5-Methylthioadenosine	C11H15N5O3S	297.0896	297.096945	409.099	133584135.6	150265093.7	95979366.04	180064034.7	117370684.4	151932258	73480959.75	98115776.47	175291146	5409611.583	5005195.712	5601864.637	3525661.924	4678749.934	2716958.941	2188459.102	3156624.736	2146277.551	34.15927416	6.86E-06	1.19870082
M165T444	Tropate	C9H10O3	166.063	165.0545013	443.731	23187758.41	18799687.49	15540408.01	4647053.802	4212355.249	12469152	16730980.99	15797820.41	14902290	49050882.62	56400540.97	35517882.04	25906948.21	34894784.93	46605533.95	48331123.74	36751726.13	55912480.1	0.324336465	6.88E-06	1.125001441
M266T322	Deoxyguanosine	C10H13N5O4	267.0968	266.0885453	322.4855	30759783.19	25586761.63	25333175.3	23435730.28	15892703.53	4895340.114	20119930.75	19807897.65	27729713.31	40473580.89	49039001.75	56502410.93	49136455.89	51712253.18	57352325.29	71030986.32	61755493.46	84293460.21	0.371307372	7.58E-06	1.123681253
M149T84	D-Xylose	C5H10O5	150.0528	149.042684	83.9087	489620057.5	1083202822	914003288.2	633598736.9	896122424.8	890021325.7	771908688.8	894667173.5	1245382919	259032678.4	254065216.6	143073791.3	166388363.9	125208330.2	266623171.6	372957381.3	160545847.9	149571225.4	4.120509885	8.06E-06	1.158591828
M300T777	Tectorigenin	C16H12O6	300.0634	300.0571363	777.242	1096340759	1021465437	1156829143	348717693.1	1002887793	1154808056	833899341.7	598734478.9	866744771.2	6964965.846	1244502.734	652681.1573	446101.6658	135864.592	98422.15503	219047.0647	96596.41125	0	819.6671333	9.38E-06	1.192259508
M118T677	L-Homoserine	C4H9NO3	119.0582	117.9266391	677.401	24818758.35	39081171.62	21646725.91	52738031.63	24397688.67	31983381.56	39644119.78	34484829.87	28379650.47	2832046.819	2900466.49	9221626.282	3363628.995	2940271.112	3173236.974	3743400.605	11150680.13	22434802.99	4.811748479	1.08E-05	1.102398483
M445T468	Baicalin	C21H18O11	446.0849	445.0745556	467.977	3432121435	2063718170	1016235729	2198403624	1794415451	2274620028	2376848668	1624179207	2148376926	21468152.95	13782671.65	7364251.933	4308065.303	4464263.415	379013.3046	2590082.431	2904342.463	387534.1722	328.3512914	1.09E-05	1.188733469
M182T217	L-Tyrosine	C9H11NO3	181.0739	182.0441588	216.5965	490392.0849	428656.908	560800.4665	549805.7299	1772187.12	287160.5801	608650.626	618131.719	503796.5321	8742150.196	6277691.863	6475252.599	8756345.41	12862375.78	13265033.5	11268872.98	8214127.861	14315740.89	0.064534678	1.11E-05	1.181790716
M315T628	3-O-Methylquercetin	C16H12O7	316.0583	315.0499343	627.878	5338793199	6214433763	5346816083	8244471125	5044671205	6999347996	4994459772	4267081627	2259727655	6771608.229	4465932.36	4148937.777	3354286.934	2788985.096	57726012.52	3371314.564	3257504.705	2480604.364	551.2329496	1.14E-05	1.187752385
M105T82	Glyceric acid	C3H6O4	106.0266	105.0172609	82.4435	66627265.64	80752041.86	81479897.37	75340675.88	50689242.01	58507021.55	61174945.09	93549103.98	69219956.11	246185737.9	154425940.2	124256344.1	204329930.8	184870955.7	245314523.5	249311483.2	193276804	173501064.2	0.358969259	1.22E-05	1.158542654
M165T619	Ethionamide	C8H10N2S	166.0565	165.0538281	618.739	87890199.14	118250468.5	42607557.4	48533228.58	79456243.19	72906109.73	54698341.6	77480183.87	62075300.27	3766536.52	3732375.782	3621792.748	3937461.603	2680484.954	29860582.79	6307472.046	3389933.557	5484680.912	10.25619759	1.26E-05	1.145904257
M495T661	Telmisartan	C33H30N4O2	514.2369	495.2225081	660.986	1318753298	1984277417	1388952268	2203401730	727897730.9	1365854558	1101081032	1624929332	1159464584	1135983.695	1215889.663	1416151.268	726842.7633	1320615.327	1465131.508	517394.3975	1143834.321	850495.7072	1314.763757	1.26E-05	1.185404252
M209T369	3-(3,4-Dihydroxy-5-methoxy)-2-propenoic acid	C10H10O5	210.0528	209.0438715	368.989	50274348.59	86145035.19	49061714.79	99314045.51	37523561.17	94313028.65	72079053.12	63777678.73	90907395.89	616735.052	329980.9358	439279.7653	492442.3699	237531.0814	385491.9496	110132.4548	363781.9401	146819.6876	206.07163	1.26E-05	1.185365934
M331T759	Malvidin	C17H15O7	331.0818	331.15422	758.7725	238986647.8	358529840.1	174166807.9	404453354.6	138664014.5	252356325.3	230831045.4	250021106.6	284327833.7	7518257.712	955749.821	709944.7205	541532.4371	794545.3368	623143.7672	846925.2411	753886.1489	2738909.282	150.6395966	1.40E-05	1.182570855
M353T448	Neochlorogenic acid	C16H18O9	354.0951	353.0864151	447.5195	359031131.6	251503288.4	225285568.3	147573150.9	131863868.3	183532618.4	186066407.2	225752034.2	285984490.4	8213593.47	5832174.643	6609754.266	837776.4379	1307151.202	1129994.66	620737.9642	1235732.601	778468.2868	75.15767862	1.47E-05	1.180963019
M243T157	Pseudouridine	C9H12N2O6	244.0695	243.06113	156.8955	29327987.78	29952486.34	38019963.43	34324420.55	22232535.08	21369374.2	23133072.98	34298932.74	25786146.18	152376097.7	107629785.3	95361466.77	142425105.7	136683251.1	207902393.9	142110373.9	101067582.2	108684713	0.216409392	1.57E-05	1.170460043
M149T340	2-Methoxy-4-vinylphenol	C9H10O2	150.0681	149.058922	339.72	9362385.614	6406951.636	8205392.883	5573763.894	3160088.635	8409730.015	4753178.898	5098908.906	6095563.108	368278.1457	196925.2656	244858.1993	247480.1543	272921.8016	231875.361	325413.6944	244170.1401	338751.7535	23.09732149	1.64E-05	1.178523152
M311T765	9,12,13-TriHOME	C18H34O5	330.2406	311.2215	765.106	145181198.5	115896553.6	179330701.1	131098699.8	141617984.9	162276785.4	149926354.1	156012858.1	175597761.5	391383937.9	456737183.9	286815669.8	418825763	323585877	433742932.6	540384325.5	286181367.7	472568192.4	0.375859899	1.72E-05	1.160390386
M337T342	Indole-3-acetyl-myo-inositol	C16H19NO7	337.1162	337.1131212	341.7215	11538114.04	13148530.3	9519743.758	6367536.895	6723643.024	9089721.196	7066180.686	8520332.334	12570662.41	2301589.464	2245481.94	4986253.759	1490263.892	2098123.659	1014216.607	2363902.981	6638629.083	2916768.428	3.244817461	1.77E-05	1.085422205
M103T75	Malonate	C3H4O4	104.011	103.0017206	75.446	91611531.56	108509163.2	120940136.2	73030394.35	93238673.19	92301552.99	83114535.21	100414562.5	77566704.49	137711130.7	119730246.9	117441905.9	149712337	168424862.1	160047268	181282501.3	143368197.1	166531013.4	0.625425025	1.85E-05	1.0862884
M343T807	Eupatilin	C18H16O7	344.0896	343.0806621	807.4675	298434479.5	62034301.5	42562880.52	59804434.24	85365458.31	60273330.94	73065652.01	55849200.47	62015011.41	545719692.1	714643204.7	1134572575	543699600.9	845081515.9	992814040.8	653677225.9	552165942.2	433784405.8	0.124592431	2.08E-05	1.137853925
M275T193	6-Tuliposide B	C11H18O9	294.0951	275.0707896	192.616	26371873.37	26445280.85	18356318.97	21317486.72	15766185.91	28067918.48	16978262.63	19139951.5	39930737.71	2189759.207	2092187.687	2079886.988	1441668.758	1717073.67	2564702.433	2422958.248	1699040.891	2252835.575	11.50448055	2.71E-05	1.164383619
M269T836	Genistein	C15H10O5	270.0528	269.1538707	836.061	290270082.3	515922804.5	274212038.3	584012117.4	281659253.3	739269744.9	375952560.8	530379952.6	520189221	9407003.636	232656.096	1895805.441	4772637.533	1890205.824	4797928.145	3107934.921	1295656.824	2055938.681	139.5946594	2.92E-05	1.162955877
M335T410	Dattelic acid	C16H16O8	336.0845	335.069542	409.5485	96659607.82	101115841.3	85161028.79	117668015.7	122928940.1	131344182.3	90006279.88	90361256.81	17276144.78	2016690.794	2127360.867	14535144.52	1155441.507	1854579.752	623759.1866	1135466.703	490309.0145	3625014.081	30.9290568	2.98E-05	1.156338278
M293T812	(2E,4Z,8E)-Colneleic acid	C18H30O3	294.2195	293.2111918	811.984	213508572.2	446138405.3	218414748.7	162834364.9	112666475.8	124135878.3	28379256.94	122631383.4	137917141.2	1712073052	1431988986	1101945240	1576693142	1465136465	1353891817	1784793245	292512608.9	1643287109	0.126725891	3.00E-05	1.140701599
M165T774	3-Methylxanthine	C6H6N4O2	166.0491	165.0904348	774.339	1338347.518	1466610.844	1344331.095	582352.8597	947851.1602	1036178.806	1823687.699	1085005.53	446611.6859	2455652.613	2495471.759	2173157.288	2579121.385	1721749.566	2375552.612	3370926.465	2097487.556	3509555.098	0.44212306	3.21E-05	1.063361725
M160T95	Glucosamine	C6H13NO5	179.0794	160.0602967	94.5328	23351122.49	26866916.63	40482281.72	21787338.59	21076050.06	19546674	43758501.78	30881161.79	31451113.12	55321915.75	65904788.35	66085501.68	56478385.03	48786201.15	72726799.4	52582494.45	40110616.5	43647788.93	0.516702894	3.24E-05	1.059670579
M463T481_1	Isoquercitrin	C21H20O12	464.0955	463.0866202	481.325	454329136.1	558774206.8	473884550	444120214.8	99402762.27	420036681	372874223.2	283860379.1	585997411.4	8925074.698	1183643.273	1042453.269	463595.9902	675132.2749	110171.8461	125907.8488	319002.5819	317926.4499	280.5823379	3.30E-05	1.159289573
M113T365	2-Heptanone	C7H14O	114.1045	113.0951658	365.093	91197.60259	81562.41354	116272.9681	115386.1309	135517.4864	0	202551.4249	45880.02356	50851.74103	27290332.09	32163039.37	18400159.28	21394575.22	41545251.56	56169541.45	50208403.51	50881611.02	46240969.86	0.00243751	3.44E-05	1.158138396
M154T101	N-Acetylhistamine	C7H11N3O	153.0902	154.0492258	100.686	4201494.566	3852905.337	3058739.677	3182772.197	5579448.422	811768.6749	2276560.844	7041086.739	2682688.56	7077946.374	8974235.212	9841183.451	10685272.31	11080743.93	8857588.733	7818085.131	5111558.452	7830778.265	0.422988719	3.48E-05	1.051353453
M93T374	Phenol	C6H6O	94.0419	93.03257943	374.345	6240847.984	5964793.873	5507661.648	5487306.122	5956186.888	6910733.349	4166697.915	6621746.644	4134389.261	53130182.64	39766680.69	39244818.79	34609377.58	37938149.22	25376974.23	32587439.14	18125328.96	24420110.13	0.167072479	3.53E-05	1.154225974
M118T88	L-Threonine	C4H9NO3	119.0582	118.0493495	88.4347	60475463.26	98636177.69	119520277.4	83829423.84	94609512.97	65152488.03	78476254.7	111527646.6	91788923.51	38769694.57	33995557.88	38788427.35	42350828.51	36467396.71	33793986.83	45743046.58	37286083.95	41777581.78	2.303952111	4.28E-05	1.137366299
M357T451	Riboflavin	C17H20N4O6	376.1383	357.1177458	451.087	23459896.77	35919475.75	19461563.88	24259304.86	14853781.85	25207354.47	18146653.75	45278406.06	38213629.75	505498.5614	416400.0783	698177.9058	301518.5802	198450.2348	399151.3741	313142.1208	293466.7996	331427.1969	70.80809353	5.10E-05	1.145597219
M165T556	Desaminotyrosine	C9H10O3	166.063	165.0538943	555.794	44717467.58	44264362.9	43790760.88	65342389.69	23894917.74	31271156.72	31214370.11	26896873.98	60097696.88	4650797.036	4670972.972	2946281.807	3271159.549	3230555.369	3773359.786	4674638.442	2416271.628	5400323.069	10.60359031	5.24E-05	1.143003328
M342T203	Trehalose	C12H22O11	342.1162	342.1184842	202.905	7591256.479	10944165.21	9940895.396	7564348.097	7068122.522	5264440.932	6514981.056	13310987.62	7585722.244	74876178.22	43130729.49	52309124.81	55564395.8	61952234.28	85699265.92	67576387.29	39587068.22	112107861.9	0.127841607	5.87E-05	1.136539637
M166T743	Pyridoxal	C8H9NO3	167.0582	166.0491304	743.461	10903910.59	8588877.852	11907560.25	9459069.66	13004983.08	15548948.49	11032045.27	11496134.62	8604557.302	14227056.19	18236900.4	16401507.98	19483853.21	13939238.98	18345531.76	14986828.77	16158722.81	16585686.5	0.677692621	5.97E-05	1.03586604
M609T478	Kaempferol 3-O-beta-D-glucosyl-(1->2)-beta-D-glucoside	C27H30O16	610.1534	609.1448457	478.401	422765127.8	222389498.2	252069435.9	251645855.3	297338965.7	241950563.6	135074333	105092555.1	194076835.2	1082081.439	175707.291	127946.1689	163865.0147	184847.9593	59267.41437	29144.53073	47913.94068	80629.02765	1087.629466	6.06E-05	1.13981898
M469T573	Indol-3-ylacetyl-myo-inositol L-arabinoside	C21H27NO11	469.1584	469.1697474	573.179	86873689.19	183958362.8	186952241.7	133856259	82742410.47	114354000.5	87458618.9	191615403	238330658.7	1017386.086	430408.9763	694284.4375	299572.874	643603.0612	260898.7179	502651.4399	719853.2072	688024.895	248.472558	6.09E-05	1.13968349
M119T360	Phenylacetaldehyde	C8H8O	120.0575	119.0486199	360.319	247692698	237087766.2	274723018.8	195433375.5	135419079.4	164947073.6	161489274	224425088	189549462.6	107017916.6	81862174.59	79977449.47	80757758.55	93440799.64	107693429.5	102927263.4	92311774.6	132865631.2	2.083129194	6.32E-05	1.095509316
M180T203	D-Glucose	C6H12O6	180.0634	180.0659441	203.024	1683526.34	1805571.213	1643219.278	1807028.043	1571380.222	1645065.46	1570690.59	1720272.59	1458959.526	23856573.59	19281084.12	13192913.72	16663449.03	26045994.99	27691681.16	18771355.89	9749051.728	35198249.51	0.078265611	7.28E-05	1.133340725
M367T410	5-O-Feruloylquinic acid	C17H20O9	368.1107	367.1012308	409.991	40494233.9	39471142.69	43942798.7	35340980.61	31697294.43	31905010.33	28751061.94	38666243.44	35053296.81	90623938.72	88432762.81	56918889.94	72277324.29	68488698.45	108508824.7	129545476.8	89323720.82	84170177.88	0.412693475	7.49E-05	1.114714348
M147T436	L-3-Phenyllactic acid	C9H10O3	166.0629942	147.0433177	436.2885	15131494.18	7124452.318	7849171.682	5943983.763	8752251.876	6029797.021	7140323.296	6344942.306	6591873.67	18811076.59	16374250.53	13402652.67	24048708.35	13111012.35	18590290.31	18227887.68	10684861.47	16129017.4	0.474684732	8.67E-05	1.031297457
M131T245	6-Hydroxyhexanoic acid	C6H12O3	132.0786	131.0691905	245.05	79998752.23	4006962.855	21754157.06	98203327.5	3200094.019	2800406.207	62533185.94	45123351.78	3056055.788	168232352.4	120963750.5	148271225.2	134378675.7	70216781.31	105722363.6	133973877.6	73381601.21	151545674.6	0.289762594	9.14E-05	1.019074753
M195T81	Gluconic acid	C6H12O7	196.0583	195.0484361	81.2419	634301013.5	619082692.6	847024706.4	643794641.3	600430694	477679936.7	619863681.2	740203204.5	630457466.1	1254394411	1132819198	735960460.7	1271969738	1154787880	1637246760	1714556362	1264058790	1310885296	0.506491302	9.79E-05	1.082967893
M117T832	Guanidoacetic acid	C3H7N3O2	117.0538	116.9263195	831.781	300659001.4	322202411.6	18994654.12	313450895.6	331041002.1	320494032.1	74005333.41	315368840.7	392962919.6	521392046.3	534469718.7	771718976	533169529.6	647394170.6	523038261.7	468368435.7	461275634.4	461742391.9	0.485352061	0.000107681	1.017759979
M178T340	D-Gulono-1,4-lactone	C6H10O6	178.048	178.0253457	340.049	24675243.58	16681731.48	19368626.91	11269970.78	4301934.524	19076743.26	9929357.435	13710802.92	13804107.42	603909.1215	734956.6038	553775.8724	687896.8026	670888.2886	538872.7309	1959754.893	766513.8796	781059.6095	18.2002319	0.000113065	1.114866115
M118T74	Succinic acid	C4H6O4	118.0266	118.0206947	74.1417	17730436.33	16759449.7	16896330.79	16816877.32	17418895.52	2468901.299	13460911.8	20189011.9	13101830.71	84333698.29	57949251.59	48110743.08	57694620.82	54438112.22	127901978	79342898.37	53260562.81	75547781.25	0.211160262	0.000116946	1.1002096
M407T800	1-palmitoyl-dihydroxyacetone-phosphate	C19H37O7P	408.2277	407.218383	799.798	17406589.14	44363330.64	56089642.38	29866290.65	27678199.12	10243548.54	9776951.294	43088617.85	10657641.35	95663716.94	56866737.9	55308446.89	68522311.78	86803619.28	148293017.1	114525862.7	87021855.38	84211546.39	0.312550755	0.000125085	1.033400202
M272T825	16-Hydroxypalmitate	C16H32O3	272.2351	272.2302379	824.9415	253495139.1	168084264.1	164815276.2	152649967.3	213755259.2	145272289.4	157823460.1	191072479.3	188115986.7	1207030643	844755869.1	815211865	1082172590	1002549361	1951879141	1653917582	1420518637	2327391036	0.132875044	0.00012964	1.109748543
M437T403	FMN	C17H21N4O9P	456.1046	437.0889088	402.8775	83904025.94	57120448.7	144632209.9	89892274.46	67446493.02	41623900.23	33316206.17	73530114.59	76835886.36	685817.7847	755946.5142	601954.0622	660426.8456	304862.8659	220044.1014	152867.2796	292205.4577	235314.8591	170.9456082	0.000131842	1.110708219
M165T403	Terephthalate	C8H6O4	166.0266	165.0175517	402.884	17569247.26	15180521	14678157.61	13102547.26	28342024.42	17411948.95	14227878.13	13411328.41	17943309.54	8647183.547	10587059.57	7943058.68	8430945.533	6487061.418	5930831.122	5662240.852	5641402.658	4561582.431	2.376955957	0.000134539	1.059729156
M111T158	Uracil	C4H4N2O2	112.0273	111.0179159	158.2725	7436857.337	7441311.252	7070556.303	6069822.233	6160009.25	5501615.693	5666444.996	6600139.605	5417848.388	57544278.62	55452503.17	29064420.17	50175255.49	44754733.33	95463043.58	104671105.9	50413281.9	82877056.08	0.100566319	0.000138744	1.108255243
M163T838	L-Fucose	C6H12O5	164.0685	163.0590894	838.204	0	0	0	0	0	39721785.44	0	0	27284010.51	66604784.66	26528811.24	40254497.36	27124180.48	37883961.27	28504613.51	46133072	50317062.47	41500358.35	0.183652322	0.00014131	1.004332376
M314T100	7,8-Dihydropteroic acid	C14H14N6O3	314.1127	314.1158936	99.776	24478091.15	27185329.5	22656847.33	21302901.93	18883287.48	3202907.164	17499708.62	18015304.49	20735825.83	10340290.44	13109473.46	3041937.725	2525177.212	3064285.178	7235648.75	2124824.152	1594488.897	5601794.651	3.576637361	0.000149005	1.024939019
M310T98	trans-Cinnamoyl beta-D-glucoside	C15H18O7	310.1053	310.1139186	97.90275	10791981.23	7757858	7401778.404	5409219.257	1631697.168	4655862.601	4445867.69	5824346.583	8495471.966	15544928.81	21364743.67	16221941.03	16375257.36	15051136.87	14515180.28	12267377.28	8195225.445	9716649.91	0.436464353	0.000150346	1.014009374
M503T154	Raffinose	C18H32O16	504.169	503.1578789	153.577	11987646.93	8066036.586	8408213.478	6290495.451	3005132.946	3841769.599	5939908.795	7240774.666	6651662.085	2120066.066	677683.5894	2668312.831	2693698.714	554635.7244	576446.3981	1913345.658	279050.2625	818744.772	4.993636836	0.000156157	1.061117871
M172T349	N-Acetylleucine	C8H15NO3	173.1052	172.0965093	349.094	20413216.12	22601432.33	33124084.76	21152859.15	18304974.86	15370848.51	19176828.81	24405278.17	21080192.73	55170128.48	39882043.61	36981605.16	55751926.12	46256017.83	81162665.21	78162729.89	52392161.27	82849998.34	0.370083773	0.000172995	1.072310179
M153T220	Gentisic acid	C7H6O4	154.0266	153.0181931	219.7475	123204529.2	156349508	157984656.6	138129889	146560114.4	148800402.5	93263997.05	134739124.3	178104353.9	37200686.54	85943905.89	151299932.5	16460457.89	66670958.19	58309346.05	47813814.73	43522874.25	13964145.96	2.450442406	0.000173134	1.021625411
M233T835	Deoxyinosine	C10H12N4O4	252.0859	233.1535352	835.184	300002494	361904333.2	278181928.7	365781470.9	116413265.5	87070720.59	83807215.67	62920008.47	58969052.29	40585003122	67182588975	23899431279	24987986960	24239550564	45867462264	19127564868	35582759456	23339453151	0.005626588	0.000177626	1.098167304
M385T484	1-O-Sinapoyl-beta-D-glucose	C17H22O10	386.1213	385.1119698	483.861	21440536.09	41760611.37	14063276.61	23390869.32	22448660.03	26061020.3	25095562.26	21516450.25	36294532.22	74225042.42	79239334.39	171915162.5	96850075.97	200483425.3	73344808.68	140289715.5	121955230	131166425.6	0.213013378	0.000185974	1.083600863
M197T93_2	L-Dopa	C9H11NO4	197.0688	197.0651206	93.0494	84085081.9	83509218.87	79272679.81	71798008.62	67645163.47	59733246.28	68804911.85	93614755.38	107238533.5	50762844.69	61204365.38	42327501.58	50186582.93	50463706.2	52042743.23	44856549.29	44715185.49	55303383.02	1.583891176	0.000195484	1.046077641
M159T523	3-Hydroxyvalproic acid	C8H16O3	160.1099	159.1000405	522.9705	16336729.16	11930194.18	11639713.76	11260802.46	9227393.994	9740710.5	7722262.782	7093338.031	7063819.369	556945736.3	697999437.1	77243050.18	361562621.5	1075702766	717307263.2	770942770	713078113.6	999918048.3	0.015411085	0.000206584	1.09149829
M188T75	N-Acetylglutamic acid	C7H11NO5	189.0637	188.0546223	75.4965	3987965.404	3273617.465	5826292.549	3107804.249	3376876.933	495016.1887	679762.3466	4052903.235	2642312.806	38173629.26	10883792.05	14091189.03	21567342.66	15552039.57	31338766.4	32336978.64	16648252.04	30898598.52	0.129757789	0.000215485	1.079071988
M337T398	p-Coumaroyl quinic acid	C16H18O8	338.1002	337.0914059	398.3305	107176283.8	143091848.3	112045733.8	124327434.7	99921612.24	106975320	103941515.7	112306524.2	160886172.6	540208979.8	434688640.8	455746500.3	288316920.7	327535061.4	377792855	205131367.1	208046369.9	294139927.1	0.341892381	0.000272917	1.066884559
M267T441	2-O-(alpha-D-Mannosyl)-D-glycerate	C9H16O9	268.0794	267.0710163	441.093	21106113.37	40695842.87	23158875.03	36033715.48	15182295.15	22326274.92	32790338.46	17701994.52	15622013.86	6597851.632	8832284.043	6110051.96	9637198.043	7887307.47	5336774.557	3989605.704	5832789.363	3976151.244	3.859405663	0.000279881	1.060943161
M137T100	3-Hydroxybenzoic acid	C7H6O3	138.0317	137.0217252	100.1135	85280560.16	82988081.87	71920013.74	14939201.06	71353151.38	73708629.21	69499498.75	81091858.43	72633382.27	191607983.2	195573470.7	207051898	212695676.4	300156692.7	132055197.6	114362956.4	151127449.5	123258817.4	0.382958506	0.000298193	1.033268726
M193T342	trans-Ferulic acid	C10H10O4	194.0579	193.0485854	341.5395	1109408116	582788434.4	661452526.9	388727234	169826718.6	714293810.9	370293907.3	492294136.1	496519036.1	52168697.18	32102608.28	28356111.69	42656426.92	30342038.87	61547793.56	73487089.8	46418114.59	45660992.22	12.0792883	0.000423741	1.055543329
M167T100	Vanillic acid	C8H8O4	168.0423	167.0331935	100.408	24471993.11	23329176.46	70534457.27	26885370.07	23156436.83	26173567.38	24426305.22	39827769.15	26373439.66	2346415.275	2051876.902	2524690.574	2276977.414	2666711.805	1910705.91	2234870.818	2500702.907	2304580.836	13.6989586	0.000448097	1.053751784
M149T377	D-Lyxose	C5H10O5	150.0528	149.0441072	377.0255	9516148.047	41976486.77	38448880.53	27608182.32	11559177.78	25759276.16	23168900.27	42613464.05	23928099.15	3745891.474	4993682.407	3519589.467	4067594.852	4353542.096	4829791.174	4712212.411	4650611.206	5417002.249	6.070467036	0.000486008	1.048539947
M609T489_1	Rutin	C27H30O16	610.153	609.1409094	488.5875	276076900	711535858.4	748989432.8	706089822.1	162982520.4	634302484.4	334542637.1	234932122.7	632000685.5	66972806.96	48760463.25	118553527.5	13272026.25	64347680.78	43254095.29	34920020.33	79457298.15	76192676.13	8.138544012	0.000540002	1.03763988
M195T495	Xanthoxylin	C10H12O4	196.0736	195.0647232	495.3155	109556696.1	70239928.57	65764801.51	48273791.19	136813671.4	53395680.47	72160770.93	73638290.08	43807496.97	19427151.2	28416690.53	20745391.74	18622175.22	19231403.12	26600091.29	24684849.64	4308252.111	29706661.37	3.513308438	0.000591222	1.016843068
M449T697	Gentamicin A	C18H36N4O10	468.2431	449.2153369	697.161	30640893.23	87285785.8	43024029.84	73286885.51	27115389.4	147078894.9	48949377.54	95810315.6	115247704	673207.3651	455490.5758	367292.4709	203293.7506	461892.6284	294935.8958	345523.6005	310264.2075	378604.1596	191.5021872	0.000627757	1.035430137
M301T772	Sphinganine	C18H39NO2	301.2981	301.1701446	771.638	923609414.1	2615996954	876489082.6	977353492.7	662398400.9	1092456318	814127315.6	867083458.3	784387063.7	21934533.96	2740671.401	674862.4006	643804.7667	463250.2652	331949.9375	330894.3639	546724.5244	234329.5735	344.5716712	0.00065409	1.033047245
M299T771	2-Methoxyestrone	C19H24O3	300.1725	299.1644825	771.377	41994919753	1.16E+11	35598353349	42963214392	30265125350	50014559297	37067586338	36478405929	36167185522	1061102499	207106797.3	88877077.66	61547141.18	62145435.23	49269196.48	46417050.37	29446553.26	20363915.65	262.3370434	0.000665493	1.032053837
M283T776	Quercetin	C15H10O7	302.043	283.0604968	776.127	562094755.4	1243018687	572696028.2	886061252.4	349360350.7	1562877370	1835145601	593773621	415844007.3	6497564.053	2888586.015	1417248.601	1062684.082	1364730.772	1137198.378	1596045.834	746090.1042	1612534.873	437.7564028	0.00106257	1.004036643
Appendix 2��Z.vs.Q_pos_Diff��
ID	name	formula	exact_mass	mz	rt	Z1	Z2	Z3	Z4	Z5	Z6	Z7	Z8	Z9	Q1	Q2	Q3	Q4	Q5	Q6	Q7	Q8	Q9	FC	p.value	VIP
M169T580	(R)-4-Hydroxymandelate	C8H8O4	168.0423	169.0633709	580.274	109020666.9	94198469.79	104552465.4	101332759.3	107202411.7	108472789.7	104748071.8	101774489.8	106956735.5	2261888.537	9949083.349	5130037.226	8676582.036	7310324.21	8783395.766	7855921.74	8248901.016	8456415.172	14.07264119	1.13E-15	1.32908148
M141T753	1-Hydroxymethylnaphthalene	C11H10O	158.0732	141.0688903	752.887	98249147.05	106675416.2	86615960.03	111222509.2	108829211	94571683	102438560.9	104314709.7	98314019.06	19895006.84	3106414.586	2977812.319	8869131.36	2780633.326	2871125.551	3116554.017	1926835.173	2421337.382	18.99789545	1.05E-14	1.320635699
M255T426	4-Methoxyflavanone	C16H14O3	254.0943	255.1217856	425.9075	28188248.49	30321250.99	29317330.29	28847036.21	24852859.13	27084778.77	26437233.33	25950971.82	24296670.67	1969107.262	8562689.902	9397425.408	6483157.041	6704524.761	2064193.718	7358163.194	6330168.667	8144239.434	4.30241348	7.52E-12	1.303010373
M251T705_1	Methaqualone	C16H14N2O	250.1106	251.1253699	705.0285	7246249.324	21866700.16	19239847.19	18841734.11	14244944.33	15683974.52	16582482.73	16362638.85	17671274.46	54029678.42	44177707.6	49740569.83	48981654.85	50405787.09	50218431.05	48607463.5	41779677.12	48303537.33	0.338662936	8.74E-12	1.299551192
M121T435	4-Hydroxystyrene	C8H8O	120.0575	121.0646128	435.3625	288466049.3	313944394.4	311992561.1	287232583.6	239442782.7	275622920.1	265704176.5	258803372.7	244849142.2	123070068.2	53907070.55	32770859.04	29430629.96	43779245.88	56250167.96	36767085.33	59990410.55	46363008.33	5.154283329	9.97E-12	1.297888017
M225T752	Fenoprofen	C15H14O3	242.0943	225.0904957	752.4145	1898735761	1808099533	1618072423	1891481994	1756355288	1791367047	1590293774	1530788255	1617800882	120237318.3	7706996.294	5840212.599	4239627.575	4473417.923	3334963.169	3630927.066	3206715.313	3549883.432	99.23818229	2.74E-11	1.324367343
M112T100_1	Cytosine	C4H5N3O	111.0433	112.051058	100.3117	462049952.3	355210805.9	453317006.4	349327726.2	406328193.2	347553633.8	359312801.6	445989944.4	388177809.7	1894199163	1821602861	2095686073	2098198592	2104778922	1833633651	1695388338	1795971643	1971374866	0.206071403	1.28E-10	1.319915042
M153T544	Geranial	C10H16O	152.1201	153.1268282	544.018	312274723.1	91476150.48	93832871.63	89504766.54	80856546	125686714.4	90401316.51	109387918.6	80247922.67	540753800	588817852.1	473782409.4	560848382.4	704227809.6	680251349	598478377.4	657220790	670729922.9	0.196099949	2.50E-10	1.280266611
M225T769	4-Hydroxychalcone	C15H12O2	224.0837	225.0905886	768.552	2327253699	2022326050	1949121310	2293978105	2374206999	2430264800	2160914655	1947893837	2150421871	35441272.48	10197116.67	8562117.487	7062683.091	10243033.76	7000767.419	8380873.412	8455534.995	9916969.597	186.7405704	3.96E-10	1.324128918
M137T100	3-Hydroxybenzoic acid	C7H6O3	138.0317	137.0651834	100.3197	184832154.2	153339318.5	148088772.8	120510753	130838786.7	165249195.1	151279201	171424373.1	215016523.9	736476924.9	583256728.5	696695293.5	758906552.3	738257492.7	618482667.8	636612977.6	584812351.4	691460873.1	0.238310698	4.83E-10	1.3087227
M213T806	Butabarbital	C10H16N2O3	212.1161	213.1271929	805.668	5145575727	6599222621	5134522072	6865102551	4851958823	6429643790	6021636174	6183593385	6235336107	1644855465	2643448127	2115920945	1975868784	2214281957	1694629470	1206463917	1343669345	1110253247	3.352265324	7.35E-10	1.282413065
M140T372	Phosphonoacetate	C2H5O5P	139.9875	140.070151	371.989	4803960.691	5261140.627	26638607.47	5626733.309	4690636.35	3680567.023	4906255.774	4859050.775	3702919.507	68431669.59	46847234.68	49335033.08	58234749.94	68060547.28	69517991.49	59862803.09	60326089.58	78501054.12	0.114769989	1.63E-09	1.275217421
M131T803	trans-Cinnamate	C9H8O2	148.0524	131.0489561	803.275	457098627.2	470776151	436581680.1	363977842.2	429031072.4	438796837.7	404433973.6	554296996.9	426325464.9	4054258.389	1997786.174	1024066.23	596790.3916	1136406.431	1524987.706	1679954.589	1532933.126	38972924.25	75.80560764	1.73E-09	1.315069079
M357T550	Pluviatolide	C20H20O6	356.126	357.1319726	549.781	240948603	211395624.2	206067256.2	259957359.1	217983827.7	224999020.9	192526525.3	250925008	138426747.6	9529264.633	108130799.6	13240561.71	10432427.09	11869982.02	2341015.651	1805804.808	1850278.97	2068806.298	12.04962321	2.38E-09	1.26319769
M259T720	Yangonin	C15H14O4	258.0892	259.0960285	719.7815	187482265.9	169773104.7	144301947.1	167525802.2	181352996.9	198071545	146368576.8	158557470	176290952.5	1877715.533	1108522.6	1177982.211	653085.9055	779945.4755	419931.1198	789182.0976	431911.0361	578037.6444	195.7092224	2.78E-09	1.319122581
M375T781	Scullcapflavone II	C19H18O8	374.1002	375.1062001	780.875	2377553371	7632380475	2595348105	7690910253	4599629960	5274696912	5473237088	4609937435	6710675854	28304324436	24979187949	30482625541	24980008534	32656391871	26161213292	23343084227	25305010071	20598356240	0.198320719	2.78E-09	1.288929909
M221T91	5-Hydroxy-L-tryptophan	C11H12N2O3	220.0848	221.1851834	91.4206	136593476.2	127186157.8	94301006.35	165735677.4	192552311.2	87697797.17	155910852.2	142911544.6	121046422.8	757069031.2	877524412.9	852425050.8	700349405.8	802850608.3	906521172	1021512438	809058829.1	1035097279	0.157674682	1.00E-08	1.302642224
M155T670_1	2,6-Dimethoxyphenol	C8H10O3	154.063	155.0698284	670.416	6637196.118	8079666.181	6421465.69	7543719.572	6831431.88	8598738.279	5928243.388	7104682.853	8188895.928	3406503.87	3361861.789	3242597.814	3493309.55	4019731.399	2670892.477	2244283.84	2192219.103	2406562.595	2.416381783	1.07E-08	1.258907406
M151T616	(+)-(S)-Carvone	C10H14O	150.1045	151.1121257	616.129	380340874	329288653.4	292051070.2	356894593.3	341968380.4	277010420.2	237403476.4	261114898.1	290962656	10406704.9	10020907.91	8608213.986	39366186.82	9165116.958	10001583.77	10849754.27	7304214.217	49741594.74	17.79852623	1.12E-08	1.298826286
M151T440	Geranic acid	C10H16O2	168.115	151.1117274	439.9145	368765574.5	474970633.6	591031443.3	532976138.2	510178640.7	428160893.3	421972483.6	499914067.6	472073447.1	40893639.33	9939211.091	9380581.016	38708732.07	10166811.39	9955453.485	9145559.039	8846799.066	9376872.797	29.36914044	1.21E-08	1.307918473
M95T458	4-Aminopyridine	C5H6N2	94.0531	95.06067804	458.452	7905406.513	8252418.353	7153494.191	4662087.848	4143473.945	9109358.796	7618606.027	6359326.103	5704352.443	91948306.46	71903879.61	73874066.59	90039020.57	95576730.76	77667249.13	70628126.91	70233682.6	73500933.87	0.08514245	1.25E-08	1.309562788
M399T426	S-Adenosylmethionine	C15H22N6O5S	398.1372	399.1642026	425.7145	231258829.5	203432640.5	197684295.6	240832725	143527288.2	206552239.5	173551152.5	177647994.1	206399406.4	33726608.32	37802281.37	36257339.29	28576566.2	9479042.526	11592485.67	36810315.64	33274172.82	37821904.18	6.711697315	1.59E-08	1.292175759
M345T592	Secoisolariciresinol	C20H26O6	362.1729	345.1677347	592.197	26999540.55	22382072.01	27377145.03	33347452.21	30562552.68	23609896.89	28058556.3	27745099.09	21470189.65	1930131.996	3631288.738	1335177.385	1280524.005	941201.0587	1566521.723	1491710.146	1200557.903	1382091.269	16.3662282	1.98E-08	1.304696332
M231T730_1	(R)-Kawain	C14H14O3	230.0943	231.1005532	730.006	1667109692	1821636699	1421715570	2185840453	1250669873	2045311247	1904278922	1754651770	1687170890	48583645.47	918123377.9	560417116.3	573235849.2	546778637.7	343448925.1	262684580.9	315176979.9	237710308.3	4.134977907	2.15E-08	1.242025232
M298T337	N7-Methylguanosine	C11H16N5O5	298.1151	298.1142441	336.953	43100966.71	38021738.33	48596848.84	38583260.52	16923966.36	33535654.69	10381299.29	41900952.29	8742327.169	368617452.8	297783534.2	289293601.5	329475737.4	316591239.3	345653265.9	405783658	275910056.8	423682502.9	0.091649579	2.16E-08	1.297852577
M221T294	Pyrimidodiazepine	C9H11N5O2	221.0913	221.0916191	294.246	45080229.45	44007507.19	52540196.25	42186509.94	36190046.25	39574426.84	38107832.08	34775281.89	49453942.33	5758580.244	4520998.278	4957001.387	5757597.843	6039827.816	6487392.353	9331189.5	6824862.081	8693514.12	6.542910182	2.50E-08	1.298749463
M327T730	Naloxone	C19H21NO4	327.1471	327.1559309	729.738	4358314435	4929927246	4104633856	6140450898	3822730067	5030363780	5357595625	4664503132	4701373261	130861248.1	23159171.43	5718422.57	4801563.691	4876831.98	5123682.655	7759627.217	4747770.96	6485058.498	222.7517183	2.94E-08	1.308086914
M169T587	Nalpha-Methylhistidine	C7H11N3O2	169.0851	169.0856566	586.858	38980575.93	53332943.01	37964390.81	43588724.49	36505532.62	41809989.47	49398860.74	40002720.86	37849093.87	21306660.62	17582681.4	12008805.63	15600193.58	15622510.16	19903657.17	24802735.61	13636664.18	14597598.34	2.446982748	3.16E-08	1.247133994
M137T534	4-Methoxybenzaldehyde	C8H8O2	136.0524	137.0588606	534.1	19667580822	19651321547	17054475508	20607909080	16117943168	20563287480	13159891528	15629355385	19544021342	703277041.7	181466757.9	195728575.9	156562182.1	180684820.9	158189809.9	147471711.2	165231155.8	153350497.9	79.33337739	3.18E-08	1.307426511
M295T740	Nivalenol	C15H20O7	312.1209	295.1165284	740.449	11525617.03	10610626.41	6868693.172	10159500.92	12044392.66	11431233.52	10488348.62	9826098.479	11085154.32	230847.9272	346553.3168	27456.46096	98079.80021	171529.2987	239431.5042	122800.7215	382178.658	135940.185	53.58941609	3.22E-08	1.307172418
M237T426	cis-4,5-Dihydroxy-4,5-dihydropyrene	C16H12O2	236.0837	237.111412	425.605	112520129.2	102518113.2	100528623.6	118677980.5	75688777.21	101740216.8	88030421.22	97776667.94	103605207.1	22135598.83	20614531.24	22111859.39	19133062.28	20983376.09	20249529.9	22920225.23	16747844.26	24041715.61	4.769222514	3.64E-08	1.302653819
M212T200	3-Hydroxy-5-methyl-L-tyrosine	C10H13NO4	211.0845	212.0915969	199.806	3494387.67	3920616.323	3925420.318	3200715.519	14973201.56	3134704.117	3927915.941	4672191.057	3067302.41	60511444.54	40973447.25	44635347.91	45908660.17	65589560.6	66960214.22	49228378.36	48043556.73	50591741.33	0.093802884	3.93E-08	1.281130735
M222T392	6-Acetyl-D-glucose	C8H14O7	222.074	222.0755018	392.02	43171690.04	39856071.44	39167515.79	40773951.98	29788810.78	29699189.88	32771872.03	30547259.4	37968300.16	8117883.505	20426086.73	13912961.38	10710378.49	12146369.13	14225684.7	12642111.1	12348316.28	14014728.17	2.730996447	4.07E-08	1.252092071
M110T154	4-Aminophenol	C6H7NO	109.0528	110.0601633	154.413	5637067.055	4823968.292	5491295.101	5160890.542	4871974.771	20652868.53	20653969.89	4742730.609	4785235.887	46875292.13	33982183.55	50365555.65	48611995.38	67043530.43	63154326.05	49486769.32	61389957.39	62025515.61	0.159068986	4.33E-08	1.249085128
M118T406_1	Indole	C8H7N	117.0578	118.0656984	405.559	157669919.2	156929278.1	174379896.1	161683445.5	136545540.2	161633075.8	146347307.3	148037025.3	159838955.9	96847053.7	87883275.53	94363038.51	92845882.02	89974301.53	108823977.8	118262959.5	102062479.5	123041741.9	1.534905606	4.43E-08	1.23339337
M162T575	Indole-3-carboxylic acid	C9H7NO2	161.0477	162.0547205	575.17	8105022.571	1687676.002	7155092.833	2107914.745	7477681.183	8378133.27	5459740.547	6905331.838	7350653.228	24869115.45	25749829.44	23302347.51	23698671.63	22395025.42	29503809.18	25763668.14	20579593.42	35483826.81	0.23612802	4.44E-08	1.259133445
M113T484	Ketoleucine	C6H10O3	130.063	113.0598528	483.961	14064439.26	2654554.541	3109520.46	2562377.899	3250137.001	2328902.633	3211749.406	3214798.94	2190854.516	20958084.22	35247628.52	26776964.27	29017799.26	26464915.41	21368636.48	18769895.44	24154102.12	22932375.7	0.162112941	4.91E-08	1.238345952
M137T609	(-)-Menthone	C10H18O	154.1358	137.1323046	608.769	68611218.17	78964652.99	101025205	71987030.38	48459660.97	72296162.24	79762719.23	71815286.18	42093415.11	175013391.8	219246719.8	210883446.9	148659889.5	237588285.7	182128191.1	236013380.5	193796993.6	180905762.8	0.355903215	6.17E-08	1.253434532
M107T440	o-Xylene	C8H10	106.0783	107.0858184	440.21	73451956.5	113813767.3	110595014.3	114854147.6	125851520.6	94801195.6	91142243.38	94401595.29	107223130.6	4502382.762	3853527.37	3750908.299	3794781.865	4348090.417	3569767.461	3618788.6	3863289.839	3532569.355	26.58700562	6.72E-08	1.303126951
M209T502	trans-Isoasarone	C12H16O3	208.1099	209.1169467	502.065	91852343.88	78335551.59	122173441.5	126139698.9	89070553.02	85568575.53	93995375.67	108705254.6	79358262.06	821699458.1	899321848.3	593524554.7	923513658.5	852097640.7	777345194.3	671603355.2	652703807	741518916.2	0.126230722	7.12E-08	1.298638831
M243T632	3-Methoxy-4,5-dihydroxy-trans-stilbene	C15H14O3	242.0943	243.1012156	631.922	329166999.4	299068701.3	296974535.6	214712487.4	237992419.5	288880538.9	280827868.4	280454809.6	379162505.2	3833649.005	1610373.834	1039454.528	514573.085	502018.0674	295576.2734	348011.143	202962.6059	181281.5136	305.7307014	8.51E-08	1.301336018
M109T470	p-Cresol	C7H8O	108.0575	109.0649862	470.314	72114530.49	63188777.99	78893377.89	47001940.98	59476690.44	49011078.56	54392242.49	77870939.16	60287533.63	14344886.63	3555203.636	12403365.57	3536031.433	13172707.06	10596757.11	3313622.653	10853742.13	3565840.185	7.462450485	8.89E-08	1.272047591
M217T334	beta-Alanyl-L-lysine	C9H19N3O3	217.1426	217.1541777	333.987	95611100.31	85413978.14	125814980.2	78959004.91	87013172.6	83103896.22	81391009.43	92069000	89932865.01	440393567.7	470159444.4	482630927.8	599870868.2	418332817	540900596.7	621565999.8	485180044	612541855	0.17538171	9.49E-08	1.294540195
M153T302_1	5-Aminosalicylate	C7H7NO3	153.0426	153.0400824	302.288	19640637.02	18370951.75	21326842.67	18076354.42	21692715.95	13818566.62	18732754.73	21995035.76	16255298.03	120755069.1	76239273.22	99431672.26	97418282.52	97041855.78	101468957.4	114094584.2	85305051.91	118711882.3	0.186617666	9.88E-08	1.294315317
M147T88	L-Glutamine	C5H10N2O3	146.0691	147.0755089	87.5475	517117318.3	594305692.4	882085118.4	656972547.8	594830757	565188136.4	639720186.9	584891504.7	809255021.2	212388037.8	58889490.89	118933224.8	122717986.8	90462918.38	153166085.1	240543251.4	104629969	125036583.7	4.76403724	1.06E-07	1.259498768
M357T476	(+)-Piperitol	C20H20O6	356.126	357.1319908	476.226	145840764.4	142581300.6	126011763.2	172938815.6	158240928.3	150522914.1	116608146.3	114668501.9	95920597.11	4270355.566	18461034.49	6019704.763	5120143.025	6374839.813	2628304.717	2102696.839	3175280.355	3192370.062	23.8258871	1.13E-07	1.291274646
M132T89	cis-4-Hydroxy-D-proline	C5H9NO3	131.0582	132.0654505	88.7624	302651390.3	350527513.7	247799271.4	289755857.3	333801606.2	262782756.7	311004829.3	221840327.6	230432652.3	51453608.07	62852898.24	62605753.5	62234303.53	47287470.23	46068704.67	43378847.63	29138598.68	46990626.87	5.642776988	1.22E-07	1.287259025
M151T657	(6E)-8-Oxogeraniol	C10H16O2	168.115	151.1114103	656.6275	300246222.4	416903485	350593796.3	479834761.7	376032790	437682361.3	375879767.2	351950127.1	341730081.3	92989185.28	221916401.9	113891256.1	222408759.2	127510429.8	127082418.5	225155628.7	111972325.4	145857055.9	2.470401966	1.42E-07	1.214718669
M257T798	Nandrolone	C18H26O2	274.1933	257.1891857	798.364	145734953.6	41905184.72	235514533.3	165641457.3	175906700.3	170385716.5	159632279.9	190430450.5	194108407.3	417403786.4	415480863	315504914.2	444163811.1	373726347.7	425139921.2	532870191	346837722.9	460426774.5	0.396419173	1.53E-07	1.218255177
M184T88	Phosphorylcholine	C5H15NO4P	184.0739	184.074154	87.5153	375705849.5	525054551	417065847	442847790.5	342431366.4	589515142.5	384951397.6	409901402.5	426106265.7	2504980.018	3150147.871	1928442.768	1750229.904	1781844.607	2223189.486	1946578.443	3110371.287	2535672.538	186.9711997	1.59E-07	1.296286505
M162T160	N-methyl-L-glutamic Acid	C6H11NO4	161.0688	162.0754096	159.747	32326282.08	35334380.71	49784075.64	32305196.76	26852868.2	33978679.38	30472101.62	37857770.18	34770523.15	83595531.68	67320515.88	62127397.65	70725988.13	60723221.92	85773377.04	77194851.94	62251096.75	79483250.6	0.483185739	1.60E-07	1.230530337
M176T546	Indoleacetic acid	C10H9NO2	175.0633	176.0704503	545.69	23168766.91	16019140.66	26192001.1	17943304.37	20700561.79	18072197.32	17111844.76	21254164.61	19950641.54	153988480.1	179038914.1	133250665	175667565.4	164674213.1	204980428.6	166032536.5	176470922.6	232599824	0.113702792	1.60E-07	1.293765396
M284T105	Guanosine	C10H13N5O5	283.0917	284.0973149	105.123	129976606	218866997.6	209978744	136382412.4	140002776.8	112074288.8	134131353.1	165558668.9	133407318.2	661106479.3	520812269	795958872.9	663886053.8	664051657.3	476056070.6	614757278.8	491041755.1	606989755.5	0.251221935	1.62E-07	1.270359305
M148T143	Hordenine	C10H15NO	165.1154	148.1073224	142.839	15315787.46	13538102.27	22202150.2	13027476.06	14502515.28	9649262.925	11174449.12	14856672.97	6728690.026	219333065	177087936.8	152259613.3	225772541.4	140169070.5	211872572.7	171057378.1	150874072	180534945.6	0.074277464	1.74E-07	1.291761767
M147T559	Coumarin	C9H6O2	146.0368	147.0446833	559.3875	1091651946	1436644121	1235353487	1249046657	1820033745	1041829644	1376962766	1126775888	1444626159	74242629.86	7630202.109	5383586.513	5410785.264	6243235.169	7140629.177	6324527.986	7939085.661	8840436.426	91.54050247	1.79E-07	1.29347167
M273T91	Sotalol	C12H20N2O3S	272.1195	273.1190453	91.417	731059.1099	1212069.793	1621978.694	781565.6818	1539047.78	1246147.15	1742982.047	1586768.637	2315576.315	102066142.9	99662599.75	84321398.59	95855579.01	76321199.9	78594874.19	57946406.57	81892356.31	66214547.86	0.017199655	1.97E-07	1.294096282
M161T448	3D-3,5/4-Trihydroxycyclohexane-1,2-dione	C6H8O5	160.0372	161.0600794	448.361	253653215.7	305138717	235989504.1	405390163.6	277093349.9	305570056.7	254340021	254135616.8	253743625.6	14207882.43	13402869.04	13398778.52	6561776.596	6753840.252	7819715.639	9540891.48	4910849.63	6924556.341	30.47196989	2.39E-07	1.291515824
M153T797	D-Xylitol	C5H12O5	152.0685	153.1270944	797.008	97666238.85	92799723.23	86158430.13	91833656.9	79254242.85	93098048	80188661.8	72577464.58	56275879.09	24831356.26	28889047.49	29613699.82	35017221.99	40153004.4	39042719.45	23250316.83	29183252.24	38248680.71	2.601582655	2.46E-07	1.247845549
M151T675	(6E)-8-Hydroxygeranial	C10H16O2	168.115	151.1114444	674.552	205812405.9	261562634.9	249747310.3	342502353.8	256720414.2	274356730.6	238158122.8	300975788.2	216541290.4	101051796.3	21944500.6	119468979	20680726.79	117461906.2	107296364	19409510.02	114495017.5	119133046.4	3.166749268	2.59E-07	1.206413984
M232T557	Fenfluramine	C12H16F3N	231.1235	232.1328328	557.387	1668921.96	948534.7707	814247.2787	834839.1199	586929.0029	888632.0852	836770.8168	666061.0439	461077.2316	196644529.8	177766377.9	205298734.8	218335731.7	249119578.8	205842343.1	125794248.8	151367170.7	188964665	0.004482499	2.72E-07	1.291151783
M204T816	(+)-Germacrene D	C15H24	204.1878	204.1826502	816.372	292544040.9	246024554.6	264598266.6	281086050.4	343711536.3	241152139.9	219100183.3	226570833.1	162570207.1	10362315.86	9094660.139	33340396.12	7878065.22	8050149.88	8225249.202	39398990.07	8188729.143	9839651.802	16.94737455	2.92E-07	1.278186625
M135T782	(-)-3-Isothujone	C10H16O	152.1201	135.1165256	781.587	1004681427	1089000053	1115543095	1086992708	1161741740	917858402.6	948807233.3	776304116.7	642331503.5	192549557.6	191959394	176743972.6	193511953.3	222254419.8	171683097.4	176441508.6	166239234.7	324438721.2	4.815042971	2.93E-07	1.273172212
M243T345	Thymidine	C10H14N2O5	242.0903	243.0973131	344.5985	3483102.113	3241820.997	14487119.25	3279459.512	3458620.373	3385329.27	3318970.361	3841229.853	3713491.419	24345259.47	31312648.61	40853250.51	33412898.72	38414170.86	32518282.76	32690085.91	33728021.53	52539132.95	0.131980389	2.93E-07	1.247649081
M121T371	Tyrosol	C8H10O2	138.0681	121.0644492	370.899	5273838075	5428464840	5794172968	4435704419	3387393394	4173853083	3936547935	3835160679	3669892504	101472742.2	25951296.42	4079564.739	2543032.377	2720427.415	2282514.258	2735385.801	2037205.603	2619211.378	272.7031652	2.99E-07	1.289879221
M227T782	Amobarbital	C11H18N2O3	226.1317	227.1426772	781.633	2041611853	3044965669	1908634086	3278842845	1912190265	2875421479	2396363006	2752215911	2850411974	70191236.64	23989759.35	10122153.5	5710768.293	5325003.681	6326450.536	5506380.15	5092614.72	5950537.121	166.846385	4.01E-07	1.286669506
M169T384_2	(6E)-8-Oxolinalool	C10H16O2	168.115	169.1220202	384.19	76484869.9	102625929.7	64800503.44	88126916.1	49903784.83	77406266.81	70472201.73	84026668.92	78108477.22	3129445.283	3862700.385	6258622.923	4559274.257	5971883.817	4131190.346	3812889.906	3801390.827	4228437.646	17.40513341	4.24E-07	1.285328685
M81T94	Pyrimidine	C4H4N2	80.0374	81.03393722	93.9136	102457093.8	92739529.48	58030821.99	67529461.39	68013061.71	85353568.54	71750979.46	61883424.32	87184472.88	23581096.84	27669646.98	19720377.24	17795814.61	18199491.49	18145707.62	11911557.07	9262955.441	10261430.14	4.439162876	4.52E-07	1.251452292
M401T541	4-O-Desmethylpapaveroxine	C21H23NO7	401.1475	401.1571639	540.7605	96734697.48	81247127.45	64605219.33	97056197.51	84979378.79	72339480.94	64511168.4	65917682.05	61025716.78	23415376.89	20812212.96	11566794.58	14692222.74	18530468.79	14545509.36	15699546.28	13658767.5	12711602.36	4.727081262	4.53E-07	1.268088209
M283T787	Metolachlor	C15H22ClNO2	283.1339	283.1322673	786.607	444561989.5	489390082.2	304500201.3	475786119.8	492173044.1	572403758.9	367709806.6	621820083.6	533358680.6	3442291.84	1125209.455	1026170.853	740602.9239	1113455.633	786677.5358	573670.7388	842478.8155	883480.6924	408.3622603	4.65E-07	1.285358695
M191T481	6-Methoxymellein	C11H12O4	208.0736	191.0699449	481.005	83997538.27	92108735.72	71759251.19	91807101.89	50721722.21	72653705.36	56827274.73	67968032.74	63358214.96	18376809.04	10740861.2	27110873.47	18916823.14	7917157.295	17991564.87	12422422.47	10296730.67	14541731.94	4.708106128	4.85E-07	1.249999005
M181T803	L-Sorbose	C6H12O6	180.0634	181.0644108	803.326	322040020.7	345831718.3	377801570.9	218556484.8	230628548	274162967.1	275072938.4	270172320.5	228386643.6	13796361.29	14495501.38	12321845.91	15979478.03	16842609.21	17115501.84	20708699.82	14142590.27	14133012.85	18.2222544	5.03E-07	1.283991933
M135T431	(R)-mandelic Acid	C8H8O3	152.0473	135.0440313	431.181	363271427.6	293095440	246071499.3	336984253.9	224235774.9	261387456.2	187602654	259225919.9	297696967.8	20553602.25	20397982.56	19671470.92	18739553.59	18091914.37	14176735.61	2673022.876	15546012.16	17325498.26	16.77973905	5.18E-07	1.281715954
M135T696	Pulegone	C10H16O	152.1201	135.1162876	696.214	14869370.09	17276214.04	18559500.94	14944168.79	13363662.17	14171027.42	14600255.74	16345247.84	12721634	726676971.6	725547378.8	783817329.7	626445760.6	836681105	591993096.5	391938560.3	612110051.6	582761825	0.023282023	5.19E-07	1.284045199
M267T587	Nevirapine	C15H14N4O	266.1168	267.1194926	586.9475	4958126.41	10712430.51	4764919.231	9329867.176	5240948.184	9323439.371	9290962.292	8574022.734	10150588.85	30163390.58	32958978.27	20874807.89	26727084.28	18637973.81	29364192.03	23345836.59	22613447.43	23362985.83	0.317236212	5.27E-07	1.233660825
M182T556	(S)-beta-Tyrosine	C9H11NO3	181.0739	182.0804363	556.106	37793242.22	33023607.54	10977253.11	31481324.32	40327699.5	26585585.92	31906347.52	47470271.74	6528921.33	128265602.1	94505859.1	81553249.93	121001900.8	116992708.4	150577252.7	113753978.2	119932787.8	165174256	0.24373016	5.60E-07	1.229419022
M204T148	O-Acetylcarnitine	C9H18NO4	204.1236	204.1226727	147.735	62477352.58	63402726.26	46101981.19	54015648.2	36375994.94	55245581.9	39354338.28	49956936.75	41170337.71	11421127.12	11454200.63	7742259.652	13324099.99	15402460.21	9997629.05	17888710.88	6013745.333	10232411.38	4.330454482	5.78E-07	1.2517855
M168T681	Phenylephrine	C9H13NO2	167.0946	168.1016889	681.421	2406079.358	2681623.615	6044843.052	2416436.483	2429168.339	4823027.83	2588086.66	1823591.028	2171504.623	23224466.97	28546880.47	19210272.33	28900633.71	37940880.87	31438085.62	29324859.56	37526862.64	35055049.39	0.100986701	5.91E-07	1.270638296
M165T803	Jasmone	C11H16O	164.1201	165.1271961	803.414	6319326.286	4100964.877	36064202.52	4728256.156	41563589.2	4167853.79	6406032.254	25506539.57	4462735.371	228571044.3	244872491.5	351768637.5	289479038	269733033.2	264547819.1	418953441	217555416.9	280750800.9	0.051951466	6.41E-07	1.268000632
M277T665	Maprotiline	C20H23N	277.1831	277.1768268	665.0745	3565174.661	2529995.493	2034628.436	3401710.258	2434901.949	2274709.578	1879522.78	2241381.954	2144467.005	324942751.2	425351594.4	380639178.3	365159433.1	437870439.6	306363112.4	248408058.5	333661758.7	228380999.5	0.007377298	6.44E-07	1.281448628
M133T584	(2R,4S)-2,4-Diaminopentanoate	C5H12N2O2	132.0899	133.1006372	583.869	376336817.8	329824476.3	330740009.5	286177909.2	354447088.3	280749075.7	264094469.7	241576023.1	380983706.1	98957862.44	110705307.4	90929833.05	90796609.31	95430321.51	92697668.58	94196097.61	83098565.34	89981926.73	3.359647011	7.11E-07	1.274668835
M128T681	(R)-5,6-Dihydrothymine	C5H8N2O2	128.0586	128.0620267	681.012	50759476.21	61048461.04	30237770.15	51434765.06	39664437.26	53409803.4	55735574.5	44978245.4	52916414.52	6382705.873	6288559.83	5175123.162	6803048.832	6483300.7	6773000.414	7116101.479	7024956.774	7534560.403	7.387964394	7.34E-07	1.278555826
M295T538	Cinchonidine	C19H22N2O	294.1732	295.1873734	537.9725	20794314.43	1062593.882	1533916.063	1197860.179	1110564.126	661713.13	1873389.159	1450243.902	542307.0302	70474406.82	86349921.68	81640233.47	78698745.1	79037792.35	49176812.69	40201087.09	68716423.48	47580463.33	0.050221155	7.79E-07	1.244977257
M179T831	Methyleugenol	C11H14O2	178.0994	179.1063169	830.604	34288864.06	47938409.64	35621565.69	19755415.4	42481945.16	50286085.18	36820596.07	28122370.78	33031621.33	1418591557	955850599.9	1279285502	984483321.1	1586427505	1133846145	828916203.3	1237141643	964164404.7	0.031606135	8.25E-07	1.277914152
M200T427	gamma-Glutamyl-beta-aminopropiononitrile	C8H13N3O3	199.0957	200.0914416	426.91	5697588.885	11601014.82	18457530.32	8298318.621	16184738.58	12762962.07	19081092.62	9676381.118	16046577.78	38340004.23	22389536.03	28408030.83	27602210.22	29069669.97	37621316.87	33818639.21	37899928.48	35211874.44	0.405722943	8.55E-07	1.18783424
M154T101	N-Acetylhistamine	C7H11N3O	153.0902	154.0973179	101.122	8731260.213	11869443.28	17548440.22	7482612.438	6824295.861	7867584.407	4782924.25	5059114.74	4830352.287	258934877.4	130126078	175549610.7	179732712.6	281845981.6	204163391.9	228447993.5	225179239.4	226445232.6	0.039256199	8.56E-07	1.275785231
M286T813	Morphine	C17H19NO3	285.1365	286.1510206	813.009	67828851.75	89598942.29	57964546.76	111305205	66415491.46	106436876	69351117.14	88839411.43	90548622.92	643184.7226	137687.1462	0	955692.2465	512250.1486	609059.9022	1468140.351	437064.2572	1789936.338	114.1900411	1.01E-06	1.275233309
M135T302	Xanthine	C5H4N4O2	152.0334	135.0298561	302.374	2467912.635	3256892.598	5692632.739	4815901.832	3439100.814	3368895.928	5632418.465	3129458.522	3454568.79	42803393.56	20860430.01	29856828.54	33088604.6	33417312.01	30303959.71	39100719.56	25464833.69	37569214.46	0.12055373	1.04E-06	1.267861899
M348T710	2-Hydroxy-6-pentadecylbenzoic acid	C22H36O3	348.2664	348.2719	709.997	16601735.23	47909649.16	64255801.86	12201580.22	12706583.67	71205751.25	15147927.95	21016498.18	32841102.38	227068392.6	204994996.7	143458148.7	233696927.1	170158140.5	236770201.3	271648326.4	138233428.1	276267037.5	0.154490517	1.07E-06	1.229193348
M229T564	Deoxyuridine	C9H12N2O5	228.0746	229.0854893	563.603	38220721.66	61494645.65	27453338.39	46711810.54	48591951.21	46871362.3	37223989.17	47106136.49	45143329.79	6331865.479	6581751.08	5728489.767	4598718.715	4335031.694	4183684.318	3305701.384	3244953.257	3177275.402	9.612957229	1.08E-06	1.269614855
M137T409	4-Hydroxyphenylacetaldehyde	C8H8O2	136.0524	137.0590167	408.516	8293541630	10095699412	5792643441	11566073526	7402202893	10578718410	7093233339	7017895955	10066454550	325341956.8	92557723.08	15414415.8	10752787.31	11141541.69	9327260.912	8527131.132	8818896.117	8060871.119	159.0114142	1.08E-06	1.273872371
M146T98	Acetylcholine	C7H16NO2	146.1181	146.1170042	98.1455	824478513.9	740126454	518830654.6	610383516.1	607134525.6	503568970	520999794.3	546254901	467528924.2	155843596.5	170765832.6	135945087.2	130979340.2	174256673.1	237873504.8	178468779.4	134161808.5	275612134.8	3.349823464	1.21E-06	1.232273736
M303T553	Enoxacin	C15H17FN4O3	320.1285	303.1217703	553.408	49136095.07	34827270.57	46826672.13	58189039.49	37759396.55	65498504.4	34484164.74	41815077.11	42955190.82	536981.089	309701.6112	626280.2206	176922.7693	498467.5874	427168.3006	351794.3953	561883.4202	591248.0847	100.8446777	1.25E-06	1.27243314
M240T418	Procarbazine hydrochloride	C12H19N3O. HCl	257.1295	240.1227569	418.13	644605.7771	1061066.994	1011800.152	1030532.236	1152919.702	927907.775	1093112.936	883393.9539	957854.7832	8502025.19	7561658.605	6467462.315	6350784.172	10494204.66	8885250.988	7169425.309	7092142.655	11115208.73	0.119003435	1.30E-06	1.26989656
M351T757	Carboprost	C21H36O5	368.2563	351.2519751	756.774	3475323.876	2708675.01	11400370.97	14388051.22	16291001.68	2116523.049	3416434.095	2652626.392	3214605.474	27442854.6	27700670.32	27455155.57	26791070.3	19918236.41	25950359.82	42701010.18	25152938.97	36590399.7	0.22973813	1.37E-06	1.17767118
M517T543	1,5-Dicaffeoylquinic acid	C25H24O12	516.1268	517.1325435	542.877	1845490878	1741560781	2032193350	1648762073	1243445180	1902858611	957001570.9	1564091200	2077406238	182539821.2	246478627.1	306253305.8	125441064.4	211111618	163748958.6	76955525.68	212257419.8	206580666.4	8.671073101	1.42E-06	1.26202271
M176T418	Citrulline	C6H13N3O3	175.0957	176.1067365	418.3865	2854177.035	2602528.129	2819880.846	2027370.601	1954171.052	2063877.563	2188033.104	1891541.888	1746534.772	638092993	450271772.2	501202849.6	438975347.6	615416750	417406837.9	328776096.9	392625355.1	341837008.3	0.004884859	1.56E-06	1.269225214
M195T495	Xanthoxylin	C10H12O4	196.0736	195.0654662	494.501	12928015.24	4720378.175	27479220.79	5632879.011	12387260.01	5638040.321	5511481.451	8503315.171	5597081.32	137781215.3	96180571.08	113915184.7	126939106.8	127919565.2	166324920.5	202618438.2	158308635.1	191143810.8	0.06691058	1.69E-06	1.256634221
M183T577	Homovanillic acid	C9H10O4	182.0579	183.0640621	577.367	149451057.2	165928569.3	118975518	157875017.3	120673337.8	162801521.4	134222598.6	150204818.6	155121698.2	1308461879	1535278430	2646953042	1740909570	1958190983	1912808299	2363175266	1563102194	2193344669	0.076369586	1.72E-06	1.267244763
M118T371	L-2,4-diaminobutyric acid	C4H10N2O2	118.0742	118.0651925	370.669	115728347.4	120408983.8	129269994.7	100147230.5	80400341.68	96717299.14	92354740.83	85499880.47	82093956.06	28918558.64	28340981.07	29601250.52	25981429.46	28474732.82	30313387.55	33275578.07	28032152	31277010.95	3.416234875	1.76E-06	1.26351412
M417T591	Paspalicine	C27H31NO3	417.2304	417.2470485	590.985	11810792.13	14399282.25	9485449.458	7838221.808	5855870.507	8537959.284	12597955.65	6014812.526	10621498.23	18885106.19	18987293.21	14953187.72	20727843.15	19089475.69	25097816.25	26014141.59	21155955.69	23686892.35	0.462157473	1.79E-06	1.172228595
M150T208	3-Methyladenine	C6H7N5	149.0701	150.0769372	207.8315	6301235.087	5015823.338	5725993.062	2316287.124	4740843.441	9440403.394	5494808.32	7561343.758	7177942.958	34042055.38	23460440.17	23968585.46	26103269.81	28689448.56	39901626.09	37211900.19	26574824.98	41154604.94	0.191296294	1.80E-06	1.24510921
M331T759	Malvidin	C17H15O7	331.0818	331.0799187	759.303	2435421008	2867636691	2351550109	1838363240	3033379850	2574591233	2130768760	2155418992	3517642659	881440021	1263038460	1344243559	755974958.5	1425773590	1093564459	354350090.1	550116423.4	385277968.2	2.843978092	1.83E-06	1.174773507
M211T664	Traumatic Acid	C12H20O4	228.1361591	211.13246	664.2095	11131980.88	14742595.87	9605481.079	11766614.7	12084845.6	18687507.32	14478562.98	14432807.13	15089514.4	72692404.49	91482402.16	84709747.62	69094181.85	89147995.49	64456122.79	93307875.08	53496118.46	53520176.93	0.181602373	1.85E-06	1.258471834
M110T516	2-Aminophenol	C6H7NO	109.0528	110.060222	515.856	3123543.951	3060575.564	13831972.67	3063259.827	14483085.69	2993914.849	14330063.85	2744244.813	2697720.512	41985463.07	25010830.57	25812476.97	30080067.12	41079769.82	44739531.41	35828481.51	36562835.28	55372988.13	0.179296649	1.88E-06	1.197339236
M166T386	Formylanthranilic acid	C8H7NO3	165.0426	166.0497786	386.023	1411994.371	1938162.893	1631615.379	1639128.052	1850002.693	1341839.737	1767290.772	1724287.38	1676929.755	22869111.56	17447475.72	16997266.02	19298951.08	25319601.08	29379213.8	24628584.61	19391981.32	31973253.71	0.07226656	1.92E-06	1.265545997
M361T542	Lariciresinol	C20H24O6	360.1573	361.1639454	541.7	49585556.42	30490166.05	32951534.48	28882503.3	39530554.93	27642231.57	21245140.71	33163753.44	34639256.67	1154471.914	410952.9057	722835.3866	1130328.956	713534.392	959371.2929	1105239.975	435947.3721	855259.2048	39.81477441	1.94E-06	1.265361473
M176T147	Serotonin	C10H12N2O	176.095	176.091167	147.41	20561448.81	16269425.15	22609473.2	16543127.87	16421336.64	14176539.65	16263576.19	22018903.01	14658811.42	108334614.1	68803546.35	74402880.54	84817934.43	104515495.3	136712914.4	97478611.73	98353638.72	113007331.6	0.179961404	2.01E-06	1.258857936
M287T642	Luteolin	C15H10O6	286.0477	287.0544906	642.098	2578220260	2266318613	1839087635	2296301808	2219911510	1826811142	2029995156	1420194978	2364852769	886947774.9	1513866952	1393410318	692446953.3	944909017.1	858398233.4	442370449.1	853402801	810406839.1	2.244084838	2.12E-06	1.165161664
M282T166	1-Methyladenosine	C11H15N5O4	281.1124	282.1186198	165.63	13174196.9	10113883.46	14618307.47	10203117.02	14011459.33	9085594.224	10535423.23	15925761.07	12006398.85	69000360.87	45449999.53	53939611.68	69009527.72	57171332.43	67761998.63	81557608.31	57606442.05	91352601.86	0.184994918	2.42E-06	1.254321462
M258T527	Tolmetin	C15H15NO3	257.1052	258.1119305	526.539	52499790.48	45883228.48	80468220.46	46147308.72	61137284.43	36914906.73	39956227.64	68577270.94	42152000.91	5727039.579	2413892.459	2342714.761	2662559.389	2799311.885	5406523.187	12668551.46	6684182.134	29124791.01	6.784178491	2.46E-06	1.189676537
M175T163	N-Acetylornithine	C7H14N2O3	174.1004	175.1087841	162.762	14776303.35	16641822.82	10703517.13	9377500.317	7367380.256	12320702.48	7474085.556	9596397.362	8448019.722	25443520.65	30895113.9	27634822.74	37479298.79	26913645.9	44209602.22	41942039.37	28273347.37	38926133	0.320517442	2.59E-06	1.21097102
M127T345	Thymine	C5H6N2O2	126.0429	127.0500591	344.647	149327889.4	130272574.1	114004305.2	119066639.7	113924306.3	106964173.8	119669986.6	103413038.1	137263692.2	249710454.6	337754317.3	408092594.9	330784930.4	355978740.1	341030158.3	363699721.3	381149662.1	497243301.1	0.334994765	2.61E-06	1.246919732
M314T100	7,8-Dihydropteroic acid	C14H14N6O3	314.1127	314.0898323	100.384	111871959.8	85683288.93	143296275.2	176011536.5	110156223	82126595.33	123764063.3	142059438.8	138204860.8	9962023.622	9912960.186	5165219.313	7422455.64	7797584.829	11698877.44	9742075.354	13008716.16	17292033	12.09946415	2.72E-06	1.256056042
M174T141	(2S,5S)-trans-Carboxymethylproline	C7H11NO4	173.0688	174.087406	141.267	6726829.717	3093816.329	5340394.238	4697674.446	3387754.891	6484529.424	7492795.569	4591629.551	4157107.101	17087099.24	19176084.96	16961648.94	24567209.12	18422294.54	9439915.76	17940062.51	18049115.36	17445985.92	0.288972908	2.81E-06	1.219470497
M210T426	Propoxur	C11H15NO3	209.1052	210.1120711	425.943	55283954.45	42517418.06	47263166.17	34779247.3	40579920.51	41601029	49774154.43	42947419.01	46323326.23	120377373.7	159013400	152397186.2	160278390.9	212172902.2	123720042.4	136179320.9	120267107.3	158473276.5	0.298664016	3.03E-06	1.246341998
M314T268	Geranyl diphosphate	C10H20O7P2	314.0684	314.0907327	268.276	251718151.7	235217462.2	375374126	295442488.8	236203674.5	197034600.6	260805341.7	317856695.6	244856107.8	165829064.8	129691631.1	67559408.08	85934361.54	73162590.51	111534566.3	114027999.6	84380264.08	143912798.3	2.47379897	3.07E-06	1.179367051
M309T760	2,3-Dinor-8-iso prostaglandin F2alpha	C18H30O5	326.2093	309.2052362	760.1095	44133453.93	9538808.854	69860419.69	7122789.145	31540187.28	51208053.13	40311242.94	50058412.55	11198923.18	176679266.4	113245239.8	109253973.6	184230989.8	110470047.8	167661820.5	192713326.1	102800450.8	171807141.6	0.237024033	3.19E-06	1.185267047
M190T334	Diaminopimelic acid	C7H14N2O4	190.0954	190.1070998	333.987	37923607.95	40014313.92	33887619.32	34717824.58	37256081.4	36203712.45	24108435.39	29370122.27	23358501.18	95172451.32	122012308.7	92306919.71	78614349.18	98635289.2	120814293.9	113238563.9	148823153.9	138164788.9	0.294548011	3.22E-06	1.237517971
M179T603	7-Aminomethyl-7-carbaguanine	C7H9N5O	179.0807	179.06964	603.116	1053371994	706778434.1	502678242.5	706723774	522919434.9	833481059.5	681478456.2	910189843.5	690600076	67408430.17	137678242.1	90348584.37	69669661.52	90036400.06	81064091.83	75439526.89	69350722.02	96378196.05	8.500699209	3.32E-06	1.251905911
M341T536	Isocorypalmine	C20H23NO4	341.1627	341.1375658	535.572	175449736.3	245896153.1	217357977.8	269577063	218240703.3	237294658.4	272124137.9	248206829.8	120941764	50863223.87	48073473.65	53879696.88	32574575.7	41639163.78	58499748.11	60859381.66	50862608.12	54904546.56	4.434503066	3.53E-06	1.245832309
M264T459	Plenolin	C15H20O4	264.1362	264.143125	458.5565	45789531.37	51573638.99	81810441.94	65991475.2	32677416.73	54647371.96	53503163.02	45961692.39	45173658.44	637665.578	92094.46507	233752.0467	830428.2992	224246.2258	730042.5722	437403.3535	466976.1988	268330.3116	121.6872754	3.54E-06	1.255152494
M166T511	D-beta-Phenylalanine	C9H11NO2	165.079	166.0862555	510.788	5249606.134	4335783.775	5516846.311	5507904.452	5141507.595	4283875.72	4124784.52	4906749.918	4592254.023	91746470.78	72324226.88	78385768.64	71552373.86	128795261.3	92959956.42	68693014.05	54621580.3	92846786.6	0.058063353	3.94E-06	1.253039991
M144T327	5-(2-Hydroxyethyl)-4-methylthiazole	C6H9NOS	143.0405	144.0474929	326.571	5308121.458	4879097.876	5567917.719	5159647.806	6573694.487	4117766.139	4846191.952	5979733.913	4720708.72	62889151.13	88323302.63	69818373.58	72168171.71	63442413.91	100123476.6	101656831.3	112432654.2	125089954.2	0.05924143	4.10E-06	1.252175835
M174T472	Demethylated antipyrine	C10H10N2O	174.0793	174.0759301	471.674	35243653.48	21602519.58	39455391.73	28076867.87	20186529.46	29583950.3	20500519.28	36232404.32	24891999.3	1879053.152	1939922.377	1798720.592	1749769.526	1725132.154	1979667.052	1977374.31	1946554.526	2019222.388	15.03188839	4.19E-06	1.2519792
M209T481	Sinapoyl aldehyde	C11H12O4	208.0736	209.0804365	480.904	45587636.16	42246864.93	32166017.39	41894011.57	23333819.16	35595724.22	24290367.78	33520821.32	29272310.96	4891883.146	6576363.285	5606735.716	5372219.016	5831451.547	5422924.64	4574305.615	5470708.036	5696909.179	6.227463112	4.22E-06	1.250393456
M123T452	(S)-1-Phenylethanol	C8H10O	122.0732	123.0805713	451.519	139358560.5	118267604.9	173763436.5	114190209.1	100703665.6	118098520.1	107033125.1	161493164.2	85252588.1	25984115.44	69965535.55	46282278.29	41205965.44	48705932.73	33017893.39	27147138.04	26110468.91	30189276.67	3.207496487	4.28E-06	1.19053556
M309T665	Sclareol	C20H36O2	308.2715	309.2785649	665.299	19876700.95	17683719.22	15309829.86	14996791.71	10880842.83	10765411.61	9783777.303	13205229.11	12491838	54817193.32	31645760.44	29438947.67	38736463.16	38238868.25	34706631.73	31742482.76	33716125.51	41221486.05	0.373938432	4.41E-06	1.20122723
M171T588	(6E)-8-Hydroxygeraniol	C10H18O2	170.1307	171.1376329	587.621	38792474.88	38710230.3	66805950.62	59907360.34	34384683.26	30043613.34	44953049.39	43567191.41	38264669.79	70628391.6	70538949.06	78345668.39	81771116.16	86526376.13	81670787.45	86021923.58	75549454.32	83615033.3	0.553305016	4.51E-06	1.189411424
M207T736	Ibuprofen	C13H18O2	206.1307	207.1377783	736.4475	8947193.832	8066649.092	5380464.636	6984851.927	6247656.043	7395759.258	6369596.449	5689095.197	7794639.329	610775151.2	1230038672	868816668.8	796541041.4	893985422.5	955702639.7	590418479	656604991.2	554891339.4	0.008784282	4.73E-06	1.249665988
M266T464	Cyclizine	C18H22N2	266.1783	266.1744429	464.065	2800664.016	2347818.793	2206689.715	1796991.89	1317172.59	1422479.067	1213536.43	984094.2079	889306.2381	91662253.6	64617281.88	89088322.89	61044763.36	111361776.2	60594013.32	46049316.43	71073484.75	67177389.23	0.022603686	4.76E-06	1.249232362
M551T520	Quercetin 3-(6-malonyl-glucoside)	C24H22O15	550.0959	551.1023569	520.204	989276439.7	666204803.8	821876660.3	996531977.3	557306461.3	631836681.8	604807738.7	493490990.5	1041789005	3098840.802	566917.0558	130424.188	0	0	0	0	0	45088.66921	1771.05996	4.80E-06	1.249381227
M180T86	Paraxanthine	C7H8N4O2	180.0647	180.0862805	86.158	20493757.06	33613491.19	9454750.942	23028243.2	33682077.41	27822108.16	10301236.27	9398905.511	24626448.66	88190757.71	88934589	93670340.1	102066436.4	78942274.33	77193119.41	64449623.75	42460682.73	57974008	0.277310933	4.85E-06	1.186299415
M261T778	Isohelenol	C15H18O5	278.1154	261.1111613	777.604	1954735655	2972461553	1515932397	2551017772	2671077784	3203828511	2734783837	4222316412	3298408671	27017482.99	7387994.521	5329336.004	4935631.737	4034793.791	2377515.662	2281172.053	2076982.293	2118393.542	436.4987319	5.23E-06	1.247623247
M271T555	Pelargonidin	C15H11O5	271.0606	271.0590082	554.963	479376494	276679754.6	169890630.2	308318360	274569036.7	333219038.1	330582733.4	235389131.3	287652227.1	2969962.708	336584.6783	528651.8434	178836.4847	314111.3338	234865.4033	283370.1921	192794.9011	514637.5968	485.3739883	5.29E-06	1.247374661
M152T439_1	L-Arabitol	C5H12O5	152.0685	152.0702998	438.55	8655722.674	11931040.45	14270416.29	13285623.48	11862128.17	10849377.28	10400904.76	11378988.1	11566724.07	109056478.9	62478600.48	65670141.76	79714050.07	122249796.7	109688560	79059217.79	88342486.43	123171417.4	0.124132843	5.65E-06	1.244553128
M145T588	1-Naphthol	C10H8O	144.0575	145.0646729	587.8025	36227192.35	66576141.83	59470965.64	60718382.82	37289175.17	60588792.83	43069737.48	45466784.03	38535568.02	12362702.48	14389771.01	15239474.33	14025456.51	13991870.01	14628081.04	15152248.15	12059412.24	2809033.721	3.906770978	6.09E-06	1.214021091
M350T624	9S-hydroxy-11,15-dioxo-5Z,13E-prostadienoic acid	C20H30O5	350.2093	350.2311757	624.096	16353337.8	11764279.24	9334583.494	13792161.15	14448819.11	17427839.44	13632479	10190957.78	8464383.175	33671111.6	36144940.91	29708080.8	38501783.92	28028666.37	38629647.57	44579779.63	27200001.29	51109256.67	0.352314585	6.37E-06	1.201143524
M180T439	scyllo-Inositol	C6H12O6	180.0634	180.0642848	438.6155	11744029.18	13276267.6	8342696.922	12778789.34	12825527.51	9881923.038	24952083	25987799.7	12124965.59	301190407.1	162699720.9	164736264.5	210987834.1	340892610.8	289532257.6	212563068.1	212781055.2	324213940.4	0.059431542	6.55E-06	1.240210026
M167T521	Perillic acid	C10H14O2	166.0994	167.1064929	520.6005	161061467.7	171407144.9	236232243.2	130180297.9	105964927.8	166293423.4	184167720.9	239509493.4	120505174.1	7056125.189	9976453.389	6359499.389	8204039.521	6754178.528	12537251.71	6775193.058	6489711.776	7314734.233	21.20304382	6.89E-06	1.241206547
M136T470	Tetrahydropteridine	C6H8N4	136.0749	136.0753772	470.2015	17217488.08	15689199.51	15689555.05	13708792.31	11752801.04	13684673.45	14591073.33	16861521.28	10916029.67	53821765.55	32368430.26	32863978.89	37501969.4	47439933.99	54777138.24	39936571.43	38927608.77	53959786.99	0.332257583	7.06E-06	1.224061737
M162T92	L-Carnitine	C7H15NO3	161.1052	162.1122849	92.3802	1029069396	893236468.8	602066275.3	546745254.8	570125673.5	866193943.5	590111095	469115513.6	551843847.8	22464930.08	13573151.56	9786179.26	14028877.16	10835261.06	16866459.89	14693122.66	8211599.042	18294612.6	47.52084038	7.31E-06	1.24037065
M226T105	Isochorismate	C10H10O6	226.0477	226.0706459	105.488	7819020.574	8826548.324	12800635.75	8318780.298	7652139.659	6135665.057	9213409.752	10382857.28	6866310.002	46822789.7	18331182.02	28560965.64	36727255.05	31107610.79	33146672.94	34100413.25	29316412.64	37763512.27	0.263675161	7.67E-06	1.219224772
M154T302	3-Hydroxyanthranilic acid	C7H7NO3	153.0426	154.0607653	302.471	2469768.811	2831971.69	2666095.737	3302653.997	3498792.796	3323089.306	3169618.778	3044655.463	3176976.764	13643666.69	6815833.997	10741023.42	10033266.47	8950641.843	9927036.557	8381425.251	9848812.266	13276543.16	0.299979791	7.87E-06	1.231388815
M345T531	Clotrimazole	C22H17ClN2	344.108	345.116045	531.209	14089677.81	16897573.48	3040595.114	19482974.47	1851937.446	1761342.342	1533773.169	2343216.439	2004662.944	4235107663	4159178501	9332574754	5105148100	8646983692	6286343207	6967244559	9307444431	7352422558	0.001026279	8.20E-06	1.237952679
M247T680	Coronopilin	C15H20O4	264.1362	247.1331304	679.7795	8087485.733	68945759.79	4892522.938	50952705.19	5237418.563	57034210.57	5281766.106	29978187.23	6975932.242	721194530.4	978072485.4	935565213.3	622188103.8	1243172095	722243449.6	460950106	733227678.5	658444902.8	0.033552512	8.33E-06	1.233515804
M221T469	N-Acetyl-beta-glucosaminylamine	C8H16N2O5	220.106	221.1169421	468.53	47513994.05	27542368.16	41848335.67	27328103.96	22196438.62	36890394.81	27368973.1	28435826.64	40421857.68	4650972.566	4186727.379	5137636.155	4791462.475	7528957.115	5414357.286	4088977.531	5090224.329	5282078.631	6.487703104	8.33E-06	1.233134919
M346T241	Guanosine 2,3-cyclic phosphate	C10H12N5O7P	345.0474	346.0543123	241.155	51829417.84	60819999.21	36081413.71	47776282.58	83147310.26	43201728.3	54827577.32	52393771.9	30906743.07	471668.2465	253916.4753	1646009.477	312659.9224	625792.7168	498116.3758	399686.8218	256233.1953	556253.9402	91.82336335	8.35E-06	1.237286668
M204T577	Indolebutyric acid	C12H13NO2	203.0946	204.1018018	577.443	2805048.713	2783981.557	3051886.686	2428094.62	2831505.972	2783351.495	2220740.602	2533356.648	2967579.965	77650459.78	29405621.78	55497229.97	40095614.26	67339580.58	50433795.16	42056996.28	57147536.82	45739568.72	0.052443722	8.38E-06	1.237372341
M177T749	4-Methylumbelliferone	C10H8O3	176.0473	177.0542066	748.7135	288650602.7	585274814	473547551.3	371735113.6	236534761.6	433213484.2	297390635.1	401155990.4	341023285.8	20293491.61	26127689.99	25381711.72	22275840.77	31092509.07	29784533.37	19024882.76	27209929.09	20718286.71	15.45015375	8.38E-06	1.236947247
M152T314	Guanine	C5H5N5O	151.0494	152.0560827	314.401	218303418.5	175943530.1	168980683.4	178705354.6	125187594.1	143316764.1	165225440.3	149511821	188290772.2	400958210.5	381292467.6	438671675.4	389884825.2	398911024.7	438299717.3	500375406.3	448250159.7	683642512.7	0.370921396	8.51E-06	1.211774635
M233T592	Isoalantolactone	C15H20O2	232.1463	233.1538187	591.658	18015833.11	15384748.01	11411604.04	11021432.61	38916392.89	7933551.3	9331163.582	8310599.958	9713596.058	198900045.1	415580881.3	299187110.2	372813548.4	555005869.3	347590360.1	279976736.6	488130619.3	436872343	0.038313706	8.62E-06	1.234269592
M135T93	1-Deoxy-D-xylulose	C5H10O4	134.0579	135.0650934	92.9061	34811495.8	45472778.49	21631717.19	26328046.73	25171255.3	30093160.18	31904958.44	30760211.57	35724589.48	16827963.96	19857202.89	9786244.353	7784805.551	13815402.07	8913959.591	10478680.65	9898621.763	12387746.12	2.568533967	8.70E-06	1.162220231
M96T100	2-Hydroxypyridine	C5H5NO	95.0371	96.04470692	100.324	30801722.47	30298666.92	24935377.93	20711674.59	36083085.5	32544313.14	38052469.12	33803363.81	25650652.03	135491043.8	195242746.3	168978872.7	164590590.9	241846135	136857530.9	108122909.6	130217650.6	154100058.7	0.190101915	8.81E-06	1.229934803
M219T825	Zerumbone	C15H22O	218.1671	219.1737994	825.416	518624830.9	323511535.1	566291902.7	364914191.6	602657123.3	282087495	275013102.5	326632790.5	235431819.2	1408685147	1654624276	1608982381	1506344923	1694849949	1116291156	830789616.9	1071498086	939329008.5	0.29541444	9.85E-06	1.185526811
M139T399	3,4-Dihydroxybenzaldehyde	C7H6O3	138.0317	139.0392516	398.562	37401558.32	39360786.63	33354432.51	60144820.82	39458608.92	44260507.08	37595870.01	35376193.18	44711240.77	18795317.22	19288326.06	22277094.19	16296873.03	20861524	16602982.48	12092178.93	22389783.68	22150147.86	2.176602148	9.86E-06	1.182209304
M150T319	D-Ribose	C5H10O5	150.0528	150.054998	318.827	41065897.79	45773575.88	37772732.76	47209069.38	42569166.96	53237288.48	40994339.55	43450848.91	38427615.39	27672978.88	40616373.14	28186570.06	29611829.23	23994076.38	24285227.32	20761015.54	20595934.82	22166325.37	1.641514953	1.06E-05	1.132873365
M187T161	5-Guanidino-3-methyl-2-oxopentanoate	C7H13N3O3	187.0957	187.1077933	161.258	17422072.02	17395967.66	29412013.13	5937077.412	21678643.44	6287872.814	7670734.291	7964024.706	7647578.978	100481243.5	59603400.4	68198346.3	78524290.37	47576379.34	112796249.5	121852912.4	80102770.93	102290264.1	0.157391645	1.14E-05	1.19693892
M123T675	4-Methylbenzyl alcohol	C8H10O	122.0732	123.0803991	675.491	25511807.54	19176722.75	22265104.06	24407855.98	21396917.55	22025216.93	22910866.69	18021260.66	22035837.95	26315260.63	40567552.07	40200755.05	41631345.56	41964129.15	48907981.43	50701634.06	40886481.42	44267717.2	0.526715548	1.15E-05	1.195853793
M235T723	Confertifolin	C15H22O2	234.162	235.1685537	723.32	198928669	162894752.1	121418466.8	277529518.5	33281432.83	82509013.19	107817619.2	108131669.6	119017294.2	518791184.4	347705658.4	382990142.2	352527443.4	441384214.5	296104022.2	258867404.3	307041295.7	317362053	0.375927277	1.21E-05	1.123010741
M318T778	Phytosphingosine	C18H39NO3	317.293	318.2992139	777.875	399415335.8	445893601.5	520514612.1	406386984.7	505925843.2	336212873.8	473040470.7	472018877.3	437865547.7	2222289979	2741428851	2154433035	2691414294	1953623490	3461692009	3957113073	2946220488	4134594398	0.152202838	1.23E-05	1.226561584
M259T234	Linatine	C10H17N3O5	259.1168	259.0918947	233.7665	2943127.23	2089266.982	1388377.714	402659.6126	2632757.925	961210.5253	768955.4519	1283709.639	796160.0947	18164558.49	11229758.29	13236029.31	27450345.74	17107388.28	26865938.21	24733446.62	20676021.12	27769023.29	0.070854283	1.26E-05	1.22108976
M167T562	Vanylglycol	C9H12O4	184.0736	167.0698809	561.666	261432997.6	266721292.8	299312246.9	257194841.7	118475836.4	223133446.1	193497231.5	200468841.3	208778347.9	150720448.4	94406318.46	70755281.77	73668529.25	62526335.37	89116476.57	66810117.79	58124917.53	86032248.07	2.697581985	1.27E-05	1.159069872
M295T599	Prunasin	C14H17NO6	295.1056	295.1019859	599.264	22934251.11	17239875.21	20660887.8	21662114.67	10098670.98	14532299.83	24016718.41	14256761.93	29470676.51	777427.3735	489959.4295	772810.0603	589484.6548	728074.5788	473862.1517	666498.8524	977033.4509	969798.7531	27.13322451	1.30E-05	1.226702403
M163T630	4-Hydroxycoumarin	C9H6O3	162.0317	163.039596	630.014	181330438.4	127528749	109077072.5	152763798.5	74613537.34	121814040	96675543.45	84411692.39	164780799.6	12364007.24	14199926.19	9267957.717	7531705.041	7087235.317	7175120.399	6385466.678	9798094.959	7536495.178	13.6822407	1.31E-05	1.225042861
M301T563	Chrysoeriol	C16H12O6	300.0634	301.0693527	563.494	40591128.57	75791723.51	65084606.84	81649563.84	37748153.84	79754561.05	106164914.5	87915396.1	80962316.06	4654491.331	3872893.611	4294729.142	4317802.549	4242617.063	3849778.823	4061555.091	4538154.474	3531073.264	17.54839523	1.37E-05	1.225487284
M166T470	Normetanephrine	C9H13NO3	183.0895	166.0854368	470.457	39967477.24	45692551.08	54142679.93	55821244.2	52987670.71	36749511.57	46317826.85	59075361.15	37284841.19	262770294.6	136750784.9	143545434.4	203332866.4	230449809.3	274113543.5	176378993.3	177236779.9	266181689.7	0.228804934	1.39E-05	1.216866353
M160T495	Anabaseine	C10H12N2	160.1	160.096543	494.979	3442946.49	2444511.619	22983673.37	14585460.93	3486879.871	2504964.375	11469876.24	2735636.438	2469456.305	23565107.08	21461481.16	25023178.59	22717738.05	28484569.71	30008111.11	24957370.75	33054361.27	30830622.76	0.275396526	1.42E-05	1.152273398
M133T397	Cinnamaldehyde	C9H8O	132.0575	133.0646578	396.599	57700117.85	73246453.69	72376766.61	62174579.97	31280767.27	43137415.07	56570769.81	56490536.67	28941394.05	4161384.059	3793078.175	3577614.126	3657960.019	3425037.125	3984882.462	4038337.272	3377114.831	3532513.477	14.36508668	1.44E-05	1.224238446
M331T573	Aflatoxin G2	C17H14O7	330.074	331.079744	573.0265	15228114.59	14944827.53	9946149.311	22160071.97	11321917.45	16949911.14	22728602.6	13083072.57	14856169.55	1801918.287	2433620.375	2205294.375	2929641.924	1515446.773	3350633.801	4515402.854	3245123.001	3218660.158	5.600423705	1.47E-05	1.209278997
M137T508	Gamma-terpinene	C10H16	136.1252	137.1322197	508.193	183716854.5	245164745	244994091	184367567.2	97931054.25	219794558	222762197.8	179407129.9	110627576.6	42058455.51	15721527.48	29048845.91	38074363.61	15041608.57	53231483.13	74240266.06	46654732.62	43353704.1	4.724811739	1.52E-05	1.186693588
M139T541	Nonane	C9H16O2	156.115	139.1116892	540.567	13051482.25	14552757.83	7659771.415	10386430.46	9267813.173	9628952.944	8799330.294	7557830.04	10011915.25	3116748.737	2654549.751	2761830.02	3059678.186	3040885.865	3472573.142	3249336.937	3014130.126	2975224.9	3.324791531	1.58E-05	1.218158329
M404T458	Cortisol 21-acetate	C23H32O6	404.2199	404.22647	458.0545	32468431.69	11048079.37	25423166.1	25566191.35	17573239.41	18214657.31	18726859.16	24867568.02	22384862.45	5421971.485	3718992.702	3349309.126	2137510.602	5040652.287	2250111.448	2782009.814	3999242.361	3926581.589	6.015777612	1.63E-05	1.209812401
M152T400	(R)-Mandelamide	C8H9NO2	151.0633	152.0703159	400.376	34913059.77	42730978.12	34220341.72	31356582.04	47320230.86	31488479.84	43677417.25	46492222.76	37063696.76	102029423.9	73257016.22	77006164.78	85061930.28	124630870.5	117814820.3	86718238.65	100596744.5	136707482.5	0.386428679	1.77E-05	1.19277501
M273T749	Estradiol	C18H24O2	272.1776	273.1840041	748.9555	269651503	473994088.9	284984433.9	456298280.7	201479607.4	365708922.9	327148551	343599425.8	302801725.6	100719870	84862083.64	57391487.92	92613178.83	76958518.46	74815237.74	93490707.31	73123773.88	77643737.45	4.135579056	1.83E-05	1.210123183
M137T378	2-Pyrocatechuic acid	C7H6O4	154.0266	137.0230757	377.943	131596.1779	362020.5489	423472.5706	330432.7582	176026.7992	195642.9767	385575.2835	309847.0764	190573.9147	200707566.3	149419489.3	210848811.2	142579056	167780635	90823537.25	119592139.9	88302049.16	91099584.55	0.001986427	1.89E-05	1.217142139
M177T150	Methyl beta-D-galactoside	C7H14O6	194.079	177.0754877	149.822	23664462.37	19726328.18	16928692.11	21186687.49	14965292.8	13519234.72	12638432.29	13629023.1	12332969.36	3369992.909	7210135.172	3897574.503	5407240.763	5956951.736	6274862.002	3731802.409	6874605.367	6164008.825	3.039470504	1.90E-05	1.180038973
M213T588	Benzyl Benzoate	C14H12O2	212.0837	213.0903184	587.8025	210928269.5	621256634	499064915.3	546073238.1	302878567.7	553244314.1	389318710.6	341092712	317571269.8	8773405.061	3718539.308	3865347.759	6806665.313	5075701.716	5151365.417	4748032.461	3770782.708	3928002.678	82.49578146	1.96E-05	1.216082242
M247T813	Vulgarin	C15H20O4	264.1362	247.1319892	812.99	12255471.46	18348888.4	23798684.99	17885785.18	25276877.67	7597339.424	7300462.861	7227505.204	12718930.93	486959137.2	396900867.1	378530864	391937707.8	473310145.2	245509024.5	261839784.2	216017796.1	194497446.7	0.043477204	2.19E-05	1.211635186
M193T342	trans-Ferulic acid	C10H10O4	194.0579	193.0968352	341.75	8223404.619	8848216.938	12985757.55	6717837.017	11183955.59	6079619.154	10639984	9802345.98	6641011.092	50798226.57	21866909.21	24525014.45	38035954.8	35700312.68	45836115.65	38708184.61	31088173.82	48608917.7	0.242034377	2.20E-05	1.195077664
M247T532	Matricarin	C15H18O3	246.1256	247.1332911	531.83	118492231.3	116255586.4	59948636.23	82491201.56	42279699.86	107500573.3	74134019.86	88034233.53	113088004.2	13530793	11091512.06	11151429.49	14457547.5	12414306.82	10861193.18	8998767.103	9123226.788	9086176.119	7.96529383	2.34E-05	1.209230053
M217T688	Polygodial	C15H22O2	234.162	217.1583377	688.033	134600937	64163155.68	63263168.63	120903661	68184325.08	32544248.11	43712007.92	40340668.64	41429146.59	230618365.6	246093517.4	238680714.1	217195880.8	276536320.4	190309551.5	134999499.7	176663426.6	110446371.8	0.3344094	2.38E-05	1.118994266
M166T424	L-Phenylalanine	C9H11NO2	165.079	166.0854172	423.952	11894041.18	9507024.291	47744430.67	8786170.037	35171973.14	8199170.545	43097577.22	36726895.34	8888889.32	72656360.16	61287925.8	52351130.6	67055505.4	54654760.79	69509366.57	76175587.31	63975264.87	71666174	0.356363043	2.49E-05	1.146181939
M295T820	13-L-Hydroperoxylinoleic acid	C18H32O4	312.2301	295.2258432	819.623	9146024.069	7545522.443	10758566.05	7833634.783	38705222.68	31145112.13	37632738.81	34611295.44	79155075.65	82896700.91	103433885.2	66475993.35	84692918.71	70354445.02	87053911.84	120212020.9	68043766	108594928.8	0.324004313	2.52E-05	1.104118788
M232T600_2	Butyryl-L-carnitine	C11H21NO4	231.1470582	232.1537351	599.751	880617.2805	509652.6136	341164.7539	365346.4564	573851.7049	142137.9784	317197.0502	820159.0789	803077.5161	96397358.71	50752226.6	34542673.55	71770763.13	69941615.09	48909677.98	37775055.11	41820989.44	59717126.87	0.009290362	2.79E-05	1.205881853
M149T467	Estragole	C10H12O	148.0888	149.0960655	466.976	404300556.7	307868693.1	264463828.5	222421083.7	346982001.2	199115258	211145455.8	380946502.4	170665352.7	27273043.55	65918626.92	46835591.32	47465787.15	12925772.11	76498637.18	67184999.23	52813317.06	65487468.54	5.423640015	2.81E-05	1.185787311
M95T359	Dimethyl sulfone	C2H6O2S	94.0089	95.06065372	359.041	1452318.319	1625493.379	1444002.044	1295613.893	1519171.876	1766894.133	1627496.873	1477245.076	1538773.031	102722953.9	35981886.54	58213832.4	124578504.6	79173594.22	73389807.67	104091388.2	119019087.5	127335793.2	0.016673007	2.82E-05	1.205611533
M311T733	2,3-Dinor-8-iso prostaglandin F1alpha	C18H32O5	328.225	311.2208487	733.402	1686325.099	2484334.123	2491535.528	2464377.127	1229029.992	2949048.982	2149141.651	1803927.964	3344689.651	49705977.04	38026734.58	20914268.03	37049416.42	28904522.51	48424735.98	68631472.21	43852808.94	59287460.9	0.052184767	2.86E-05	1.204518455
M126T100_1	5-Aminoimidazole-4-carboxamide	C4H6N4O	126.0542	126.0546363	100.3197	84894059.71	92348673.1	75865040.87	160006731.6	97138575.15	93278475.14	84248340.5	94674328.97	76430697.58	285001197.4	278029378.8	318297113.8	258235827.8	397520926.8	238942778.4	178739805	178441036.5	270113306.8	0.357374146	2.87E-05	1.16183314
M165T480	2-Hydroxycinnamic acid	C9H8O3	164.0473	165.0538071	479.641	1427566544	1461624223	1586578342	1514488240	1286558392	1495809782	1472850887	1840094737	1531419062	1047957834	788670404.8	712598037.4	769983308.1	1016468458	1247262408	1026952740	1206549295	1234604929	1.504465681	2.89E-05	1.107659364
M244T202	Azacitidine	C8H12N4O5	244.0808	244.0812535	201.507	18018891.17	11371978.35	17774369.69	16149709.86	8024543.781	2783304.166	9080042.028	14274638.67	13181601.65	115679163.9	60726505.26	89705403.63	99317155.85	60491213.24	68014325.95	101597245.8	55993774.38	46459664.93	0.158540894	3.11E-05	1.187819841
M222T94	N-Acetyl-D-glucosamine	C8H15NO6	221.0899	222.0962676	93.9353	118579130.5	81961325.54	87699200.58	51213825.01	107436866.9	75611204.56	107841667.9	90761394	51058519.07	199500259.6	316429545.1	283177608.1	276510708.5	221378944.6	198383824.2	203961382.4	186813015.1	137396061.6	0.38158811	3.15E-05	1.149399596
M317T708	Isorhamnetin	C16H12O7	316.0583	317.064935	707.826	9316849883	6825373109	5204990563	6997794001	6587058835	12080268944	3381760922	5765100793	9257585320	261197029.3	79069478.95	55109997.96	38188838.73	48302436.49	46519620.63	9338233.299	34573177.79	13714123.92	111.63027	3.20E-05	1.201447305
M258T223	epsilon-(gamma-L-Glutamyl)-L-lysine	C11H21N3O5	275.1481	258.1330103	223.453	580657.9175	5923130.985	852968.989	816258.7628	805090.7132	290713.7901	3886358.161	1389098.802	601195.1178	18801192.8	14066370.3	14324457.92	17300768.83	24966475.89	27715084.13	19957411.58	13428233.37	7353322.911	0.095910044	3.36E-05	1.169061598
M237T538	Farnesoic acid	C15H24O2	236.1776	237.184488	537.962	128836165.9	86364619.09	76631704.28	69288349.43	82854400.9	109105870.3	89941723.46	108971432.3	108447682.3	205142965.3	199367960.3	191507791.5	194407020.3	223412647.3	150701129.3	114851401.9	154173896.4	226012330.4	0.518470595	3.41E-05	1.129386277
M287T699	Kaempferol	C15H10O6	286.0477	287.0540765	699.4	7898776510	6114073681	5950768307	3520849019	8359756333	11355254290	5101995685	4927437910	5227252348	150328839.5	33598061.09	25022329.98	17889097.78	17999013.59	12683263.1	11710961.99	12254484.37	15347412.18	196.932527	3.54E-05	1.19846432
M310T94	N-Acetylneuraminic acid	C11H19NO9	309.106	310.1123585	93.8709	21044080.35	33149013.95	22865868.66	26155132.16	28510245.37	16319458.13	27291240.94	25884898.65	16014087.09	188313727.1	86967994.83	110695982.8	118259090.1	144035872.8	226727737.1	216495048.6	134080963.4	165925126.4	0.156114829	3.57E-05	1.193321053
M301T704	Kaempferide	C16H12O6	300.0634	301.0698487	703.532	8961363021	5693752875	2875418158	5004005871	5767451273	7860761240	6855831126	3684627342	3955026909	267108737.8	131567926.9	157905350.7	146173785.7	168532982	110660278.7	147002751.6	82343886.18	106158047.1	38.4516253	3.63E-05	1.197563185
M179T719	Geranyl acetate	C12H20O2	196.1463	179.142683	718.729	9139043.455	5926770.397	5415524.42	5189758.23	4426425.414	11178645	6200110.354	6737909.986	6786713.439	121242283.7	165067376.2	190229512.6	165586148.4	262568812.1	139047008.8	76602634.13	124193584.2	120755082.9	0.044679732	3.67E-05	1.196895748
M169T446	Homogentisic acid	C8H8O4	168.0423	169.0487407	445.722	23247874.46	12195754.18	21355528.56	3981136.08	3518622.406	15823124.74	17946646.42	14300262.1	19706904.29	67852215.88	94862495.75	177419254.5	127058568.8	139690190.4	78184975.86	150001683.5	88972000.79	88950343.46	0.130381966	3.84E-05	1.183223098
M169T377	1-Methylhistidine	C7H11N3O2	169.0851	169.0860335	376.508	146642681.5	220438102.6	113342520.1	75589263.49	96121441.86	159298752.2	120244038.8	107119061.4	210193063.6	2961897.699	2964764.966	2800454.348	3452684.199	4161458.031	4069052.667	4031110.786	2579103.077	4224036.532	39.97460145	3.96E-05	1.194921438
M227T834	Resveratrol	C14H12O3	228.0786	227.105849	834.09	210344985.3	538963948.7	251825866.1	279293782	197855886.9	327275737.2	248071156.3	253436231.7	232381034.4	6700177.861	3569332.785	4970617.078	5109122.096	3590973.36	5627220.891	6297476.99	2066283.027	2206168.969	63.26892956	4.16E-05	1.193313563
M267T718	Magnolol	C18H18O2	266.1307	267.1367803	718.218	103055117.8	228565647.3	112776944.8	172735880.2	134358262	331595953.8	191780922.4	197281948.8	229624790.2	1524059.798	0	18961.69055	79794.99834	164157.3855	100688.16	87760.13575	82028.45591	206170.2356	751.7935082	4.35E-05	1.191932503
M133T86	L-Asparagine	C4H8N2O3	132.0535	133.0606774	86.36635	248820203.7	321313747.5	456706516.2	287636147.9	239342077.2	330013921.8	79633049.15	270507057.9	371566964.7	14945530.38	3674480.069	6505339.283	25756884.24	1442493.975	16178980.43	25638005.29	22631286.13	27886152.49	18.01157856	4.39E-05	1.1880804
M193T423	Sinapyl alcohol	C11H14O4	210.0892	193.0859609	423.377	133978620.5	159437661.3	111356992.2	128631486.6	96562477.8	114291227.1	89492496.3	102785419.4	70359193.06	48165598.67	49190092.34	50260174.59	46926972.02	43541850.47	38719014.28	41692003.08	42273804.56	35360647.49	2.541830141	4.44E-05	1.178212143
M169T349	Pyridoxamine	C8H12N2O2	168.0899	169.0956468	348.981	24164924.65	19285772.64	24690063.96	21110509.28	21440981.26	36566582.76	19835694.79	22817949.29	18211961.64	35886919.59	59062348.28	32209227.33	39061556.01	41764296.55	44012116.81	46029049.64	36528808.89	52351200.46	0.537920571	4.45E-05	1.101568353
M172T296	Tetrahydrodipicolinate	C7H9NO4	171.0532	172.0602108	296.1065	3263629.944	2863645.833	2821837.721	2531464.159	2803077.585	2755223.357	2437363.411	2844177.363	3286558.799	36032047.64	16089556.43	20084092.31	19018579.87	12958772.88	20101630.01	32579016.23	22182549.69	23468796.18	0.126444821	4.57E-05	1.189743553
M180T323	Phenacetin	C10H13NO2	179.0946	180.1016233	323.416	10500592.95	9642005.382	7822903.182	6915876.905	17257397.55	6539968.9	19416827.7	33517121.46	6047925.81	50343768.32	27553602.25	31734284.71	29319275.99	41809526.15	37080200.56	28905936.88	29842119.01	46685796.8	0.363965039	4.63E-05	1.079656361
M229T582	Bisphenol A	C15H16O2	228.115	229.1218164	582.415	21777002.01	8267968.186	7169295.897	14321145.6	6481640.653	18691342.96	8506986.943	12284845.61	12656348.96	145894682.1	254261667.8	193693570.8	181432436.2	220318437.5	146759214.7	92866480.65	111677803.4	94008791.4	0.076449147	4.79E-05	1.185469553
M306T106	Sertraline	C17H17Cl2N	305.0738	306.0798179	105.716	1756871.802	1419156.423	958752.0637	1527582.034	1715286.933	683510.1959	1008291.451	1301013.141	655379.349	11780301.95	20557799.44	20451545.18	13326880.05	13376263.66	31879463.19	25457526.9	27866833.08	31493709.36	0.056199731	4.82E-05	1.187463597
M174T271	5-Hydroxyindoleacetic acid	C10H9NO3	191.0582	174.0546942	270.925	12230734.82	11169557.06	16540445.73	9131607.326	6289944.716	11885584.35	12726425.22	10290098.78	7838780.154	23287041.79	25453603.25	17769635.15	28038049.24	36582798.19	32718020.63	28802848.42	16892500.39	33720045.34	0.403277753	4.82E-05	1.132609676
M369T442	U50488	C19H26Cl2N2O	368.1422	369.1501731	441.871	270030257.1	152029618.5	236512791.8	122484173.8	96619802.02	161236657.8	180477437.2	195665198.8	78291578.51	1348890.106	501643.0111	593331.445	494303.9097	465387.8519	1093879.861	1243982.944	1250414.447	1205695.63	182.1704416	4.83E-05	1.18844378
M229T704	alpha-Santonin	C15H18O3	246.1256	229.1217731	703.516	45405001.06	34028434.62	19786679.02	41759029.69	21533173.66	23677960.88	24638008.47	33172279.59	26838798.12	135821930.6	307968583.4	203277964.1	197051150.8	270957112.7	190707044.1	131255020.9	140991969.8	144387995	0.157243621	4.94E-05	1.180013402
M169T763	(1S,4R)-1-Hydroxy-2-oxolimonene	C10H16O2	168.115	169.1219825	762.976	27657812.1	34237158.26	25566166.9	28676960.58	36168570.58	29932152.09	44486360.4	45184324.64	33861219.77	19900246.78	22527045.21	26665929.06	3903441.51	5208554.124	18057163.69	4471061.055	5213198.477	4957580.345	2.757070242	5.37E-05	1.082957194
M399T200	S-Adenosyl-4-methylthio-2-oxobutanoate	C15H20N5O6S	398.1134	399.1246978	200.261	8318911.159	10842205.52	8900271.252	13235992.12	14287181.29	13576649.05	10641171.53	10294770.48	1093098.379	0	208120.7561	89812.91381	132110.8485	101491.9756	0	0	34022.49291	0	161.2391508	6.23E-05	1.179425051
M288T615	Zolmitriptan	C16H21N3O2	287.1634	288.1803062	614.693	2219928.63	4137094.127	2978220.963	3733455.429	3500418.882	3773877.897	3054807.898	4206489.395	5039637.538	101615322.5	43062369.97	53181308.52	72775231.04	91897514.01	146629992.3	112819472.7	73755410.42	67230612.48	0.042785495	6.41E-05	1.178277513
M135T798_1	Chavicol	C9H10O	134.0732	135.0802556	798.344	38172152.83	26616845.17	33810558.55	31856955.6	33801648.75	28330945.68	34687331.83	31445931.91	26092057.13	104596729.3	96607360.69	81027472.7	187721889.6	100093975.4	105573179.9	110763567.5	164258657.3	111006953.4	0.268275312	6.44E-05	1.173357586
M112T359	Histamine	C5H9N3	111.0796	112.0870903	359.037	1646179.3	1726836.021	1840067.776	1477914.682	1566270.895	1700943.794	1566548.064	1437874.575	1472725.02	106573407	10126289.16	61098235.19	74147799.62	79617554.31	81914092.66	117166007.4	76354994.3	82889725.5	0.020924205	7.19E-05	1.174341246
M172T235	Iminoarginine	C6H12N4O2	172.096	172.1077873	235.188	33600963.26	24412447.18	30705813.76	36354357.47	26898107.93	27073879.79	11188262.92	5440261.114	47114751.01	136314365.4	38123516.35	65975495.54	100436672.5	123008339	128888003	149428520.1	122468893	138030941.3	0.242141178	7.46E-05	1.134629999
M225T492	Methyl jasmonate	C13H20O3	224.1412	225.147885	492.485	68458741.26	63880221.28	70991864.74	43266420.83	53584032.84	60250913.51	53448114.07	55480174.91	54978714.25	85986180.98	115749158.3	96633464.19	74557156.91	78802467.5	97746966.21	81068978.54	72980424.29	95379440.95	0.656322964	7.52E-05	1.085582727
M253T740	Estrone	C18H22O2	270.162	253.1582426	740.163	278091612.3	295596500.5	198371087.8	60518755.71	385542550.3	412415687.1	367292634.3	288615937	250432302.6	15394635.68	19690155.95	13422515.02	13667333.9	15840480.16	26478502.15	10844155.32	32234104.56	12237877.25	15.87435628	7.56E-05	1.17077475
M195T514	Leucodopachrome	C9H9NO4	195.0532	195.0649365	514.001	4181441.781	3514473.16	3677695.702	3650548.277	2760412.456	2803901.801	2470600.337	3190605.474	3472977.473	125640131.9	53414897.33	73628730.56	108712089.2	90972992.83	134454693.5	203330096.4	119256633.1	182091147.7	0.027230983	8.03E-05	1.170157085
M156T438	Scopoline	C8H13NO2	155.0946	156.1017266	438.455	80168549.65	123164629.4	114835589.2	74291073.8	140979814.7	78397334.32	121988114	137140762.9	77783988.3	48499353.32	49458143.01	25768979.06	39600929.75	38364373.32	64468358.22	43447153.77	37174853.58	52311950.06	2.377258572	8.39E-05	1.118964119
M145T604_1	2-Naphthol	C10H8O	144.0575	145.0647267	604.228	51001274.59	84105450.72	71462297.03	112282220.3	39125068.52	80192569.11	58077111.52	48390090.8	93767318.75	11591793.16	12384341.73	13127076.9	12682305.09	12980316.14	15467378.2	14909732.24	11781797.81	11809277.73	5.468871943	8.43E-05	1.167103181
M154T359	3-Amino-4-hydroxybenzoate	C7H7NO3	153.0426	154.0495955	359.141	2508011.257	2358962.423	2453639.231	2487821.063	2352934.78	2169795.524	2180891.484	2176826.999	2040149.336	14751862.14	28487941.5	4698464.556	20450751.23	16074996.98	19736355.25	18833641.61	21907507.19	26447784.63	0.120947057	9.09E-05	1.165239645
M436T526	Polhovolide	C23H32O8	436.2097	436.2167363	526.3555	195885347.2	238565794.9	199349486.1	112578670.6	140054829.5	125697346.7	141478744.5	140838476	230993600.9	80973741.94	73891790.92	46255364.77	68910715.7	71794281.51	42236481.88	64570518.72	54382261.2	58170656.2	2.718248148	9.18E-05	1.138251838
M253T728	16-Oxopalmitate	C16H30O3	270.2195	253.2155551	728.07	9659196.075	33733902.3	23034096.08	37620540.92	11374091.93	46028836.65	41125133.03	36621971.62	36948270.09	71133620.24	61554923.86	54464510.48	52062544.05	49604921.86	61271958.72	62634234.39	76552295.95	98336768.03	0.4699432	9.25E-05	1.056829113
M147T480	m-Coumaric acid	C9H8O3	164.0473	147.0432054	479.641	1670250795	1747195753	1880428691	1703266137	1437774343	1739735426	1790138731	2138764290	1806475534	1224120867	922347203.2	855095484.1	864210949.4	1107969411	1436940142	1248196627	1571318970	1448436235	1.490268033	9.60E-05	1.067368565
M367T410	5-O-Feruloylquinic acid	C17H20O9	368.1107	367.2146671	409.8315	11100178.06	2977936.944	11557216.21	11063321.36	9081709.36	14975463.61	14532314.54	9857710.792	17556212.42	1526928.503	1138684.227	1109147.614	1319246.996	1264925.986	2090308.346	2555007.745	1267254.64	2413768.815	6.993541366	9.81E-05	1.155465337
M118T147	L-Valine	C5H11NO2	117.079	118.0861051	146.689	1251533233	1072777145	1830598450	1179678527	1168823303	930089078.8	993845376.5	1327630226	1142060721	1885474937	1612390701	1707952171	1951988891	1477328306	2044270272	2373971247	1919958613	2478680354	0.624399862	0.00010507	1.055119961
M86T242	Piperidine	C5H11N	85.0891	86.09683245	242.455	1335392173	1272461230	2134122346	1418012527	1388537789	1151267073	1257858354	1490806391	1402299255	2347284028	1979124213	1970724912	2504733545	1792442749	2706141895	3278531715	2433226329	2842478116	0.588009192	0.000112607	1.072929048
M132T404	3-Methylindole	C9H9N	131.0735	132.0806575	404.384	60279295.79	46855207.59	70531962.62	53116526.45	42942455.72	36438307.82	48230804.97	48192080.81	57608883.71	24117982.96	17121708.47	20100102.31	22801567.16	17863488.17	34347277.1	42201362.97	28625179.57	42522034.5	1.859007682	0.000117517	1.044882326
M417T671	Daidzin	C21H20O9	416.1107	417.1512452	670.8345	31683457.07	17366846.36	21987392.29	16396387.73	14852308.3	26140633.17	13265944.29	4155922.464	21297212.16	254990.1358	330620.3052	256964.8652	69879.80617	170146.0477	451718.4549	273493.3622	171782.9634	659072.4699	63.34486864	0.000123332	1.152995923
M155T456	Linalool	C10H18O	154.1358	155.1428938	455.6365	71967410.35	52108616.76	23849461.44	106351283.2	53796085.66	88347396.75	59564773.53	116284059.4	107629961.1	4322428.974	5903539.743	5045281.354	4484768.794	4946485.201	4527204.746	3289388.335	3443507.324	3522397.47	17.21917221	0.00013014	1.150638905
M165T497	2-Phenylethyl acetate	C10H12O2	164.0837	165.0903545	497.273	78249963.7	84927056.37	58996318.1	89880684.58	71802358.07	119487355.2	68932740.11	106467810.4	176139520.3	15975892.9	15031500.59	15329345.42	14676491.93	13391401.57	12151437.35	11148007.88	12229382.13	11372750.04	7.047321058	0.000130886	1.149673006
M231T828	Isodehydrocostus lactone	C15H18O2	230.1307	231.1359405	827.521	29470520.27	44620392.56	44587977.51	52071289.55	41925160.05	64826941.97	41178031.45	51628131.47	41718159.52	1714125095	1110017821	1080252877	1619811305	1382801229	840009941.7	688231644.6	588665646.9	486886513.1	0.043321962	0.000135665	1.148994573
M166T168	7-Methylguanine	C6H7N5O	165.0651	166.0721333	168.3895	11417032.94	10642685.16	10420879.15	7906941.381	11101205.81	19122302.3	8409464.041	9304547.124	8520419.301	36120711.84	23543014.05	25634520.99	39340010.17	35096807.78	48682776.87	51240253.92	31145361.64	65079915.78	0.272127007	0.00014389	1.123545042
M132T243_2	L-Leucine	C6H13NO2	131.0946	132.1013459	242.548	9091369783	8374559427	13862889917	9139654438	8898128312	7430601671	8379980628	9825520523	9194933225	14894829542	12724967982	12422042666	15629104036	11361156000	16860013394	20311500460	15026604954	17984879842	0.613617879	0.000146217	1.056981327
M273T664	Geranylgeraniol	C20H34O	290.261	273.2570489	664.131	3150305.352	11518609.37	12625043.82	6672110.856	1682797.423	2229608.009	2018573.514	1959581.771	8261394.295	27168702.59	10925167.95	11640181.7	24126806.01	20219211.85	16670945.05	14866438.65	14587098.02	15538369.17	0.321799695	0.000146302	1.042197389
M160T337	Indoleacetaldehyde	C10H9NO	159.0684	160.0752726	336.668	46334528.3	29822239.66	35378508.19	16952444.48	24725119.13	22598937.94	30135557.12	31323145.32	31138826.11	66004595	138243567.2	65547007.67	75692768.64	58326538.43	92115636.16	86468302.44	95569661.21	130148553	0.332141793	0.000148252	1.115206085
M153T421	3,4-Dihydroxyphenylacetaldehyde	C8H8O3	152.0473	153.054551	420.599	153311645.1	157404219.7	81322049.63	192790162.3	65510895.28	157548207.4	96036556.59	80519486.44	152111885.9	23838015.55	29384300.45	23903313.15	25235109.29	25682836.9	26279124.31	23088578.31	22842600.18	22204815.41	5.109061328	0.000148945	1.144238827
M166T91	L-Methionine S-oxide	C5H11NO3S	165.046	166.0535654	91.4162	65994530.02	80779922.88	95126197.33	72356726.69	56526189.75	64786396.65	61527131.48	57810140.85	58478108.61	28962789.12	44637569.29	45547483.78	48879998.94	35844931.97	45124517.66	50063600.86	40816975.67	39556883.31	1.616576614	0.000151692	1.072031154
M188T565	(3S)-6-Acetamido-3-aminohexanoate	C8H16N2O3	188.1161	188.1279907	564.929	2451026.563	1950079.01	5534192.991	2127546.284	2281130.952	1766434.297	1307628.256	2483807.404	3871350.805	25360691.17	6745696.857	17152642.49	32932013.19	17724478.48	29068363.69	27291908	26404210.93	41798310.32	0.105904201	0.000151751	1.138038727
M463T560	Peonidin-3-glucoside	C22H23O11	463.124	463.1269284	560.0505	129035562	103495245.7	129485127.6	196183053.4	113027945.5	148909046	288039779.1	73660793.38	139004291.4	13279531.05	4858058.377	7851256.273	5516278.4	19136987	8236378.674	2276039.031	3848116.418	9124683.514	17.81854097	0.000158086	1.139850896
M224T147	Hydroxykynurenine	C10H12N2O4	224.0797	224.1277375	147.3	47232198.93	59473179.74	44739533.04	39813467.92	47020000.19	58116120.23	44456347.53	46003515.02	50986149.31	24936958.52	28574634.3	45766106.61	26728703.98	32423702.42	26314998.76	24766509.03	44003424.28	21244916.01	1.593538307	0.000159716	1.041948555
M457T580	5,10-Methenyltetrahydrofolic acid	C20H22N7O6	456.1632	457.1467561	579.6445	24855512.57	41840287.49	59620438.77	38448927.62	35395855.78	24670457.75	43817167.71	35097735.71	8663666.93	12977664.74	1894437.896	3412915.941	2114042.607	1523496.711	1691318.89	2407218.468	8890485.458	8676342.704	7.167353383	0.000173032	1.10838526
M329T619	Cynaropicrin	C19H22O6	346.1416	329.1375137	619.393	102380677.2	79294815.9	61931096.74	106023970.7	93754611.68	225496484	56527204.32	125375387	117468637.4	253583.6559	106285.7327	166232.5264	49152.11813	96849.22152	191900.2346	189220.787	0	268153.2264	732.7602317	0.000200115	1.131983728
M277T698	Saccharopine	C11H20N2O6	276.1321	277.140831	697.917	10905078.6	9497590.495	11830502.73	11743644.74	11795089.23	18232106.69	13214926.68	16882132.63	16048506.02	1094185549	1226552672	1745259774	950458738.1	1559705753	514789983.3	380538138.3	1008440854	586254284.3	0.013252495	0.000202776	1.131358401
M249T355	6-Hydroxymelatonin	C13H16N2O3	248.1161	249.123142	354.7765	5464275.012	8422713.189	13665259.28	5472226.014	3085802.732	4085966.823	3241521.383	6760178.475	3360270.484	12927541.97	12889151.95	18021643.69	15239884.24	17978707.13	11319070.36	13056758.17	8492045.144	10455876.98	0.444907053	0.0002187	1.019282676
M293T836	12-OPDA	C18H28O3	292.2038	293.2104858	836.11	146580559.1	222162756	169313659.4	101108975.2	181338418.2	271872313.4	160155725.5	192375886	126686382.9	92218054.79	107938918.7	57724892.23	18651831.81	13943347.51	17274384.26	122854136.5	82414578.17	104570035.9	2.54472096	0.000225631	1.02090884
M163T412	Methyl cinnamate	C10H10O2	162.0681	163.0751704	412.27	96732137.76	399625560.7	407738896.2	97264181.73	337827963.8	397503267.3	287284992.7	481713323.8	260122542.3	26034799.53	25875137.83	22731125.87	19277279.53	23042938.23	19871326.62	19464719.82	4636605.628	17610405.04	15.49090212	0.000226407	1.125336726
M146T404	2-Dehydropantoate	C6H10O4	146.0579	146.0599275	404.164	147440949.6	116564378.9	185900887.3	144829006.3	105160011.9	97561620.67	107703345.2	114715669.9	142196597.3	55593965.87	47253462.45	50753836.41	58234233.45	48349380.42	78193305.37	107274678.8	76096626.31	109218731.1	1.841728997	0.000229423	1.019367216
M333T705	Sanguinarine	C20H14NO4	332.0923	333.0987771	705.101	130926750	40671388.73	108344664.8	220199322.5	236587738.7	136324661.4	108419600.6	155604771.3	84675004.16	37020686.57	7393740.096	6622187.112	5308863.129	8994790.61	5598816.494	2329044.031	2589258.491	3071690.538	15.4791358	0.000243929	1.111053561
M373T587	(S)-Autumnaline	C21H27NO5	373.1889	373.184287	586.531	29834285.2	84835867.7	41085280.72	48615589.36	39937696.09	52633358.14	84004432.17	41277177.7	19592035.08	2169667.449	1901962.965	3641865.853	3189434.442	1687089.139	2023740.019	2316269.497	6249512.178	2337406.677	17.31459884	0.00024412	1.120993281
M156T414	DHHA	C7H9NO3	155.0582	156.0652513	414.495	3325702.767	13962772.1	15948177.79	2984538.007	11987475.31	10849278.53	11690779.6	14352740.67	3667859.342	37375396.33	26793202.11	22498833.89	55947890.44	23749337.83	24096171.74	28545718.04	25742006.24	27706474.77	0.325812754	0.000244289	1.057026083
M264T204	(1R,2R)-3-[(1,2-Dihydro-2-hydroxy-1-naphthalenyl)thio]-2-oxopropanoic acid	C13H12O4S	264.0456	264.0498611	203.5545	1101149.909	608094.3035	999975.6702	765937.2912	3373266.877	2507865.369	715968.7264	850457.1863	794938.476	6857028.243	9506409.148	19308990.93	16581276.58	17053168.68	9159622.31	3251058.674	14454385.27	12517886.33	0.107808193	0.0002458	1.109630902
M85T358	3-Methyl-2-butenal	C5H8O	84.0575	85.06503546	357.752	927892.8885	655692.1971	539868.3342	712630.634	926575.2067	972980.6224	889840.6828	810700.0419	642013.4515	14147341.31	6008040.619	8417981.999	9198034.513	11346569.74	13172824.23	19163645.77	9087433.976	24487108.21	0.061534007	0.000270963	1.117273945
M280T365	Cyclopeptine	C17H16N2O2	280.1212	280.1176027	364.853	36419569.93	30284385.2	37094802.34	21760216.78	17184746.81	22526006.42	22002911.34	24393327.23	28623519.62	39565507.16	37180508.03	56238890.91	66908141.8	39032811.1	43649839.35	68027052.12	46222046.82	45906477.83	0.542743418	0.000272528	1.036281732
M315T754	7-Methylcapillarisin	C17H14O6	314.079	315.0850863	754.1925	11773442185	8033033850	3494132406	7017087350	7874845798	18100841544	8567240875	5188707773	7854010555	130484090.1	8000931.926	9360073.676	5082001.268	10388225.93	3728755.928	3038413.655	2378879.247	1900776.61	446.7904478	0.00027344	1.117064987
M249T729	Xanthoxic acid	C15H22O4	266.1518	249.1472548	728.87	29071631.71	35608453.2	26482508.42	29625190.11	31483848.48	34383985.09	27064679.25	34623128.52	27442171.46	659966632.6	2809271344	1775388875	1651842310	1130047728	1248167902	955000188.3	1022404390	932404779.5	0.022634144	0.000285496	1.114957747
M227T458	Deoxycytidine	C9H13N3O4	227.0906	227.1634945	458.4945	17939000.39	3602247.863	18897086.85	5739602.691	3696571.077	2987347.795	2628025.538	15804465.66	3175734.796	32230890.54	56734843.51	35845422.2	5890534.97	27467690.68	40619071.12	53993194.54	55118456.11	47916280.27	0.209293574	0.000289532	1.059221653
M265T476	Qing Hau Sau	C15H22O5	282.1467	265.1427091	476.4145	12230991.12	10101235.08	8220804.451	6381910.633	32487124.45	5035855.501	61875110.17	22157172.13	5014231.273	102342192.7	140843231.9	108304138.5	119336202.8	106663893	30711539.41	224400107.3	95801606.28	105561596.5	0.158133508	0.00029575	1.069009924
M329T461	(S)-Reticuline	C19H23NO4	329.1627	329.1535196	461.398	120496625.3	73870242.4	44567968.04	74238084.9	60528604.07	18679150.95	55701419.94	53184401.03	52172579.12	2860584.315	2457973.188	9667633.649	15731961.39	2507691.946	3268500.119	18243593.61	5948357.216	4169947.297	8.533320039	0.000302543	1.094413044
M130T445	Heptanoic acid	C7H14O2	130.0994	130.159019	444.931	37104992.08	35678668.8	33316962.83	29072175.73	42133921.17	34933358.06	24960932.85	36757807.46	35641781.13	145425480.1	94950338.76	82477026.59	237879599.3	148024368.8	232691019.3	157511162	142078077.3	91672017.43	0.232309213	0.000305279	1.10861038
M249T783	Quadrone	C15H20O3	248.1412	249.1472448	783.0895	11110467.6	8891355.015	8183087.177	7157468.049	9511751.252	8298280.402	6154374.019	10585400.31	13178053.11	1713509930	426322101.5	1663286014	1540172247	2568132061	1056844232	846725013.3	920640703.9	915131204.2	0.007130025	0.000318326	1.109492716
M384T824	7-Dehydrocholesterol	C27H44O	384.3392	384.3440596	823.826	9627824.738	10752091.36	78196284.5	35609401.91	35181012.22	25454899.81	7649929.165	42070300.48	6706334.155	244146380.8	367441752.7	263288029	318378699.6	265941408.3	711655831.9	607609516.8	589102525.9	830098408.2	0.059854282	0.000322895	1.104393652
M233T615	Costunolide	C15H20O2	232.1463	233.1537774	614.965	19262897.31	15315077.41	11844377.75	13490096.92	71816166.71	8819593.521	10723973.17	10298575.08	8363790.594	273796025.3	734937123.6	470087261.6	446787648.1	484014022.9	370403177	49376952.93	334652448.5	315008040.8	0.048844923	0.000329112	1.103171195
M499T544_1	Isochlorogenic acid b	C25H24O12	516.1268	499.1180245	543.9745	1857065358	646076527.3	646040201.6	1316287833	892358505.2	1418430452	502308696.4	616580792.2	1702311357	66010867.53	67627714.75	139667679	25679959.25	51328040.24	39247493.28	17880527.87	43414195.4	63867139.04	18.64585074	0.000362069	1.100963113
M203T108_2	Indolepyruvate	C11H9NO3	203.0582	203.0525952	108.128	17995983.58	16058125.86	6044080.444	14002956.6	8264042.658	4874537.854	5651317.792	5377487.177	5353748.895	15185543.87	46548906.06	33293542.95	14899559.49	21229246.72	39952556.5	25939764.05	39362466.95	38975471.11	0.303653634	0.000394006	1.040325039
M127T349	1,2,3-Trihydroxybenzene	C6H6O3	126.0317	127.0396904	348.891	212573858.9	487021291.5	340392958.8	199215761.9	207514855.9	298781580.7	279232578.5	271661386.9	513288216.5	62895015.07	64236600.06	154284056	57386201.31	75006082.02	72167265.38	170294963.4	74988862.03	172101068.8	3.110257411	0.000409399	1.042503841
M133T119	Oxalureate	C3H4N2O4	132.0171	133.0316462	118.775	15759450.11	14875104.72	23462180.09	6822389.208	15047804.02	14247816.17	14743323.52	8037479.28	11964705.91	25552933.46	21168015.61	27037323.23	33061211.88	16167042.38	39417222.11	45098778.73	33504501.47	41447473.71	0.44240843	0.000421767	1.028217286
M288T642	Cyanidin	C15H11O6	287.0556	288.0574184	642.219	63529551.22	334704720.5	299757233.6	96581283.26	352551352.2	183661222.2	327576470.1	230213893.4	308055632.5	38202491.72	59598936.25	81466561.99	30780509.37	40332909.1	34625975.44	19874656.63	33353266.24	34468380.44	5.893774155	0.000428141	1.082873595
M226T168	Prephenate	C10H10O6	226.0477	226.0706919	168.442	9006761.853	4445373.783	18055172.46	17788144.61	4060477.715	12070866.52	24815964.06	22230164.84	3164440.453	170224523.7	59755232.9	53739978.66	71213582.38	57518234.11	89634870.78	120234543.2	55871139.27	82835057.15	0.151949066	0.000453763	1.074027281
M88T331	3-Methylbutanamine	C5H13N	87.1048	88.11246915	330.811	44607349.68	47632692.57	62971723.59	48597381.41	44731741.09	38466438.8	48295705.04	56509298.56	36186892.91	94192419.77	82691993.57	77950792.95	113283332.3	108006367.6	103853159.8	139915165.6	90580758	188152064.3	0.428588081	0.000456529	1.069409754
M171T530	Limonene-1,2-diol	C10H18O2	170.1307	171.1376829	530.078	47301971.15	20007877.69	48569504.53	35114604.15	26355934	33220673.73	38710569.93	45397425.98	28635054.95	18829688.22	14432928.39	17810369.46	18866191.35	17704652.91	17062077.84	19192328.32	16936818.6	15137451.86	2.072888501	0.000460253	1.07947732
M150T88	7-Methyladenine	C6H7N5	149.0701	150.0757948	87.5512	15183352.76	15543597.14	11730551.5	13702570.16	15565621.73	18272324.94	15341362.49	14862994.03	14402619.2	35999051.42	40153171.47	50690615.14	41206075.06	46291808.14	38416412.3	26707033.52	21191000.35	18589142.1	0.421636314	0.000486147	1.077506756
M227T328_1	Genipin	C11H14O5	226.0841	227.0911259	328.118	17663661.47	11183582	5194942.467	8973633.988	11840484.84	12388157.89	8647256.098	11806244.09	13278225.15	5254449.543	4815965.202	2885823.163	4198489.847	3949808.24	7646434.903	5836342.174	4614009.522	7568032.492	2.159024596	0.000571128	1.018376898
M189T373	Glycyl-leucine	C8H16N2O3	188.1161	189.1233816	373.048	37409089.25	34397663.95	65499252.98	39573071.38	41106392.54	38916011.76	41735149.25	41888224.49	37029897.16	105046436.2	88890429.22	90184801.79	130594012.2	76504822.38	174098323.6	223570631.3	121809525.1	182353160.2	0.316461234	0.000574219	1.065076148
M275T815	Etherolenic acid	C18H28O3	292.2038	275.1999966	815.2775	49528075.33	91372543.07	81560616.85	62933837.06	70797693.99	65438266.69	45168208.86	60511460.53	77844195.28	261151630.6	218040645.2	109197087.9	146919287.7	132125822.2	121574449.9	154399685.5	121103190.2	140288391.3	0.430776492	0.000596702	1.04547494
M300T599	all-trans-Retinoic acid	C20H28O2	300.2089	300.1909274	598.836	87864361.81	61706634.58	58612020.75	59455706.06	55289138.29	56189067.95	54387301.53	60742766.25	65139966.52	245206140	120745821	81579051.5	122862655.1	191779603.3	190528331.6	286710806.5	220616116.3	281842829.4	0.321141376	0.000609773	1.066595157
M219T361	D-Lysopine	C9H18N2O4	218.1267	219.1335623	360.638	93574389.68	79059284.71	132786002.8	84300977.76	82822308	78195837.42	82863826.27	101488402	77523182.9	176466568.9	167071083.4	165695491.6	243470200.7	137199256.8	274970058.8	350186952	211785433.5	345568174.7	0.392110127	0.000615115	1.055179892
M361T695	Acerosin	C18H16O8	360.0845	361.0898696	695.006	60671510.93	288791169.6	197691987.7	357934218	253803855.7	158344449.5	210778646.7	196978980.3	205946842.4	66079642.64	58401769.82	81602977.83	63297689.75	82164444.11	71127689.05	51116973.96	62381971.07	53152856.72	3.276525407	0.000617742	1.06640998
M275T700	Chlorpheniramine	C16H19ClN2	274.1237	275.124731	700.117	1939890.324	1993163.78	1240926.354	2298120.074	1521756.437	2338421.829	2092303.097	1796185.596	2006848.793	286152519.8	545076453.9	427003415.4	442502940.5	426651322.5	153572362.1	127654827.9	156833672	118473655.4	0.006418824	0.000651029	1.070269019
M131T153	L-Glutamic gamma-semialdehyde	C5H9NO3	131.0582	131.0533104	153.486	13302388.24	16492225.22	30464473.17	17648872.84	10655982.62	11961096.24	15288671.76	22721621.12	19167105.69	81562751.86	22416496.66	31902107.85	50275533.11	39894309.24	63993048.76	84503800.61	49577639.89	63659604.03	0.323302977	0.000680972	1.039109519
M237T669	Biopterin	C9H11N5O3	237.0862	237.0902588	668.821	81124670.37	77182305.3	50708876.32	65196183.04	72592645.71	86569700.58	75268650.03	67446843.07	70346475.3	145141640	218163631.8	329179593.4	245629068.2	261830300.9	191083694.3	156800943.9	112833731.1	124466710.8	0.362122982	0.000688739	1.058986574
M449T412	Cyanidin 3-glucoside	C21H21O11	449.1084	449.1064872	411.589	16108890.41	45775543.67	69945147.64	54601085.03	19703064.29	37570916.89	68523034.89	43515718.2	111864993.5	0	53183.29666	0	0	0	50197.66536	100489.6647	94530.52856	0	1567.046194	0.000703489	1.065663771
M487T100_1	Maltotriose	C18H32O16	504.169	487.1709512	100.31385	8824536.22	8339338.439	11207347.99	11629986.21	7313185.901	9813059.157	6614718.863	9539262.581	11862951.32	1454621208	539947069.2	1239474831	1648205537	1335789939	1335489416	366858811.6	326751433.8	414852387.5	0.009829656	0.000705727	1.065469444
M288T604	Etodolac	C17H21NO3	287.1521	288.1586762	604.407	3577398.671	3909501.153	2259135.938	4995571.118	3379062.056	4298166.147	4520993.26	4596242.602	4981458.228	8143549.642	7482173.418	4898924.992	4470607.666	11649189.56	10203317.52	12376721.95	9427942.287	11147663.41	0.457612629	0.000784385	1.027014618
M150T150	L-Methionine	C5H11NO2S	149.051	150.0579745	149.937	108905255.8	102470031.7	146737757.5	101325171	113182295.4	86491967.01	88967125.25	88983372.3	81881767.46	185851675.2	131263379	188028429.2	217525574.4	136176912.8	290552680.6	333937257	217305264.3	284559750.3	0.4628976	0.000794051	1.03077508
M188T655	Deethylatrazine	C6H10ClN5	187.0625	188.070513	655.005	18539274.75	7569278.161	14418498.91	5375497.953	9549043.196	2297384.626	10401886.66	9627403.822	2046827.456	86088223.73	27740207.5	42365750.6	57047802.44	43946958.29	108886130	94164804.08	49561822.91	27535524.2	0.148556795	0.000797504	1.045805193
M371T544	Bursehernin	C21H22O6	370.1416	371.145932	543.879	48987132.91	94532787.04	81317716.7	64705151.47	49238286.44	59753983.94	56177759.82	79102571.46	40079249.94	35122698.01	35586978.02	34428777.99	26631527.68	32422324.39	32003053.17	36807633.6	33227482.99	33111047.64	1.917190215	0.000839262	1.044771647
M153T717	2-Biphenylol	C12H10O	170.0732	153.0695552	717.1025	39420852.05	39804392.63	8182493.261	34779466.24	40892607.55	8863902.294	32637231.46	38859510.33	37498606.93	7185972.412	10330022.82	9080246.056	8013743.454	9556477.341	9947818.17	8923350.344	7175853.361	8581789.637	3.565430386	0.000870883	1.04972272
M277T505	Aspartame	C14H18N2O5	294.1216	277.1168313	504.782	2478372.791	8416248.232	3675223.05	2373216.102	2772574.109	2455872.019	8029128.442	3269873.623	3496153.236	57307414.46	10787135.68	10951563.17	54213582.02	47995654.56	76221038.66	89406855.32	55343361.07	94522202.31	0.074417213	0.000881301	1.049387112
M131T835	(E)-3-(4-Hydroxyphenyl)-2-propenal	C9H8O2	148.0524	131.0486872	835.128	349260793.4	336027036.3	213448477.6	143980183.3	126068822.3	105570273.2	91030113.8	106162325	101158510	410221.6981	294840.0659	0	190495.5097	569821.0497	0	251747.9515	0	239939.401	803.6043727	0.000891281	1.0511416
M133T150	5,6-Dihydro-5-fluorouracil	C4H5FN2O2	132.0335	133.031587	149.937	31678212.49	29135025.39	45472584.38	27763162.34	34306573.32	21593057.42	26327177.36	29593807.47	23648295.21	59974394.26	39914024.18	55755390.38	65676797.76	40502546.9	87952777.68	109359562.3	67729407.81	90074262.6	0.436863002	0.000915175	1.019500167
M285T780	Biochanin A	C16H12O5	284.0685	285.075064	779.795	924789125.8	2442997748	1008522500	1305972776	661133551.9	2707425344	3145832138	1306190367	705411964.4	2820617.032	1391801.657	1217165.861	358407.8572	644990.1917	158379.4384	937668.6748	854971.0404	505511.6224	1598.318706	0.000969633	1.045801075
M137T801	1,8-Cineole	C10H18O	154.1358	137.132226	800.614	51389112.39	12965008.79	16599433.07	19073241.42	49269899.59	19136256.93	50273362.36	16363923.34	28461069.23	115199212.7	170715213.7	129760051.6	69020102.03	101747130.4	18419862.59	73408280.97	119386400.7	161566836.3	0.274734115	0.001023875	1.005301833
M121T240	4-Methylbenzaldehyde	C8H8O	120.0575	121.0645031	239.668	2191495223	949499819.5	1307687685	604149975.9	935644044.9	418873329.7	681829828.7	1275684476	763952264.7	373632382.6	101957465.9	104315961.3	138396853.6	116427938.9	114926656.2	100490364.1	118199671.2	126976864.3	7.047515165	0.001077306	1.029028985
M482T530	2-Dehydrokanamycin A	C18H34N4O11	482.2224	482.2579044	529.811	111920934.6	103774073.5	64934212.6	48916300.38	72365472.59	43025829.77	39786506.85	65001046.21	198819775.9	3962255.525	1043671.931	743963.2902	609281.5921	382001.1922	330838.2755	928428.2522	221157.6108	164921.9953	89.25563671	0.001154262	1.034245413
M90T88_1	beta-Alanine	C3H7NO2	89.0477	90.05529283	87.9151	432728234.2	513872465.1	590627089.8	527660938.8	578856644	547517837.2	560376343.3	519076290	499165523.3	1109430566	634192766.3	689192622.2	896720762.2	690432434.4	944836414.2	1058279820	623121109.5	762539379.1	0.643817651	0.001240408	1.007001513
M171T615	10-Hydroxydecanoic acid	C10H20O3	188.1412	171.1374441	615.1215	729712204.5	302864547.2	560207607.1	258771620.6	178274600.8	180636241.2	209411458.5	241649264.7	300743202	30389398.57	21185350.12	20906752.92	21203085.83	27375821.84	29752615.95	26636335.33	21599180.69	24431521.75	13.25519023	0.001321528	1.025218277
M105T387	2-Phenylethanol	C8H10O	122.0732	105.0700393	387.165	22736011.4	25259004.39	30594833.86	19954849.13	19760069.63	21276769.07	25634449.97	30544011.83	22450037.76	66916196.04	32560716.6	30961145.84	53928186.46	43402967.1	54416225.17	53979982.23	44967583.81	89268134.29	0.46388076	0.001404262	1.002901005
M467T588	T2 Toxin	C24H34O9	466.2203	467.2268696	588.4075	54010109.81	73659524.64	26949921.24	85864073.17	10188851.09	82503898.53	44850535.46	54124369.51	50643961.77	14868231.64	19813712.41	11604831.36	13536908.49	15473915.43	16929722.87	11979846.32	12230628.86	16215776.82	3.639519313	0.001525005	1.011111418
M535T446	Cyanidin 3-O-(6-O-malonyl-beta-D-glucoside)	C24H23O14	535.1088	535.1065109	445.915	20744845.55	64140473.64	27501247.02	60536716.39	26032059.33	54021046.96	75886416.13	23812834.07	125848082.6	161175.6303	0	0	0	0	0	0	0	0	2968.958277	0.001579383	1.013028001
M127T428	Melamine	C3H6N6	126.0654	127.0749698	428.3865	49331362.99	55491839.02	39460918.96	41962792.56	6782904.077	35560449.25	42146630.42	66442423.59	18309317.4	11441619.03	13411444.64	9979168.857	3919792.781	13588846.65	12424765.15	14844506.8	11857443.16	12611590.88	3.415559628	0.001595835	1.001261452
M138T239	Tyramine	C8H11NO	137.0841	138.0911834	239.043	651775112	207820891.2	395884910.4	171933060.3	147684617.9	144661600.6	186886000.7	367797115	455592868.3	73570581.34	24789652.46	20336065.02	33084181.26	35520256.51	32050646.13	22179229.61	34728243.41	40588760.17	8.616243391	0.001768801	1.001934065
M387T614	(-)-5-Demethylyatein	C21H22O7	386.1366	387.1446472	614.343	33676715.01	20895231.07	2821334.829	19709883	21564376.52	16466703.3	16982059.99	19138263.01	17798339.04	61243769.52	338333416.2	149320104.2	136402460.7	144330691.1	113999628.8	94135310.74	96670542.18	125050554.6	0.134223677	0.001781032	1.000817996
