# Supplementary material for: Metabolomics analysis of three Artemisia species in the Tibet autonomous region of China
Source: BMC Plant Biol. 2022 Mar 15;22:118. doi: 10.1186/s12870-022-03513-z (PMC8922784; doi:10.1186/s12870-022-03513-z)
Supplement: Supplementary file 3 — Additional file 3. [file 12870_2022_3513_MOESM3_ESM.xls]

Appendix 3��D.vs.Q_neg_kegg_enri
MapID	MapTitle	Pvalue	x	y	n	N	EnrichDirect	MetaIDs	kegg_cpd_id	KEGG_link
map04713	Circadian entrainment	0	1	1	392	1822	Over	M146T80,	cpd:C00025,	https://www.kegg.jp/pathway/map04713+C00025+
map04740	Olfactory transduction	0	1	1	392	1822	Over	M344T201,	cpd:C00144,	https://www.kegg.jp/pathway/map04740+C00144+
map03320	PPAR signaling pathway	0	1	1	392	1822	Over	M295T838,	cpd:C14767,	https://www.kegg.jp/pathway/map03320+C14767+
map05211	Renal cell carcinoma	0	2	2	392	1822	Over	M115T74,M133T74_2,	cpd:C00122,cpd:C00149,	https://www.kegg.jp/pathway/map05211+C00122+C00149+
map05016	Huntington's disease	0	1	1	392	1822	Over	M146T80,	cpd:C00025,	https://www.kegg.jp/pathway/map05016+C00025+
map04730	Long-term depression	0	1	1	392	1822	Over	M146T80,	cpd:C00025,	https://www.kegg.jp/pathway/map04730+C00025+
map04720	Long-term potentiation	0	1	1	392	1822	Over	M146T80,	cpd:C00025,	https://www.kegg.jp/pathway/map04720+C00025+
map05133	Pertussis	0	1	1	392	1822	Over	M122T100,	cpd:C00253,	https://www.kegg.jp/pathway/map05133+C00253+
map04072	Phospholipase D signaling pathway	0	1	1	392	1822	Over	M146T80,	cpd:C00025,	https://www.kegg.jp/pathway/map04072+C00025+
map01058	Acridone alkaloid biosynthesis	0	1	1	392	1822	Over	M150T523,	cpd:C03005,	https://www.kegg.jp/pathway/map01058+C03005+
map04744	Phototransduction	0	1	1	392	1822	Over	M344T201,	cpd:C00144,	https://www.kegg.jp/pathway/map04744+C00144+
map00540	Lipopolysaccharide biosynthesis	0	1	1	392	1822	Over	M237T81,	cpd:C01187,	https://www.kegg.jp/pathway/map00540+C01187+
map00591	Linoleic acid metabolism	0.001803745	5	8	392	1822	Over	M295T838,M311T765,M295T787,M295T820,M311T739,	cpd:C14767,cpd:C14833,cpd:C14765,cpd:C04717,cpd:C14837,	https://www.kegg.jp/pathway/map00591+C14767+C14833+C14765+C04717+C14837+
map00620	Pyruvate metabolism	0.008777622	3	5	392	1822	Over	M115T74,M175T89,M133T74_2,	cpd:C00122,cpd:C02504,cpd:C00149,	https://www.kegg.jp/pathway/map00620+C00122+C02504+C00149+
map00860	Porphyrin and chlorophyll metabolism	0.009899146	2	3	392	1822	Over	M118T88,M146T80,	cpd:C00188,cpd:C00025,	https://www.kegg.jp/pathway/map00860+C00188+C00025+
map04964	Proximal tubule bicarbonate reclamation	0.033245675	2	4	392	1822	Over	M146T80,M133T74_2,	cpd:C00025,cpd:C00149,	https://www.kegg.jp/pathway/map04964+C00025+C00149+
map01200	Carbon metabolism	0.034296969	7	19	392	1822	Over	M192T70,M115T74,M177T100,M195T81,M146T80,M133T74_2,M105T82,	cpd:C00158,cpd:C00122,cpd:C00198,cpd:C00257,cpd:C00025,cpd:C00149,cpd:C00258,	https://www.kegg.jp/pathway/map01200+C00158+C00122+C00198+C00257+C00025+C00149+C00258+
map00240	Pyrimidine metabolism	0.037946356	6	16	392	1822	Over	M117T780,M103T75,M243T213,M242T174,M113T91,M243T157,	cpd:C02170,cpd:C00383,cpd:C00299,cpd:C00475,cpd:C00429,cpd:C02067,	https://www.kegg.jp/pathway/map00240+C02170+C00383+C00299+C00475+C00429+C02067+
map00030	Pentose phosphate pathway	0.042469179	3	7	392	1822	Over	M177T100,M195T81,M105T82,	cpd:C00198,cpd:C00257,cpd:C00258,	https://www.kegg.jp/pathway/map00030+C00198+C00257+C00258+
map00643	Styrene degradation	0.042469179	3	7	392	1822	Over	M115T74,M119T360,M151T417,	cpd:C00122,cpd:C00601,cpd:C05593,	https://www.kegg.jp/pathway/map00643+C00122+C00601+C05593+
map00020	Citrate cycle (TCA cycle)	0.042469179	3	7	392	1822	Over	M192T70,M115T74,M133T74_2,	cpd:C00158,cpd:C00122,cpd:C00149,	https://www.kegg.jp/pathway/map00020+C00158+C00122+C00149+
map04022	cGMP-PKG signaling pathway	0.046196014	1	2	392	1822	Over	M344T201,	cpd:C00144,	https://www.kegg.jp/pathway/map04022+C00144+
map04216	Ferroptosis	0.046196014	1	2	392	1822	Over	M146T80,	cpd:C00025,	https://www.kegg.jp/pathway/map04216+C00025+
map04068	FoxO signaling pathway	0.046196014	1	2	392	1822	Over	M146T80,	cpd:C00025,	https://www.kegg.jp/pathway/map04068+C00025+
map00910	Nitrogen metabolism	0.046196014	1	2	392	1822	Over	M146T80,	cpd:C00025,	https://www.kegg.jp/pathway/map00910+C00025+
map00404	Staurosporine biosynthesis	0.046196014	1	2	392	1822	Over	M114T97,	cpd:C00148,	https://www.kegg.jp/pathway/map00404+C00148+
map04723	Retrograde endocannabinoid signaling	0.046196014	1	2	392	1822	Over	M146T80,	cpd:C00025,	https://www.kegg.jp/pathway/map04723+C00025+
map04724	Glutamatergic synapse	0.046196014	1	2	392	1822	Over	M146T80,	cpd:C00025,	https://www.kegg.jp/pathway/map04724+C00025+
map05014	Amyotrophic lateral sclerosis (ALS)	0.046196014	1	2	392	1822	Over	M146T80,	cpd:C00025,	https://www.kegg.jp/pathway/map05014+C00025+
map01062	Biosynthesis of terpenoids and steroids	0.065911488	4	11	392	1822	Over	M192T70,M115T74,M263T564,M133T74_2,	cpd:C00158,cpd:C00122,cpd:C06082,cpd:C00149,	https://www.kegg.jp/pathway/map01062+C00158+C00122+C06082+C00149+
map00630	Glyoxylate and dicarboxylate metabolism	0.065911488	4	11	392	1822	Over	M192T70,M146T80,M133T74_2,M105T82,	cpd:C00158,cpd:C00025,cpd:C00149,cpd:C00258,	https://www.kegg.jp/pathway/map00630+C00158+C00025+C00149+C00258+
map05200	Pathways in cancer	0.069947754	2	5	392	1822	Over	M115T74,M133T74_2,	cpd:C00122,cpd:C00149,	https://www.kegg.jp/pathway/map05200+C00122+C00149+
map05030	Cocaine addiction	0.069947754	2	5	392	1822	Over	M167T535,M146T80,	cpd:C01161,cpd:C00025,	https://www.kegg.jp/pathway/map05030+C01161+C00025+
map04075	Plant hormone signal transduction	0.069947754	2	5	392	1822	Over	M263T564,M209T488,	cpd:C06082,cpd:C08491,	https://www.kegg.jp/pathway/map04075+C06082+C08491+
map05031	Amphetamine addiction	0.069947754	2	5	392	1822	Over	M167T535,M146T80,	cpd:C01161,cpd:C00025,	https://www.kegg.jp/pathway/map05031+C01161+C00025+
map00332	Carbapenem biosynthesis	0.069947754	2	5	392	1822	Over	M146T80,M114T97,	cpd:C00025,cpd:C00148,	https://www.kegg.jp/pathway/map00332+C00025+C00148+
map00232	Caffeine metabolism	0.069947754	2	5	392	1822	Over	M166T349,M165T774,	cpd:C16358,cpd:C16357,	https://www.kegg.jp/pathway/map00232+C16358+C16357+
map01066	Biosynthesis of alkaloids derived from terpenoid and polyketide	0.070806699	3	8	392	1822	Over	M192T70,M115T74,M133T74_2,	cpd:C00158,cpd:C00122,cpd:C00149,	https://www.kegg.jp/pathway/map01066+C00158+C00122+C00149+
map04922	Glucagon signaling pathway	0.070806699	3	8	392	1822	Over	M192T70,M115T74,M133T74_2,	cpd:C00158,cpd:C00122,cpd:C00149,	https://www.kegg.jp/pathway/map04922+C00158+C00122+C00149+
map00230	Purine metabolism	0.081799231	5	15	392	1822	Over	M134T303,M267T305,M233T835,M266T322,M344T201,	cpd:C00147,cpd:C00294,cpd:C05512,cpd:C00330,cpd:C00144,	https://www.kegg.jp/pathway/map00230+C00147+C00294+C05512+C00330+C00144+
map04742	Taste transduction	0.093706836	4	12	392	1822	Over	M192T70,M146T80,M133T74_2,M344T201,	cpd:C00158,cpd:C00025,cpd:C00149,cpd:C00144,	https://www.kegg.jp/pathway/map04742+C00158+C00025+C00149+C00144+
map00760	Nicotinate and nicotinamide metabolism	0.093706836	4	12	392	1822	Over	M115T74,M115T84,M122T100,M138T604,	cpd:C00122,cpd:C01384,cpd:C00253,cpd:C01020,	https://www.kegg.jp/pathway/map00760+C00122+C01384+C00253+C01020+
map00250	Alanine, aspartate and glutamate metabolism	0.093706836	4	12	392	1822	Over	M192T70,M115T74,M146T80,M290T357,	cpd:C00158,cpd:C00122,cpd:C00025,cpd:C03406,	https://www.kegg.jp/pathway/map00250+C00158+C00122+C00025+C03406+
map02020	Two-component system	0.093706836	4	12	392	1822	Over	M192T70,M115T74,M146T80,M133T74_2,	cpd:C00158,cpd:C00122,cpd:C00025,cpd:C00149,	https://www.kegg.jp/pathway/map02020+C00158+C00122+C00025+C00149+
map00290	Valine, leucine and isoleucine biosynthesis	0.106448863	3	9	392	1822	Over	M118T88,M175T89,M115T181,	cpd:C00188,cpd:C02504,cpd:C00141,	https://www.kegg.jp/pathway/map00290+C00188+C02504+C00141+
map00340	Histidine metabolism	0.106448863	3	9	392	1822	Over	M176T203,M146T80,M154T101,	cpd:C01045,cpd:C00025,cpd:C05135,	https://www.kegg.jp/pathway/map00340+C01045+C00025+C05135+
map05034	Alcoholism	0.118022023	2	6	392	1822	Over	M167T535,M146T80,	cpd:C01161,cpd:C00025,	https://www.kegg.jp/pathway/map05034+C01161+C00025+
map00561	Glycerolipid metabolism	0.118789751	1	3	392	1822	Over	M105T82,	cpd:C00258,	https://www.kegg.jp/pathway/map00561+C00258+
map00311	Penicillin and cephalosporin biosynthesis	0.118789751	1	3	392	1822	Over	M142T76,	cpd:C00956,	https://www.kegg.jp/pathway/map00311+C00956+
map00365	Furfural degradation	0.118789751	1	3	392	1822	Over	M111T70,	cpd:C01546,	https://www.kegg.jp/pathway/map00365+C01546+
map01523	Antifolate resistance	0.118789751	1	3	392	1822	Over	M344T201,	cpd:C00144,	https://www.kegg.jp/pathway/map01523+C00144+
map00471	D-Glutamine and D-glutamate metabolism	0.118789751	1	3	392	1822	Over	M146T80,	cpd:C00025,	https://www.kegg.jp/pathway/map00471+C00025+
map00930	Caprolactam degradation	0.118789751	1	3	392	1822	Over	M131T245,	cpd:C06103,	https://www.kegg.jp/pathway/map00930+C06103+
map00982	Drug metabolism - cytochrome P450	0.118789751	1	3	392	1822	Over	M159T523,	cpd:C16651,	https://www.kegg.jp/pathway/map00982+C16651+
map00770	Pantothenate and CoA biosynthesis	0.148470443	3	10	392	1822	Over	M186T412,M115T181,M113T91,	cpd:C05944,cpd:C00141,cpd:C00429,	https://www.kegg.jp/pathway/map00770+C05944+C00141+C00429+
map00720	Carbon fixation pathways in prokaryotes	0.148470443	3	10	392	1822	Over	M192T70,M115T74,M133T74_2,	cpd:C00158,cpd:C00122,cpd:C00149,	https://www.kegg.jp/pathway/map00720+C00158+C00122+C00149+
map00220	Arginine biosynthesis	0.148470443	3	10	392	1822	Over	M115T74,M146T80,M290T357,	cpd:C00122,cpd:C00025,cpd:C03406,	https://www.kegg.jp/pathway/map00220+C00122+C00025+C03406+
map01065	Biosynthesis of alkaloids derived from histidine and purine	0.163703257	4	14	392	1822	Over	M192T70,M115T74,M133T74_2,M344T201,	cpd:C00158,cpd:C00122,cpd:C00149,cpd:C00144,	https://www.kegg.jp/pathway/map01065+C00158+C00122+C00149+C00144+
map01064	Biosynthesis of alkaloids derived from ornithine, lysine and nicotinic acid	0.171716213	5	18	392	1822	Over	M192T70,M115T74,M122T100,M146T80,M133T74_2,	cpd:C00158,cpd:C00122,cpd:C00253,cpd:C00025,cpd:C00149,	https://www.kegg.jp/pathway/map01064+C00158+C00122+C00253+C00025+C00149+
map00280	Valine, leucine and isoleucine degradation	0.174686656	2	7	392	1822	Over	M117T780,M115T181,	cpd:C02170,cpd:C00141,	https://www.kegg.jp/pathway/map00280+C02170+C00141+
map00524	Neomycin, kanamycin and gentamicin biosynthesis	0.174686656	2	7	392	1822	Over	M146T80,M449T697,	cpd:C00025,cpd:C01917,	https://www.kegg.jp/pathway/map00524+C00025+C01917+
map00650	Butanoate metabolism	0.195646989	3	11	392	1822	Over	M115T74,M115T84,M146T80,	cpd:C00122,cpd:C01384,cpd:C00025,	https://www.kegg.jp/pathway/map00650+C00122+C01384+C00025+
map00680	Methane metabolism	0.195646989	3	11	392	1822	Over	M133T74_2,M105T82,M159T126,	cpd:C00149,cpd:C00258,cpd:C00322,	https://www.kegg.jp/pathway/map00680+C00149+C00258+C00322+
map00361	Chlorocyclohexane and chlorobenzene degradation	0.204333827	1	4	392	1822	Over	M93T374,	cpd:C00146,	https://www.kegg.jp/pathway/map00361+C00146+
map00904	Diterpenoid biosynthesis	0.204333827	1	4	392	1822	Over	M345T468,	cpd:C01699,	https://www.kegg.jp/pathway/map00904+C01699+
map05033	Nicotine addiction	0.204333827	1	4	392	1822	Over	M146T80,	cpd:C00025,	https://www.kegg.jp/pathway/map05033+C00025+
map04540	Gap junction	0.204333827	1	4	392	1822	Over	M146T80,	cpd:C00025,	https://www.kegg.jp/pathway/map04540+C00025+
map00401	Novobiocin biosynthesis	0.204333827	1	4	392	1822	Over	M114T97,	cpd:C00148,	https://www.kegg.jp/pathway/map00401+C00148+
map01070	Biosynthesis of plant hormones	0.208190678	5	19	392	1822	Over	M192T70,M115T74,M263T564,M209T488,M133T74_2,	cpd:C00158,cpd:C00122,cpd:C06082,cpd:C08491,cpd:C00149,	https://www.kegg.jp/pathway/map01070+C00158+C00122+C06082+C08491+C00149+
map00410	beta-Alanine metabolism	0.237014631	2	8	392	1822	Over	M103T75,M113T91,	cpd:C00383,cpd:C00429,	https://www.kegg.jp/pathway/map00410+C00383+C00429+
map01210	2-Oxocarboxylic acid metabolism	0.280789637	6	25	392	1822	Over	M192T70,M175T89,M115T181,M146T80,M159T126,M142T76,	cpd:C00158,cpd:C02504,cpd:C00141,cpd:C00025,cpd:C00322,cpd:C00956,	https://www.kegg.jp/pathway/map01210+C00158+C02504+C00141+C00025+C00322+C00956+
map00750	Vitamin B6 metabolism	0.293924542	1	5	392	1822	Under	M182T351,	cpd:C00847,	https://www.kegg.jp/pathway/map00750+C00847+
map00430	Taurine and hypotaurine metabolism	0.293924542	1	5	392	1822	Under	M146T80,	cpd:C00025,	https://www.kegg.jp/pathway/map00430+C00025+
map00945	Stilbenoid, diarylheptanoid and gingerol biosynthesis	0.293924542	1	5	392	1822	Under	M337T398,	cpd:C12208,	https://www.kegg.jp/pathway/map00945+C12208+
map00660	C5-Branched dibasic acid metabolism	0.293924542	1	5	392	1822	Under	M146T80,	cpd:C00025,	https://www.kegg.jp/pathway/map00660+C00025+
map00480	Glutathione metabolism	0.293924542	1	5	392	1822	Under	M146T80,	cpd:C00025,	https://www.kegg.jp/pathway/map00480+C00025+
map00710	Carbon fixation in photosynthetic organisms	0.293924542	1	5	392	1822	Under	M133T74_2,	cpd:C00149,	https://www.kegg.jp/pathway/map00710+C00149+
map00906	Carotenoid biosynthesis	0.293924542	1	5	392	1822	Under	M263T564,	cpd:C06082,	https://www.kegg.jp/pathway/map00906+C06082+
map00562	Inositol phosphate metabolism	0.293924542	1	5	392	1822	Under	M193T93,	cpd:C03659,	https://www.kegg.jp/pathway/map00562+C03659+
map00980	Metabolism of xenobiotics by cytochrome P450	0.293924542	1	5	392	1822	Under	M143T420,	cpd:C14790,	https://www.kegg.jp/pathway/map00980+C14790+
map00190	Oxidative phosphorylation	0.293924542	1	5	392	1822	Under	M115T74,	cpd:C00122,	https://www.kegg.jp/pathway/map00190+C00122+
map04727	GABAergic synapse	0.293924542	1	5	392	1822	Under	M146T80,	cpd:C00025,	https://www.kegg.jp/pathway/map04727+C00025+
map00300	Lysine biosynthesis	0.302297515	2	9	392	1822	Over	M159T126,M142T76,	cpd:C00322,cpd:C00956,	https://www.kegg.jp/pathway/map00300+C00322+C00956+
map00360	Phenylalanine metabolism	0.318863372	6	26	392	1822	Over	M163T360,M115T74,M119T360,M151T417,M192T371,M206T390,	cpd:C02763,cpd:C00122,cpd:C00601,cpd:C05593,cpd:C05598,cpd:C03519,	https://www.kegg.jp/pathway/map00360+C02763+C00122+C00601+C05593+C05598+C03519+
map05230	Central carbon metabolism in cancer	0.372615685	5	23	392	1822	Over	M192T70,M115T74,M146T80,M133T74_2,M114T97,	cpd:C00158,cpd:C00122,cpd:C00025,cpd:C00149,cpd:C00148,	https://www.kegg.jp/pathway/map05230+C00158+C00122+C00025+C00149+C00148+
map00908	Zeatin biosynthesis	0.381875802	1	6	392	1822	Under	M134T303,	cpd:C00147,	https://www.kegg.jp/pathway/map00908+C00147+
map00942	Anthocyanin biosynthesis	0.381875802	1	6	392	1822	Under	M491T560,	cpd:C12140,	https://www.kegg.jp/pathway/map00942+C12140+
map00640	Propanoate metabolism	0.381875802	1	6	392	1822	Under	M117T780,	cpd:C02170,	https://www.kegg.jp/pathway/map00640+C02170+
map00520	Amino sugar and nucleotide sugar metabolism	0.381875802	1	6	392	1822	Under	M149T84,	cpd:C00181,	https://www.kegg.jp/pathway/map00520+C00181+
map00903	Limonene and pinene degradation	0.381875802	1	6	392	1822	Under	M151T616,	cpd:C11383,	https://www.kegg.jp/pathway/map00903+C11383+
map00622	Xylene degradation	0.381875802	1	6	392	1822	Under	M136T303,	cpd:C07215,	https://www.kegg.jp/pathway/map00622+C07215+
map01060	Biosynthesis of plant secondary metabolites	0.431966665	10	47	392	1822	Under	M192T70,M115T74,M263T564,M118T88,M209T488,M122T100,M172T297,M146T80,M133T74_2,M344T201,	cpd:C00158,cpd:C00122,cpd:C06082,cpd:C00188,cpd:C08491,cpd:C00253,cpd:C02637,cpd:C00025,cpd:C00149,cpd:C00144,	https://www.kegg.jp/pathway/map01060+C00158+C00122+C06082+C00188+C08491+C00253+C02637+C00025+C00149+C00144+
map01230	Biosynthesis of amino acids	0.431966665	10	47	392	1822	Under	M192T70,M118T88,M175T89,M115T181,M172T297,M146T80,M159T126,M114T97,M290T357,M142T76,	cpd:C00158,cpd:C00188,cpd:C02504,cpd:C00141,cpd:C02637,cpd:C00025,cpd:C00322,cpd:C00148,cpd:C03406,cpd:C00956,	https://www.kegg.jp/pathway/map01230+C00158+C00188+C02504+C00141+C02637+C00025+C00322+C00148+C03406+C00956+
map00362	Benzoate degradation	0.432939557	2	11	392	1822	Under	M93T374,M137T100,	cpd:C00146,cpd:C00587,	https://www.kegg.jp/pathway/map00362+C00146+C00587+
map01130	Biosynthesis of antibiotics	0.438029132	15	70	392	1822	Under	M192T70,M115T74,M118T88,M177T100,M195T81,M115T181,M172T297,M146T80,M449T697,M133T74_2,M105T82,M159T126,M114T97,M290T357,M142T76,	cpd:C00158,cpd:C00122,cpd:C00188,cpd:C00198,cpd:C00257,cpd:C00141,cpd:C02637,cpd:C00025,cpd:C01917,cpd:C00149,cpd:C00258,cpd:C00322,cpd:C00148,cpd:C03406,cpd:C00956,	https://www.kegg.jp/pathway/map01130+C00158+C00122+C00188+C00198+C00257+C00141+C02637+C00025+C01917+C00149+C00258+C00322+C00148+C03406+C00956+
map04721	Synaptic vesicle cycle	0.46475146	1	7	392	1822	Under	M146T80,	cpd:C00025,	https://www.kegg.jp/pathway/map04721+C00025+
map01120	Microbial metabolism in diverse environments	0.49467379	24	114	392	1822	Under	M111T70,M192T70,M115T74,M136T303,M115T84,M119T360,M166T349,M118T88,M167T535,M177T100,M195T81,M151T417,M93T374,M122T100,M131T245,M167T100,M146T80,M133T74_2,M182T351,M105T82,M138T604,M137T100,M159T126,M165T774,	cpd:C01546,cpd:C00158,cpd:C00122,cpd:C07215,cpd:C01384,cpd:C00601,cpd:C16358,cpd:C00188,cpd:C01161,cpd:C00198,cpd:C00257,cpd:C05593,cpd:C00146,cpd:C00253,cpd:C06103,cpd:C06672,cpd:C00025,cpd:C00149,cpd:C00847,cpd:C00258,cpd:C01020,cpd:C00587,cpd:C00322,cpd:C16357,	https://www.kegg.jp/pathway/map01120+C01546+C00158+C00122+C07215+C01384+C00601+C16358+C00188+C01161+C00198+C00257+C05593+C00146+C00253+C06103+C06672+C00025+C00149+C00847+C00258+C01020+C00587+C00322+C16357+
map00040	Pentose and glucuronate interconversions	0.495047054	2	12	392	1822	Under	M147T99,M149T84,	cpd:C00502,cpd:C00181,	https://www.kegg.jp/pathway/map00040+C00502+C00181+
map01220	Degradation of aromatic compounds	0.513295238	6	31	392	1822	Under	M115T74,M136T303,M167T535,M93T374,M131T245,M137T100,	cpd:C00122,cpd:C07215,cpd:C01161,cpd:C00146,cpd:C06103,cpd:C00587,	https://www.kegg.jp/pathway/map01220+C00122+C07215+C01161+C00146+C06103+C00587+
map00970	Aminoacyl-tRNA biosynthesis	0.514226404	3	17	392	1822	Under	M118T88,M146T80,M114T97,	cpd:C00188,cpd:C00025,cpd:C00148,	https://www.kegg.jp/pathway/map00970+C00188+C00025+C00148+
map00330	Arginine and proline metabolism	0.514226404	3	17	392	1822	Under	M145T383,M146T80,M114T97,	cpd:C01035,cpd:C00025,cpd:C00148,	https://www.kegg.jp/pathway/map00330+C01035+C00025+C00148+
map01061	Biosynthesis of phenylpropanoids	0.524885987	7	36	392	1822	Under	M192T70,M177T565,M191T543,M115T74,M193T342,M172T297,M133T74_2,	cpd:C00158,cpd:C09263,cpd:C01752,cpd:C00122,cpd:C01494,cpd:C02637,cpd:C00149,	https://www.kegg.jp/pathway/map01061+C00158+C09263+C01752+C00122+C01494+C02637+C00149+
map00623	Toluene degradation	0.540663737	1	8	392	1822	Under	M137T100,	cpd:C00587,	https://www.kegg.jp/pathway/map00623+C00587+
map00920	Sulfur metabolism	0.540663737	1	8	392	1822	Under	M119T386,	cpd:C08276,	https://www.kegg.jp/pathway/map00920+C08276+
map00592	alpha-Linolenic acid metabolism	0.540663737	1	8	392	1822	Under	M209T488,	cpd:C08491,	https://www.kegg.jp/pathway/map00592+C08491+
map00624	Polycyclic aromatic hydrocarbon degradation	0.540663737	1	8	392	1822	Under	M137T100,	cpd:C00587,	https://www.kegg.jp/pathway/map00624+C00587+
map00053	Ascorbate and aldarate metabolism	0.540663737	1	8	392	1822	Under	M135T81_2,	cpd:C01620,	https://www.kegg.jp/pathway/map00053+C01620+
map00051	Fructose and mannose metabolism	0.540663737	1	8	392	1822	Under	M267T441,	cpd:C11544,	https://www.kegg.jp/pathway/map00051+C11544+
map00350	Tyrosine metabolism	0.550430168	6	32	392	1822	Under	M115T74,M115T84,M167T535,M197T515,M151T417,M93T374,	cpd:C00122,cpd:C01384,cpd:C01161,cpd:C05584,cpd:C05593,cpd:C00146,	https://www.kegg.jp/pathway/map00350+C00122+C01384+C01161+C05584+C05593+C00146+
map00400	Phenylalanine, tyrosine and tryptophan biosynthesis	0.553558493	2	13	392	1822	Under	M172T297,M137T100,	cpd:C02637,cpd:C00587,	https://www.kegg.jp/pathway/map00400+C02637+C00587+
map00941	Flavonoid biosynthesis	0.553558493	2	13	392	1822	Under	M301T693,M337T398,	cpd:C01709,cpd:C12208,	https://www.kegg.jp/pathway/map00941+C01709+C12208+
map00260	Glycine, serine and threonine metabolism	0.607838666	2	14	392	1822	Under	M118T88,M105T82,	cpd:C00188,cpd:C00258,	https://www.kegg.jp/pathway/map00260+C00188+C00258+
map04978	Mineral absorption	0.607838666	2	14	392	1822	Under	M118T88,M114T97,	cpd:C00188,cpd:C00148,	https://www.kegg.jp/pathway/map04978+C00188+C00148+
map00310	Lysine degradation	0.607838666	2	14	392	1822	Under	M159T126,M142T76,	cpd:C00322,cpd:C00956,	https://www.kegg.jp/pathway/map00310+C00322+C00956+
map00902	Monoterpenoid biosynthesis	0.608768372	1	9	392	1822	Under	M151T616,	cpd:C11383,	https://www.kegg.jp/pathway/map00902+C11383+
map00960	Tropane, piperidine and pyridine alkaloid biosynthesis	0.668904614	1	10	392	1822	Under	M122T100,	cpd:C00253,	https://www.kegg.jp/pathway/map00960+C00253+
map00261	Monobactam biosynthesis	0.668904614	1	10	392	1822	Under	M118T88,	cpd:C00188,	https://www.kegg.jp/pathway/map00261+C00188+
map00966	Glucosinolate biosynthesis	0.668904614	1	10	392	1822	Under	M115T181,	cpd:C00141,	https://www.kegg.jp/pathway/map00966+C00141+
map01063	Biosynthesis of alkaloids derived from shikimate pathway	0.685597465	5	31	392	1822	Under	M192T70,M115T74,M172T297,M150T523,M133T74_2,	cpd:C00158,cpd:C00122,cpd:C02637,cpd:C03005,cpd:C00149,	https://www.kegg.jp/pathway/map01063+C00158+C00122+C02637+C03005+C00149+
map04974	Protein digestion and absorption	0.688135167	4	26	392	1822	Under	M118T88,M93T374,M146T80,M114T97,	cpd:C00188,cpd:C00146,cpd:C00025,cpd:C00148,	https://www.kegg.jp/pathway/map04974+C00188+C00146+C00025+C00148+
map00130	Ubiquinone and other terpenoid-quinone biosynthesis	0.721341294	1	11	392	1822	Under	M299T246,	cpd:C03993,	https://www.kegg.jp/pathway/map00130+C03993+
map02010	ABC transporters	0.745786702	5	33	392	1822	Under	M118T88,M149T84,M121T502,M146T80,M114T97,	cpd:C00188,cpd:C00181,cpd:C00503,cpd:C00025,cpd:C00148,	https://www.kegg.jp/pathway/map02010+C00188+C00181+C00503+C00025+C00148+
map00940	Phenylpropanoid biosynthesis	0.780933148	4	29	392	1822	Under	M191T543,M193T342,M337T398,M385T484,	cpd:C01752,cpd:C01494,cpd:C12208,cpd:C01175,	https://www.kegg.jp/pathway/map00940+C01752+C01494+C12208+C01175+
map00270	Cysteine and methionine metabolism	0.805334987	1	13	392	1822	Under	M119T386,	cpd:C08276,	https://www.kegg.jp/pathway/map00270+C08276+
map00627	Aminobenzoate degradation	0.838183113	2	20	392	1822	Under	M93T374,M167T100,	cpd:C00146,cpd:C06672,	https://www.kegg.jp/pathway/map00627+C00146+C06672+
map00944	Flavone and flavonol biosynthesis	0.83825104	1	14	392	1822	Under	M609T478,	cpd:C12634,	https://www.kegg.jp/pathway/map00944+C12634+
map02060	Phosphotransferase system (PTS)	0.866052669	1	15	392	1822	Under	M267T441,	cpd:C11544,	https://www.kegg.jp/pathway/map02060+C11544+
map04080	Neuroactive ligand-receptor interaction	0.889411181	1	16	392	1822	Under	M146T80,	cpd:C00025,	https://www.kegg.jp/pathway/map04080+C00025+
map00380	Tryptophan metabolism	0.92521795	1	18	392	1822	Under	M159T126,	cpd:C00322,	https://www.kegg.jp/pathway/map00380+C00322+
map01110	Biosynthesis of secondary metabolites	0.948782326	25	155	392	1822	Under	M192T70,M191T543,M115T74,M166T349,M263T564,M118T88,M175T89,M177T100,M195T81,M115T181,M345T468,M209T488,M193T342,M122T100,M337T398,M172T297,M146T80,M150T523,M133T74_2,M105T82,M151T616,M114T97,M290T357,M142T76,M165T774,	cpd:C00158,cpd:C01752,cpd:C00122,cpd:C16358,cpd:C06082,cpd:C00188,cpd:C02504,cpd:C00198,cpd:C00257,cpd:C00141,cpd:C01699,cpd:C08491,cpd:C01494,cpd:C00253,cpd:C12208,cpd:C02637,cpd:C00025,cpd:C03005,cpd:C00149,cpd:C00258,cpd:C11383,cpd:C00148,cpd:C03406,cpd:C00956,cpd:C16357,	https://www.kegg.jp/pathway/map01110+C00158+C01752+C00122+C16358+C06082+C00188+C02504+C00198+C00257+C00141+C01699+C08491+C01494+C00253+C12208+C02637+C00025+C03005+C00149+C00258+C11383+C00148+C03406+C00956+C16357+
map01100	Metabolic pathways	0.988089524	39	245	392	1822	Under	M192T70,M115T74,M136T303,M119T360,M166T349,M263T564,M118T88,M167T535,M175T89,M197T515,M177T100,M195T81,M134T303,M243T213,M145T383,M149T84,M295T820,M267T305,M115T181,M209T488,M193T342,M122T100,M237T81,M242T174,M172T297,M113T91,M233T835,M146T80,M266T322,M133T74_2,M182T351,M119T386,M105T82,M159T126,M114T97,M290T357,M344T201,M142T76,M165T774,	cpd:C00158,cpd:C00122,cpd:C07215,cpd:C00601,cpd:C16358,cpd:C06082,cpd:C00188,cpd:C01161,cpd:C02504,cpd:C05584,cpd:C00198,cpd:C00257,cpd:C00147,cpd:C00299,cpd:C01035,cpd:C00181,cpd:C04717,cpd:C00294,cpd:C00141,cpd:C08491,cpd:C01494,cpd:C00253,cpd:C01187,cpd:C00475,cpd:C02637,cpd:C00429,cpd:C05512,cpd:C00025,cpd:C00330,cpd:C00149,cpd:C00847,cpd:C08276,cpd:C00258,cpd:C00322,cpd:C00148,cpd:C03406,cpd…	https://www.kegg.jp/pathway/map01100+C00158+C00122+C07215+C00601+C16358+C06082+C00188+C01161+C02504+C05584+C00198+C00257+C00147+C00299+C01035+C00181+C04717+C00294+C00141+C08491+C01494+C00253+C01187+C00475+C02637+C00429+C05512+C00025+C00330+C00149+C00847+C08276+C00258+C00322+C00148+C03406+C00144+C00956+C16357+
Appendix 3��D.vs.Q_pos_kegg_enri
MapID	MapTitle	Pvalue	x	y	n	N	EnrichDirect	MetaIDs	kegg_cpd_id	KEGG_link
map00331	Clavulanic acid biosynthesis	0	1	1	548	1924	Over	M175T85,	cpd:C00062,	https://www.kegg.jp/pathway/map00331+C00062+
map00791	Atrazine degradation	0	2	2	548	1924	Over	M188T655,M127T428,	cpd:C06559,cpd:C08737,	https://www.kegg.jp/pathway/map00791+C06559+C08737+
map07227	Histamine H2/H3 receptor agonists/antagonists	0	1	1	548	1924	Over	M112T359,	cpd:C00388,	https://www.kegg.jp/pathway/map07227+C00388+
map04725	Cholinergic synapse	0	1	1	548	1924	Over	M146T98,	cpd:C01996,	https://www.kegg.jp/pathway/map04725+C01996+
map05224	Breast cancer	0	1	1	548	1924	Over	M273T749,	cpd:C00951,	https://www.kegg.jp/pathway/map05224+C00951+
map04211	Longevity regulating pathway	0	1	1	548	1924	Over	M227T834,	cpd:C03582,	https://www.kegg.jp/pathway/map04211+C03582+
map04972	Pancreatic secretion	0	1	1	548	1924	Over	M146T98,	cpd:C01996,	https://www.kegg.jp/pathway/map04972+C01996+
map05222	Small cell lung cancer	0	1	1	548	1924	Over	M300T599,	cpd:C00777,	https://www.kegg.jp/pathway/map05222+C00777+
map05142	Chagas disease (American trypanosomiasis)	0	1	1	548	1924	Over	M175T85,	cpd:C00062,	https://www.kegg.jp/pathway/map05142+C00062+
map04810	Regulation of actin cytoskeleton	0	1	1	548	1924	Over	M146T98,	cpd:C01996,	https://www.kegg.jp/pathway/map04810+C01996+
map04672	Intestinal immune network for IgA production	0	1	1	548	1924	Over	M300T599,	cpd:C00777,	https://www.kegg.jp/pathway/map04672+C00777+
map04961	Endocrine and other factor-regulated calcium reabsorption	0	1	1	548	1924	Over	M273T749,	cpd:C00951,	https://www.kegg.jp/pathway/map04961+C00951+
map00402	Benzoxazinoid biosynthesis	0	1	1	548	1924	Over	M118T406_1,	cpd:C00463,	https://www.kegg.jp/pathway/map00402+C00463+
map07034	Eicosanoids	0	1	1	548	1924	Over	M351T684,	cpd:C05956,	https://www.kegg.jp/pathway/map07034+C05956+
map05223	Non-small cell lung cancer	0	1	1	548	1924	Over	M300T599,	cpd:C00777,	https://www.kegg.jp/pathway/map05223+C00777+
map07216	Catecholamine transferase inhibitors	0	1	1	548	1924	Over	M127T349,	cpd:C01108,	https://www.kegg.jp/pathway/map07216+C01108+
map00405	Phenazine biosynthesis	0	1	1	548	1924	Over	M156T414,	cpd:C19830,	https://www.kegg.jp/pathway/map00405+C19830+
map04664	Fc epsilon RI signaling pathway	0	1	1	548	1924	Over	M112T359,	cpd:C00388,	https://www.kegg.jp/pathway/map04664+C00388+
map00909	Sesquiterpenoid and triterpenoid biosynthesis	0	5	5	548	1924	Over	M295T740,M221T798,M219T689_2,M204T790,M233T615,	cpd:C06080,cpd:C03461,cpd:C09627,cpd:C09629,cpd:C09382,	https://www.kegg.jp/pathway/map00909+C06080+C03461+C09627+C09629+C09382+
map04971	Gastric acid secretion	0	2	2	548	1924	Over	M146T98,M112T359,	cpd:C01996,cpd:C00388,	https://www.kegg.jp/pathway/map04971+C01996+C00388+
map00633	Nitrotoluene degradation	0	1	1	548	1924	Over	M109T470,	cpd:C01468,	https://www.kegg.jp/pathway/map00633+C01468+
map05143	African trypanosomiasis	0	1	1	548	1924	Over	M205T404_1,	cpd:C00078,	https://www.kegg.jp/pathway/map05143+C00078+
map00830	Retinol metabolism	0	1	1	548	1924	Over	M300T599,	cpd:C00777,	https://www.kegg.jp/pathway/map00830+C00777+
map04659	Th17 cell differentiation	0	1	1	548	1924	Over	M300T599,	cpd:C00777,	https://www.kegg.jp/pathway/map04659+C00777+
map01522	Endocrine resistance	0	1	1	548	1924	Over	M273T749,	cpd:C00951,	https://www.kegg.jp/pathway/map01522+C00951+
map05146	Amoebiasis	0	1	1	548	1924	Over	M175T85,	cpd:C00062,	https://www.kegg.jp/pathway/map05146+C00062+
map05132	Salmonella infection	0	1	1	548	1924	Over	M175T85,	cpd:C00062,	https://www.kegg.jp/pathway/map05132+C00062+
map05310	Asthma	0	1	1	548	1924	Over	M112T359,	cpd:C00388,	https://www.kegg.jp/pathway/map05310+C00388+
map00642	Ethylbenzene degradation	0	1	1	548	1924	Over	M123T452,	cpd:C11348,	https://www.kegg.jp/pathway/map00642+C11348+
map00254	Aflatoxin biosynthesis	0	1	1	548	1924	Over	M331T573,	cpd:C16754,	https://www.kegg.jp/pathway/map00254+C16754+
map04726	Serotonergic synapse	0.001850076	4	5	548	1924	Over	M351T684,M174T271,M205T404_1,M221T91,	cpd:C05956,cpd:C05635,cpd:C00078,cpd:C00643,	https://www.kegg.jp/pathway/map04726+C05956+C05635+C00078+C00643+
map00904	Diterpenoid biosynthesis	0.00652968	3	4	548	1924	Over	M333T448,M309T665,M273T664,	cpd:C11864,cpd:C09183,cpd:C09094,	https://www.kegg.jp/pathway/map00904+C11864+C09183+C09094+
map00902	Monoterpenoid biosynthesis	0.019251786	5	9	548	1924	Over	M137T609,M137T801,M135T696,M153T615,M171T588,	cpd:C00843,cpd:C09844,cpd:C09893,cpd:C02452,cpd:C17621,	https://www.kegg.jp/pathway/map00902+C00843+C09844+C09893+C02452+C17621+
map00300	Lysine biosynthesis	0.019251786	5	9	548	1924	Over	M190T334,M277T698,M172T296,M146T73,M147T78,	cpd:C00666,cpd:C00449,cpd:C03972,cpd:C00026,cpd:C00047,	https://www.kegg.jp/pathway/map00300+C00666+C00449+C03972+C00026+C00047+
map00790	Folate biosynthesis	0.023015626	2	3	548	1924	Over	M221T294,M179T603,	cpd:C02587,cpd:C16675,	https://www.kegg.jp/pathway/map00790+C02587+C16675+
map04212	Longevity regulating pathway - worm	0.023015626	2	3	548	1924	Over	M123T154,M227T834,	cpd:C00153,cpd:C03582,	https://www.kegg.jp/pathway/map04212+C00153+C03582+
map00981	Insect hormone biosynthesis	0.025248098	3	5	548	1924	Over	M237T538,M221T798,M249T717,	cpd:C16502,cpd:C03461,cpd:C09694,	https://www.kegg.jp/pathway/map00981+C16502+C03461+C09694+
map00906	Carotenoid biosynthesis	0.025248098	3	5	548	1924	Over	M251T591,M249T729,M251T615,	cpd:C13456,cpd:C13454,cpd:C13453,	https://www.kegg.jp/pathway/map00906+C13456+C13454+C13453+
map00380	Tryptophan metabolism	0.043024148	8	18	548	1924	Over	M174T271,M205T404_1,M118T406_1,M154T302,M221T91,M160T337,M144T433,M190T348,	cpd:C05635,cpd:C00078,cpd:C00463,cpd:C00632,cpd:C00643,cpd:C00637,cpd:C00955,cpd:C01717,	https://www.kegg.jp/pathway/map00380+C05635+C00078+C00463+C00632+C00643+C00637+C00955+C01717+
map00623	Toluene degradation	0.046605407	4	8	548	1924	Over	M109T587,M109T470,M137T100,M107T348,	cpd:C01467,cpd:C01468,cpd:C00587,cpd:C00261,	https://www.kegg.jp/pathway/map00623+C01467+C01468+C00587+C00261+
map04976	Bile secretion	0.046605407	4	8	548	1924	Over	M181T331_1,M146T98,M146T73,M162T92,	cpd:C01405,cpd:C01996,cpd:C00026,cpd:C00318,	https://www.kegg.jp/pathway/map04976+C01405+C01996+C00026+C00318+
map00400	Phenylalanine, tyrosine and tryptophan biosynthesis	0.047486509	6	13	548	1924	Over	M205T404_1,M118T406_1,M137T100,M193T99,M175T234,M180T432,	cpd:C00078,cpd:C00463,cpd:C00587,cpd:C00296,cpd:C00493,cpd:C17235,	https://www.kegg.jp/pathway/map00400+C00078+C00463+C00587+C00296+C00493+C17235+
map00590	Arachidonic acid metabolism	0.072473463	2	4	548	1924	Over	M351T684,M309T760,	cpd:C05956,cpd:C14794,	https://www.kegg.jp/pathway/map00590+C05956+C14794+
map04750	Inflammatory mediator regulation of TRP channels	0.072473463	2	4	548	1924	Over	M137T801,M112T359,	cpd:C09844,cpd:C00388,	https://www.kegg.jp/pathway/map04750+C09844+C00388+
map05033	Nicotine addiction	0.072473463	2	4	548	1924	Over	M146T98,M162T151,	cpd:C01996,cpd:C00745,	https://www.kegg.jp/pathway/map05033+C01996+C00745+
map00440	Phosphonate and phosphinate metabolism	0.072473463	2	4	548	1924	Over	M210T162,M169T162,	cpd:C17949,cpd:C05672,	https://www.kegg.jp/pathway/map00440+C17949+C05672+
map04611	Platelet activation	0.081018376	1	2	548	1924	Over	M351T684,	cpd:C05956,	https://www.kegg.jp/pathway/map04611+C05956+
map04970	Salivary secretion	0.081018376	1	2	548	1924	Over	M146T98,	cpd:C01996,	https://www.kegg.jp/pathway/map04970+C01996+
map00670	One carbon pool by folate	0.081018376	1	2	548	1924	Over	M459T454,	cpd:C00440,	https://www.kegg.jp/pathway/map00670+C00440+
map00404	Staurosporine biosynthesis	0.081018376	1	2	548	1924	Over	M205T404_1,	cpd:C00078,	https://www.kegg.jp/pathway/map00404+C00078+
map04915	Estrogen signaling pathway	0.081018376	1	2	548	1924	Over	M273T749,	cpd:C00951,	https://www.kegg.jp/pathway/map04915+C00951+
map07226	Progesterone, androgen and estrogen receptor agonists/antagonists	0.081018376	1	2	548	1924	Over	M273T749,	cpd:C00951,	https://www.kegg.jp/pathway/map07226+C00951+
map00071	Fatty acid degradation	0.081018376	1	2	548	1924	Over	M225T808,	cpd:C00823,	https://www.kegg.jp/pathway/map00071+C00823+
map00472	D-Arginine and D-ornithine metabolism	0.081018376	1	2	548	1924	Over	M175T85,	cpd:C00062,	https://www.kegg.jp/pathway/map00472+C00062+
map00901	Indole alkaloid biosynthesis	0.081018376	1	2	548	1924	Over	M205T404_1,	cpd:C00078,	https://www.kegg.jp/pathway/map00901+C00078+
map05215	Prostate cancer	0.081018376	1	2	548	1924	Over	M273T749,	cpd:C00951,	https://www.kegg.jp/pathway/map05215+C00951+
map00281	Geraniol degradation	0.081018376	1	2	548	1924	Over	M153T544,	cpd:C01499,	https://www.kegg.jp/pathway/map00281+C01499+
map05014	Amyotrophic lateral sclerosis (ALS)	0.081018376	1	2	548	1924	Over	M175T85,	cpd:C00062,	https://www.kegg.jp/pathway/map05014+C00062+
map00627	Aminobenzoate degradation	0.08491774	8	20	548	1924	Over	M153T540,M87T91,M137T378,M154T302,M122T79,M127T349,M107T348,M110T154,	cpd:C00755,cpd:C16267,cpd:C00196,cpd:C00632,cpd:C09815,cpd:C01108,cpd:C00261,cpd:C02372,	https://www.kegg.jp/pathway/map00627+C00755+C16267+C00196+C00632+C09815+C01108+C00261+C02372+
map01064	Biosynthesis of alkaloids derived from ornithine, lysine and nicotinic acid	0.109079533	7	18	548	1924	Over	M175T162,M130T147,M163T721,M175T85,M146T73,M162T151,M147T78,	cpd:C00417,cpd:C00408,cpd:C06180,cpd:C00062,cpd:C00026,cpd:C00745,cpd:C00047,	https://www.kegg.jp/pathway/map01064+C00417+C00408+C06180+C00062+C00026+C00745+C00047+
map00960	Tropane, piperidine and pyridine alkaloid biosynthesis	0.124891758	4	10	548	1924	Over	M130T147,M163T721,M162T151,M147T78,	cpd:C00408,cpd:C06180,cpd:C00745,cpd:C00047,	https://www.kegg.jp/pathway/map00960+C00408+C06180+C00745+C00047+
map00220	Arginine biosynthesis	0.124891758	4	10	548	1924	Over	M176T418,M175T85,M146T73,M174T517,	cpd:C00327,cpd:C00062,cpd:C00026,cpd:C01250,	https://www.kegg.jp/pathway/map00220+C00327+C00062+C00026+C01250+
map05200	Pathways in cancer	0.14331151	2	5	548	1924	Over	M300T599,M273T749,	cpd:C00777,cpd:C00951,	https://www.kegg.jp/pathway/map05200+C00777+C00951+
map00945	Stilbenoid, diarylheptanoid and gingerol biosynthesis	0.14331151	2	5	548	1924	Over	M303T741,M227T834,	cpd:C02947,cpd:C03582,	https://www.kegg.jp/pathway/map00945+C02947+C03582+
map00660	C5-Branched dibasic acid metabolism	0.14331151	2	5	548	1924	Over	M175T162,M146T73,	cpd:C00417,cpd:C00026,	https://www.kegg.jp/pathway/map00660+C00417+C00026+
map00562	Inositol phosphate metabolism	0.14331151	2	5	548	1924	Over	M180T439,M161T448,	cpd:C06153,cpd:C04287,	https://www.kegg.jp/pathway/map00562+C06153+C04287+
map00780	Biotin metabolism	0.14331151	2	5	548	1924	Over	M188T213,M147T78,	cpd:C01092,cpd:C00047,	https://www.kegg.jp/pathway/map00780+C01092+C00047+
map01110	Biosynthesis of secondary metabolites	0.160175081	49	155	548	1924	Over	M153T540,M153T544,M137T609,M293T686,M137T801,M333T448,M165T480,M135T696,M211T664,M175T162,M176T418,M153T615,M130T147,M133T86,M309T665,M171T588,M205T404_1,M118T406_1,M273T664,M303T741,M137T378,M286T813,M190T334,M209T350,M146T404,M277T710,M163T721,M175T85,M135T302,M181T655,M295T599,M399T426,M112T359,M277T698,M204T790,M172T296,M113T484,M146T73,M175T234,M233T615,M287T699,M138T239,M153T421,M162T151,M1…	cpd:C00755,cpd:C01499,cpd:C00843,cpd:C16321,cpd:C09844,cpd:C11864,cpd:C01772,cpd:C09893,cpd:C16308,cpd:C00417,cpd:C00327,cpd:C02452,cpd:C00408,cpd:C00152,cpd:C09183,cpd:C17621,cpd:C00078,cpd:C00463,cpd:C09094,cpd:C02947,cpd:C00196,cpd:C01516,cpd:C00666,cpd:C07474,cpd:C00966,cpd:C16300,cpd:C06180,cpd:C00062,cpd:C00385,cpd:C00590,cpd:C00844,cpd:C00019,cpd:C00388,cpd:C00449,cpd:C09629,cpd:C03972,cpd…	https://www.kegg.jp/pathway/map01110+C00755+C01499+C00843+C16321+C09844+C11864+C01772+C09893+C16308+C00417+C00327+C02452+C00408+C00152+C09183+C17621+C00078+C00463+C09094+C02947+C00196+C01516+C00666+C07474+C00966+C16300+C06180+C00062+C00385+C00590+C00844+C00019+C00388+C00449+C09629+C03972+C00233+C00026+C00493+C09382+C05903+C00483+C04043+C00745+C00047+C03582+C17235+C13453+C01250+
map00592	alpha-Linolenic acid metabolism	0.167031738	3	8	548	1924	Over	M293T686,M211T664,M277T710,	cpd:C16321,cpd:C16308,cpd:C16300,	https://www.kegg.jp/pathway/map00592+C16321+C16308+C16300+
map01062	Biosynthesis of terpenoids and steroids	0.177533101	4	11	548	1924	Over	M153T544,M175T162,M146T73,M251T615,	cpd:C01499,cpd:C00417,cpd:C00026,cpd:C13453,	https://www.kegg.jp/pathway/map01062+C01499+C00417+C00026+C13453+
map01065	Biosynthesis of alkaloids derived from histidine and purine	0.181978564	5	14	548	1924	Over	M175T162,M209T350,M135T302,M112T359,M146T73,	cpd:C00417,cpd:C07474,cpd:C00385,cpd:C00388,cpd:C00026,	https://www.kegg.jp/pathway/map01065+C00417+C07474+C00385+C00388+C00026+
map00900	Terpenoid backbone biosynthesis	0.197023876	1	3	548	1924	Over	M221T798,	cpd:C03461,	https://www.kegg.jp/pathway/map00900+C03461+
map04122	Sulfur relay system	0.197023876	1	3	548	1924	Over	M399T426,	cpd:C00019,	https://www.kegg.jp/pathway/map04122+C00019+
map04911	Insulin secretion	0.197023876	1	3	548	1924	Over	M146T98,	cpd:C01996,	https://www.kegg.jp/pathway/map04911+C01996+
map01053	Biosynthesis of siderophore group nonribosomal peptides	0.197023876	1	3	548	1924	Over	M137T378,	cpd:C00196,	https://www.kegg.jp/pathway/map01053+C00196+
map00365	Furfural degradation	0.197023876	1	3	548	1924	Over	M146T73,	cpd:C00026,	https://www.kegg.jp/pathway/map00365+C00026+
map01523	Antifolate resistance	0.197023876	1	3	548	1924	Over	M459T454,	cpd:C00440,	https://www.kegg.jp/pathway/map01523+C00440+
map00471	D-Glutamine and D-glutamate metabolism	0.197023876	1	3	548	1924	Over	M146T73,	cpd:C00026,	https://www.kegg.jp/pathway/map00471+C00026+
map00930	Caprolactam degradation	0.197023876	1	3	548	1924	Over	M100T374_2,	cpd:C00571,	https://www.kegg.jp/pathway/map00930+C00571+
map00363	Bisphenol degradation	0.197023876	1	3	548	1924	Over	M229T582,	cpd:C13624,	https://www.kegg.jp/pathway/map00363+C13624+
map00982	Drug metabolism - cytochrome P450	0.197023876	1	3	548	1924	Over	M286T813,	cpd:C01516,	https://www.kegg.jp/pathway/map00982+C01516+
map00626	Naphthalene degradation	0.227844667	2	6	548	1924	Over	M163T327,M141T753,	cpd:C04314,cpd:C14089,	https://www.kegg.jp/pathway/map00626+C04314+C14089+
map00903	Limonene and pinene degradation	0.227844667	2	6	548	1924	Over	M167T521,M153T615,	cpd:C11924,cpd:C02452,	https://www.kegg.jp/pathway/map00903+C11924+C02452+
map00340	Histidine metabolism	0.23601918	3	9	548	1924	Over	M154T101,M112T359,M146T73,	cpd:C05135,cpd:C00388,cpd:C00026,	https://www.kegg.jp/pathway/map00340+C05135+C00388+C00026+
map01063	Biosynthesis of alkaloids derived from shikimate pathway	0.246683693	10	31	548	1924	Over	M153T540,M139T399,M175T162,M295T538,M205T404_1,M286T813,M221T91,M146T73,M175T234,M138T239,	cpd:C00755,cpd:C16700,cpd:C00417,cpd:C11379,cpd:C00078,cpd:C01516,cpd:C00643,cpd:C00026,cpd:C00493,cpd:C00483,	https://www.kegg.jp/pathway/map01063+C00755+C16700+C00417+C11379+C00078+C01516+C00643+C00026+C00493+C00483+
map01120	Microbial metabolism in diverse environments	0.255926437	35	114	548	1924	Over	M237T426,M195T534,M109T587,M153T540,M109T470,M165T480,M147T480,M175T162,M100T374_2,M87T91,M459T454,M137T378,M169T446,M137T100,M190T334,M163T327,M135T302,M229T582,M154T302,M122T79,M162T160,M172T296,M146T73,M188T655,M127T349,M107T348,M127T428,M141T753,M110T154,M180T439,M147T78,M121T240,M161T448,M160T422,M123T452,	cpd:C18249,cpd:C03752,cpd:C01467,cpd:C00755,cpd:C01468,cpd:C01772,cpd:C12621,cpd:C00417,cpd:C00571,cpd:C16267,cpd:C00440,cpd:C00196,cpd:C00544,cpd:C00587,cpd:C00666,cpd:C04314,cpd:C00385,cpd:C13624,cpd:C00632,cpd:C09815,cpd:C01046,cpd:C03972,cpd:C00026,cpd:C06559,cpd:C01108,cpd:C00261,cpd:C08737,cpd:C14089,cpd:C02372,cpd:C06153,cpd:C00047,cpd:C06758,cpd:C04287,cpd:C06442,cpd:C11348,	https://www.kegg.jp/pathway/map01120+C18249+C03752+C01467+C00755+C01468+C01772+C12621+C00417+C00571+C16267+C00440+C00196+C00544+C00587+C00666+C04314+C00385+C13624+C00632+C09815+C01046+C03972+C00026+C06559+C01108+C00261+C08737+C14089+C02372+C06153+C00047+C06758+C04287+C06442+C11348+
map00940	Phenylpropanoid biosynthesis	0.296471722	9	29	548	1924	Over	M179T606,M165T480,M179T831,M134T90,M303T741,M149T467,M181T655,M135T798_1,M121T435,	cpd:C10478,cpd:C01772,cpd:C10454,cpd:C20464,cpd:C02947,cpd:C10452,cpd:C00590,cpd:C16930,cpd:C05627,	https://www.kegg.jp/pathway/map00940+C10478+C01772+C10454+C20464+C02947+C10452+C00590+C16930+C05627+
map04974	Protein digestion and absorption	0.307980731	8	26	548	1924	Over	M109T470,M133T86,M205T404_1,M118T406_1,M175T85,M112T359,M138T239,M147T78,	cpd:C01468,cpd:C00152,cpd:C00078,cpd:C00463,cpd:C00062,cpd:C00388,cpd:C00483,cpd:C00047,	https://www.kegg.jp/pathway/map04974+C01468+C00152+C00078+C00463+C00062+C00388+C00483+C00047+
map00720	Carbon fixation pathways in prokaryotes	0.310104129	3	10	548	1924	Over	M175T162,M459T454,M146T73,	cpd:C00417,cpd:C00440,cpd:C00026,	https://www.kegg.jp/pathway/map00720+C00417+C00440+C00026+
map00261	Monobactam biosynthesis	0.310104129	3	10	548	1924	Over	M175T85,M399T426,M172T296,	cpd:C00062,cpd:C00019,cpd:C03972,	https://www.kegg.jp/pathway/map00261+C00062+C00019+C03972+
map00966	Glucosinolate biosynthesis	0.310104129	3	10	548	1924	Over	M205T404_1,M113T484,M180T432,	cpd:C00078,cpd:C00233,cpd:C17235,	https://www.kegg.jp/pathway/map00966+C00078+C00233+C17235+
map04721	Synaptic vesicle cycle	0.318614238	2	7	548	1924	Over	M146T98,M112T359,	cpd:C01996,cpd:C00388,	https://www.kegg.jp/pathway/map04721+C01996+C00388+
map00020	Citrate cycle (TCA cycle)	0.318614238	2	7	548	1924	Over	M175T162,M146T73,	cpd:C00417,cpd:C00026,	https://www.kegg.jp/pathway/map00020+C00417+C00026+
map04066	HIF-1 signaling pathway	0.321574288	1	4	548	1924	Under	M146T73,	cpd:C00026,	https://www.kegg.jp/pathway/map04066+C00026+
map00965	Betalain biosynthesis	0.321574288	1	4	548	1924	Under	M195T514,	cpd:C05604,	https://www.kegg.jp/pathway/map00965+C05604+
map00943	Isoflavonoid biosynthesis	0.321574288	1	4	548	1924	Under	M417T671,	cpd:C10216,	https://www.kegg.jp/pathway/map00943+C10216+
map04913	Ovarian steroidogenesis	0.321574288	1	4	548	1924	Under	M273T749,	cpd:C00951,	https://www.kegg.jp/pathway/map04913+C00951+
map00564	Glycerophospholipid metabolism	0.321574288	1	4	548	1924	Under	M146T98,	cpd:C01996,	https://www.kegg.jp/pathway/map00564+C01996+
map04964	Proximal tubule bicarbonate reclamation	0.321574288	1	4	548	1924	Under	M146T73,	cpd:C00026,	https://www.kegg.jp/pathway/map04964+C00026+
map00600	Sphingolipid metabolism	0.321574288	1	4	548	1924	Under	M318T778,	cpd:C12144,	https://www.kegg.jp/pathway/map00600+C12144+
map00310	Lysine degradation	0.366190728	4	14	548	1924	Over	M130T147,M118T363,M277T698,M147T78,	cpd:C00408,cpd:C00431,cpd:C00449,cpd:C00047,	https://www.kegg.jp/pathway/map00310+C00408+C00431+C00449+C00047+
map00944	Flavone and flavonol biosynthesis	0.366190728	4	14	548	1924	Over	M301T704,M301T563,M287T699,M595T443_1,	cpd:C10098,cpd:C04293,cpd:C05903,cpd:C04199,	https://www.kegg.jp/pathway/map00944+C10098+C04293+C05903+C04199+
map01220	Degradation of aromatic compounds	0.384210935	9	31	548	1924	Over	M109T587,M109T470,M147T480,M137T100,M163T327,M107T348,M141T753,M121T240,M123T452,	cpd:C01467,cpd:C01468,cpd:C12621,cpd:C00587,cpd:C04314,cpd:C00261,cpd:C14089,cpd:C06758,cpd:C11348,	https://www.kegg.jp/pathway/map01220+C01467+C01468+C12621+C00587+C04314+C00261+C14089+C06758+C11348+
map01066	Biosynthesis of alkaloids derived from terpenoid and polyketide	0.409563738	2	8	548	1924	Under	M175T162,M146T73,	cpd:C00417,cpd:C00026,	https://www.kegg.jp/pathway/map01066+C00417+C00026+
map00140	Steroid hormone biosynthesis	0.409563738	2	8	548	1924	Under	M273T749,M283T753,	cpd:C00951,cpd:C05285,	https://www.kegg.jp/pathway/map00140+C00951+C05285+
map00624	Polycyclic aromatic hydrocarbon degradation	0.409563738	2	8	548	1924	Under	M237T426,M137T100,	cpd:C18249,cpd:C00587,	https://www.kegg.jp/pathway/map00624+C18249+C00587+
map01210	2-Oxocarboxylic acid metabolism	0.420960265	7	25	548	1924	Under	M175T162,M205T404_1,M113T484,M146T73,M147T78,M180T432,M174T517,	cpd:C00417,cpd:C00078,cpd:C00233,cpd:C00026,cpd:C00047,cpd:C17235,cpd:C01250,	https://www.kegg.jp/pathway/map01210+C00417+C00078+C00233+C00026+C00047+C17235+C01250+
map00950	Isoquinoline alkaloid biosynthesis	0.432111677	4	15	548	1924	Under	M139T399,M286T813,M138T239,M153T421,	cpd:C16700,cpd:C01516,cpd:C00483,cpd:C04043,	https://www.kegg.jp/pathway/map00950+C16700+C01516+C00483+C04043+
map04728	Dopaminergic synapse	0.440416141	1	5	548	1924	Under	M183T577,	cpd:C05582,	https://www.kegg.jp/pathway/map04728+C05582+
map00430	Taurine and hypotaurine metabolism	0.440416141	1	5	548	1924	Under	M146T73,	cpd:C00026,	https://www.kegg.jp/pathway/map00430+C00026+
map04075	Plant hormone signal transduction	0.440416141	1	5	548	1924	Under	M333T448,	cpd:C11864,	https://www.kegg.jp/pathway/map04075+C11864+
map00332	Carbapenem biosynthesis	0.440416141	1	5	548	1924	Under	M174T141,	cpd:C17366,	https://www.kegg.jp/pathway/map00332+C17366+
map00232	Caffeine metabolism	0.440416141	1	5	548	1924	Under	M135T302,	cpd:C00385,	https://www.kegg.jp/pathway/map00232+C00385+
map00980	Metabolism of xenobiotics by cytochrome P450	0.440416141	1	5	548	1924	Under	M162T151,	cpd:C00745,	https://www.kegg.jp/pathway/map00980+C00745+
map01040	Biosynthesis of unsaturated fatty acids	0.440416141	1	5	548	1924	Under	M293T653,	cpd:C16526,	https://www.kegg.jp/pathway/map01040+C16526+
map04727	GABAergic synapse	0.440416141	1	5	548	1924	Under	M146T73,	cpd:C00026,	https://www.kegg.jp/pathway/map04727+C00026+
map01061	Biosynthesis of phenylpropanoids	0.453242543	10	36	548	1924	Under	M153T540,M175T162,M205T404_1,M137T378,M181T655,M146T73,M175T234,M287T699,M227T834,M259T720,	cpd:C00755,cpd:C00417,cpd:C00078,cpd:C00196,cpd:C00590,cpd:C00026,cpd:C00493,cpd:C05903,cpd:C03582,cpd:C09980,	https://www.kegg.jp/pathway/map01061+C00755+C00417+C00078+C00196+C00590+C00026+C00493+C05903+C03582+C09980+
map00040	Pentose and glucuronate interconversions	0.460401124	3	12	548	1924	Under	M153T797,M146T73,M152T439_1,	cpd:C00379,cpd:C00026,cpd:C00532,	https://www.kegg.jp/pathway/map00040+C00379+C00026+C00532+
map01070	Biosynthesis of plant hormones	0.467438012	5	19	548	1924	Under	M175T162,M205T404_1,M399T426,M146T73,M175T234,	cpd:C00417,cpd:C00078,cpd:C00019,cpd:C00026,cpd:C00493,	https://www.kegg.jp/pathway/map01070+C00417+C00078+C00019+C00026+C00493+
map01230	Biosynthesis of amino acids	0.476258876	13	47	548	1924	Under	M176T418,M133T86,M205T404_1,M190T334,M175T85,M399T426,M277T698,M172T296,M113T484,M146T73,M175T234,M147T78,M174T517,	cpd:C00327,cpd:C00152,cpd:C00078,cpd:C00666,cpd:C00062,cpd:C00019,cpd:C00449,cpd:C03972,cpd:C00233,cpd:C00026,cpd:C00493,cpd:C00047,cpd:C01250,	https://www.kegg.jp/pathway/map01230+C00327+C00152+C00078+C00666+C00062+C00019+C00449+C03972+C00233+C00026+C00493+C00047+C01250+
map00460	Cyanoamino acid metabolism	0.496336017	2	9	548	1924	Under	M133T86,M295T599,	cpd:C00152,cpd:C00844,	https://www.kegg.jp/pathway/map00460+C00152+C00844+
map00240	Pyrimidine metabolism	0.496434752	4	16	548	1924	Under	M229T564,M112T100_1,M127T345,M243T345,	cpd:C00526,cpd:C00380,cpd:C00178,cpd:C00214,	https://www.kegg.jp/pathway/map00240+C00526+C00380+C00178+C00214+
map04080	Neuroactive ligand-receptor interaction	0.496434752	4	16	548	1924	Under	M286T813,M146T98,M112T359,M138T239,	cpd:C01516,cpd:C01996,cpd:C00388,cpd:C00483,	https://www.kegg.jp/pathway/map04080+C01516+C01996+C00388+C00483+
map00941	Flavonoid biosynthesis	0.531512437	3	13	548	1924	Under	M257T783,M303T741,M287T699,	cpd:C09827,cpd:C02947,cpd:C05903,	https://www.kegg.jp/pathway/map00941+C09827+C02947+C05903+
map01130	Biosynthesis of antibiotics	0.539846983	19	70	548	1924	Under	M153T544,M175T162,M176T418,M221T798,M210T162,M174T141,M205T404_1,M137T378,M190T334,M175T85,M399T426,M277T698,M482T530,M172T296,M146T73,M156T414,M175T234,M147T78,M174T517,	cpd:C01499,cpd:C00417,cpd:C00327,cpd:C03461,cpd:C17949,cpd:C17366,cpd:C00078,cpd:C00196,cpd:C00666,cpd:C00062,cpd:C00019,cpd:C00449,cpd:C20509,cpd:C03972,cpd:C00026,cpd:C19830,cpd:C00493,cpd:C00047,cpd:C01250,	https://www.kegg.jp/pathway/map01130+C01499+C00417+C00327+C03461+C17949+C17366+C00078+C00196+C00666+C00062+C00019+C00449+C20509+C03972+C00026+C19830+C00493+C00047+C01250+
map00908	Zeatin biosynthesis	0.546701878	1	6	548	1924	Under	M399T426,	cpd:C00019,	https://www.kegg.jp/pathway/map00908+C00019+
map00942	Anthocyanin biosynthesis	0.546701878	1	6	548	1924	Under	M463T560,	cpd:C12141,	https://www.kegg.jp/pathway/map00942+C12141+
map04917	Prolactin signaling pathway	0.546701878	1	6	548	1924	Under	M273T749,	cpd:C00951,	https://www.kegg.jp/pathway/map04917+C00951+
map00520	Amino sugar and nucleotide sugar metabolism	0.546701878	1	6	548	1924	Under	M222T94,	cpd:C00140,	https://www.kegg.jp/pathway/map00520+C00140+
map00622	Xylene degradation	0.546701878	1	6	548	1924	Under	M121T240,	cpd:C06758,	https://www.kegg.jp/pathway/map00622+C06758+
map00970	Aminoacyl-tRNA biosynthesis	0.557791145	4	17	548	1924	Under	M133T86,M205T404_1,M175T85,M147T78,	cpd:C00152,cpd:C00078,cpd:C00062,cpd:C00047,	https://www.kegg.jp/pathway/map00970+C00152+C00078+C00062+C00047+
map00260	Glycine, serine and threonine metabolism	0.59764112	3	14	548	1924	Under	M205T404_1,M118T348_1,M160T422,	cpd:C00078,cpd:C00719,cpd:C06442,	https://www.kegg.jp/pathway/map00260+C00078+C00719+C06442+
map00280	Valine, leucine and isoleucine degradation	0.637936933	1	7	548	1924	Under	M113T484,	cpd:C00233,	https://www.kegg.jp/pathway/map00280+C00233+
map00030	Pentose phosphate pathway	0.637936933	1	7	548	1924	Under	M195T534,	cpd:C03752,	https://www.kegg.jp/pathway/map00030+C03752+
map00643	Styrene degradation	0.637936933	1	7	548	1924	Under	M169T446,	cpd:C00544,	https://www.kegg.jp/pathway/map00643+C00544+
map00524	Neomycin, kanamycin and gentamicin biosynthesis	0.637936933	1	7	548	1924	Under	M482T530,	cpd:C20509,	https://www.kegg.jp/pathway/map00524+C20509+
map00680	Methane metabolism	0.647508689	2	11	548	1924	Under	M162T160,M138T239,	cpd:C01046,cpd:C00483,	https://www.kegg.jp/pathway/map00680+C01046+C00483+
map00362	Benzoate degradation	0.647508689	2	11	548	1924	Under	M137T378,M137T100,	cpd:C00196,cpd:C00587,	https://www.kegg.jp/pathway/map00362+C00196+C00587+
map00630	Glyoxylate and dicarboxylate metabolism	0.647508689	2	11	548	1924	Under	M175T162,M146T73,	cpd:C00417,cpd:C00026,	https://www.kegg.jp/pathway/map00630+C00417+C00026+
map00230	Purine metabolism	0.657833645	3	15	548	1924	Under	M284T105,M152T314,M135T302,	cpd:C00387,cpd:C00242,cpd:C00385,	https://www.kegg.jp/pathway/map00230+C00387+C00242+C00385+
map04742	Taste transduction	0.709877877	2	12	548	1924	Under	M146T98,M277T505,	cpd:C01996,cpd:C11045,	https://www.kegg.jp/pathway/map04742+C01996+C11045+
map00250	Alanine, aspartate and glutamate metabolism	0.709877877	2	12	548	1924	Under	M133T86,M146T73,	cpd:C00152,cpd:C00026,	https://www.kegg.jp/pathway/map00250+C00152+C00026+
map04977	Vitamin digestion and absorption	0.714061332	1	8	548	1924	Under	M123T154,	cpd:C00153,	https://www.kegg.jp/pathway/map04977+C00153+
map00410	beta-Alanine metabolism	0.714061332	1	8	548	1924	Under	M217T334,	cpd:C05341,	https://www.kegg.jp/pathway/map00410+C05341+
map00920	Sulfur metabolism	0.714061332	1	8	548	1924	Under	M95T359,	cpd:C11142,	https://www.kegg.jp/pathway/map00920+C11142+
map00053	Ascorbate and aldarate metabolism	0.714061332	1	8	548	1924	Under	M146T73,	cpd:C00026,	https://www.kegg.jp/pathway/map00053+C00026+
map00591	Linoleic acid metabolism	0.714061332	1	8	548	1924	Under	M295T820,	cpd:C04717,	https://www.kegg.jp/pathway/map00591+C04717+
map04922	Glucagon signaling pathway	0.714061332	1	8	548	1924	Under	M146T73,	cpd:C00026,	https://www.kegg.jp/pathway/map04922+C00026+
map00051	Fructose and mannose metabolism	0.714061332	1	8	548	1924	Under	M181T803,	cpd:C00247,	https://www.kegg.jp/pathway/map00051+C00247+
map01060	Biosynthesis of plant secondary metabolites	0.726578796	11	47	548	1924	Under	M175T162,M130T147,M133T86,M205T404_1,M175T85,M135T302,M399T426,M146T73,M175T234,M138T239,M147T78,	cpd:C00417,cpd:C00408,cpd:C00152,cpd:C00078,cpd:C00062,cpd:C00385,cpd:C00019,cpd:C00026,cpd:C00493,cpd:C00483,cpd:C00047,	https://www.kegg.jp/pathway/map01060+C00417+C00408+C00152+C00078+C00062+C00385+C00019+C00026+C00493+C00483+C00047+
map00330	Arginine and proline metabolism	0.758969316	3	17	548	1924	Under	M118T363,M175T85,M399T426,	cpd:C00431,cpd:C00062,cpd:C00019,	https://www.kegg.jp/pathway/map00330+C00431+C00062+C00019+
map00270	Cysteine and methionine metabolism	0.763387509	2	13	548	1924	Under	M166T91,M399T426,	cpd:C02989,cpd:C00019,	https://www.kegg.jp/pathway/map00270+C02989+C00019+
map04024	cAMP signaling pathway	0.776268565	1	9	548	1924	Under	M146T98,	cpd:C01996,	https://www.kegg.jp/pathway/map04024+C01996+
map00290	Valine, leucine and isoleucine biosynthesis	0.776268565	1	9	548	1924	Under	M113T484,	cpd:C00233,	https://www.kegg.jp/pathway/map00290+C00233+
map04978	Mineral absorption	0.80859107	2	14	548	1924	Under	M133T86,M205T404_1,	cpd:C00152,cpd:C00078,	https://www.kegg.jp/pathway/map04978+C00152+C00078+
map00770	Pantothenate and CoA biosynthesis	0.826298285	1	10	548	1924	Under	M146T404,	cpd:C00966,	https://www.kegg.jp/pathway/map00770+C00966+
map05230	Central carbon metabolism in cancer	0.829036969	4	23	548	1924	Under	M133T86,M205T404_1,M175T85,M146T73,	cpd:C00152,cpd:C00078,cpd:C00062,cpd:C00026,	https://www.kegg.jp/pathway/map05230+C00152+C00078+C00062+C00026+
map01100	Metabolic pathways	0.82923434	63	245	548	1924	Under	M153T540,M351T684,M112T100_1,M109T470,M153T797,M174T271,M183T577,M175T162,M176T418,M127T345,M123T154,M130T147,M133T86,M459T454,M171T588,M205T404_1,M118T406_1,M303T741,M169T446,M286T813,M284T105,M190T334,M243T345,M152T314,M146T404,M163T327,M300T599,M169T162,M295T820,M195T514,M175T85,M135T302,M229T582,M181T655,M154T302,M273T749,M188T213,M399T426,M112T359,M318T778,M277T698,M204T790,M118T348_1,M172T2…	cpd:C00755,cpd:C05956,cpd:C00380,cpd:C01468,cpd:C00379,cpd:C05635,cpd:C05582,cpd:C00417,cpd:C00327,cpd:C00178,cpd:C00153,cpd:C00408,cpd:C00152,cpd:C00440,cpd:C17621,cpd:C00078,cpd:C00463,cpd:C02947,cpd:C00544,cpd:C01516,cpd:C00387,cpd:C00666,cpd:C00214,cpd:C00242,cpd:C00966,cpd:C04314,cpd:C00777,cpd:C05672,cpd:C04717,cpd:C05604,cpd:C00062,cpd:C00385,cpd:C13624,cpd:C00590,cpd:C00632,cpd:C00951,cpd…	https://www.kegg.jp/pathway/map01100+C00755+C05956+C00380+C01468+C00379+C05635+C05582+C00417+C00327+C00178+C00153+C00408+C00152+C00440+C17621+C00078+C00463+C02947+C00544+C01516+C00387+C00666+C00214+C00242+C00966+C04314+C00777+C05672+C04717+C05604+C00062+C00385+C13624+C00590+C00632+C00951+C01092+C00019+C00388+C12144+C00449+C09629+C00719+C03972+C00643+C00233+C16675+C00026+C00140+C00637+C00493+C0590…
map02060	Phosphotransferase system (PTS)	0.846280426	2	15	548	1924	Under	M195T534,M222T94,	cpd:C03752,cpd:C00140,	https://www.kegg.jp/pathway/map02060+C03752+C00140+
map00350	Tyrosine metabolism	0.849795981	6	32	548	1924	Under	M148T143,M183T577,M169T446,M195T514,M138T239,M153T421,	cpd:C06199,cpd:C05582,cpd:C00544,cpd:C05604,cpd:C00483,cpd:C04043,	https://www.kegg.jp/pathway/map00350+C06199+C05582+C00544+C05604+C00483+C04043+
map00650	Butanoate metabolism	0.866029306	1	11	548	1924	Under	M146T73,	cpd:C00026,	https://www.kegg.jp/pathway/map00650+C00026+
map00130	Ubiquinone and other terpenoid-quinone biosynthesis	0.866029306	1	11	548	1924	Under	M169T446,	cpd:C00544,	https://www.kegg.jp/pathway/map00130+C00544+
map00760	Nicotinate and nicotinamide metabolism	0.897259592	1	12	548	1924	Under	M123T154,	cpd:C00153,	https://www.kegg.jp/pathway/map00760+C00153+
map01200	Carbon metabolism	0.939749661	2	19	548	1924	Under	M459T454,M146T73,	cpd:C00440,cpd:C00026,	https://www.kegg.jp/pathway/map01200+C00440+C00026+
map02010	ABC transporters	0.941159255	5	33	548	1924	Under	M153T797,M175T85,M118T348_1,M222T94,M147T78,	cpd:C00379,cpd:C00062,cpd:C00719,cpd:C00140,cpd:C00047,	https://www.kegg.jp/pathway/map02010+C00379+C00062+C00719+C00140+C00047+
map00360	Phenylalanine metabolism	0.963684204	3	26	548	1924	Under	M153T540,M165T480,M147T480,	cpd:C00755,cpd:C01772,cpd:C12621,	https://www.kegg.jp/pathway/map00360+C00755+C01772+C12621+
Appendix 3��Z.vs.D_neg_kegg_enri
MapID	MapTitle	Pvalue	x	y	n	N	EnrichDirect	MetaIDs	kegg_cpd_id	KEGG_link
map04932	Non-alcoholic fatty liver disease (NAFLD)	0	1	1	532	1940	Over	M180T203,	cpd:C00031,	https://www.kegg.jp/pathway/map04932+C00031+
map07110	Benzoic acid family	0	1	1	532	1940	Over	M137T433,	cpd:C00156,	https://www.kegg.jp/pathway/map07110+C00156+
map04740	Olfactory transduction	0	1	1	532	1940	Over	M344T201,	cpd:C00144,	https://www.kegg.jp/pathway/map04740+C00144+
map03320	PPAR signaling pathway	0	1	1	532	1940	Over	M295T838,	cpd:C14767,	https://www.kegg.jp/pathway/map03320+C14767+
map05211	Renal cell carcinoma	0	2	2	532	1940	Over	M115T74,M133T74_2,	cpd:C00122,cpd:C00149,	https://www.kegg.jp/pathway/map05211+C00122+C00149+
map04916	Melanogenesis	0	1	1	532	1940	Over	M182T217,	cpd:C00082,	https://www.kegg.jp/pathway/map04916+C00082+
map01057	Biosynthesis of type II polyketide products	0	1	1	532	1940	Over	M437T403,	cpd:C00061,	https://www.kegg.jp/pathway/map01057+C00061+
map04113	Meiosis - yeast	0	1	1	532	1940	Over	M180T203,	cpd:C00031,	https://www.kegg.jp/pathway/map04113+C00031+
map00231	Puromycin biosynthesis	0	1	1	532	1940	Over	M182T217,	cpd:C00082,	https://www.kegg.jp/pathway/map00231+C00082+
map04933	AGE-RAGE signaling pathway in diabetic complications	0	1	1	532	1940	Over	M180T203,	cpd:C00031,	https://www.kegg.jp/pathway/map04933+C00031+
map01058	Acridone alkaloid biosynthesis	0	1	1	532	1940	Over	M150T523,	cpd:C03005,	https://www.kegg.jp/pathway/map01058+C03005+
map04744	Phototransduction	0	1	1	532	1940	Over	M344T201,	cpd:C00144,	https://www.kegg.jp/pathway/map04744+C00144+
map05111	Biofilm formation - Vibrio cholerae	0	1	1	532	1940	Over	M180T203,	cpd:C00031,	https://www.kegg.jp/pathway/map05111+C00031+
map04910	Insulin signaling pathway	0	1	1	532	1940	Over	M180T203,	cpd:C00031,	https://www.kegg.jp/pathway/map04910+C00031+
map00643	Styrene degradation	0.002236441	5	7	532	1940	Over	M115T74,M135T379,M119T360,M151T467,M151T417,	cpd:C00122,cpd:C07086,cpd:C00601,cpd:C05852,cpd:C05593,	https://www.kegg.jp/pathway/map00643+C00122+C07086+C00601+C05852+C05593+
map00401	Novobiocin biosynthesis	0.005608862	3	4	532	1940	Over	M179T614,M182T217,M114T97,	cpd:C01179,cpd:C00082,cpd:C00148,	https://www.kegg.jp/pathway/map00401+C01179+C00082+C00148+
map00591	Linoleic acid metabolism	0.006872626	5	8	532	1940	Over	M311T765,M295T820,M295T838,M311T739,M293T772,	cpd:C14833,cpd:C04717,cpd:C14767,cpd:C14837,cpd:C14827,	https://www.kegg.jp/pathway/map00591+C14833+C04717+C14767+C14837+C14827+
map00941	Flavonoid biosynthesis	0.010089485	7	13	532	1940	Over	M353T367,M337T398,M335T410,M287T621,M301T693,M283T776,M269T784,	cpd:C00852,cpd:C12208,cpd:C10434,cpd:C05631,cpd:C01709,cpd:C00389,cpd:C01477,	https://www.kegg.jp/pathway/map00941+C00852+C12208+C10434+C05631+C01709+C00389+C01477+
map00360	Phenylalanine metabolism	0.011430991	12	26	532	1940	Over	M115T74,M163T360,M118T74,M147T436,M192T371,M135T379,M119T360,M151T467,M151T417,M137T433,M182T217,M206T390,	cpd:C00122,cpd:C02763,cpd:C00042,cpd:C05607,cpd:C05598,cpd:C07086,cpd:C00601,cpd:C05852,cpd:C05593,cpd:C00156,cpd:C00082,cpd:C03519,	https://www.kegg.jp/pathway/map00360+C00122+C02763+C00042+C05607+C05598+C07086+C00601+C05852+C05593+C00156+C00082+C03519+
map00944	Flavone and flavonol biosynthesis	0.017978494	7	14	532	1940	Over	M461T444,M315T628,M463T481_1,M609T478,M609T489_1,M283T776,M269T784,	cpd:C03515,cpd:C04443,cpd:C05623,cpd:C12634,cpd:C05625,cpd:C00389,cpd:C01477,	https://www.kegg.jp/pathway/map00944+C03515+C04443+C05623+C12634+C05625+C00389+C01477+
map00030	Pentose phosphate pathway	0.019241649	4	7	532	1940	Over	M105T82,M195T81,M180T203,M177T100,	cpd:C00258,cpd:C00257,cpd:C00031,cpd:C00198,	https://www.kegg.jp/pathway/map00030+C00258+C00257+C00031+C00198+
map00740	Riboflavin metabolism	0.020537554	2	3	532	1940	Over	M357T451,M437T403,	cpd:C00255,cpd:C00061,	https://www.kegg.jp/pathway/map00740+C00255+C00061+
map04728	Dopaminergic synapse	0.021925552	3	5	532	1940	Over	M167T535,M197T93_2,M182T217,	cpd:C01161,cpd:C00355,cpd:C00082,	https://www.kegg.jp/pathway/map04728+C01161+C00355+C00082+
map00620	Pyruvate metabolism	0.021925552	3	5	532	1940	Over	M115T74,M118T74,M133T74_2,	cpd:C00122,cpd:C00042,cpd:C00149,	https://www.kegg.jp/pathway/map00620+C00122+C00042+C00149+
map05030	Cocaine addiction	0.021925552	3	5	532	1940	Over	M167T535,M197T93_2,M182T217,	cpd:C01161,cpd:C00355,cpd:C00082,	https://www.kegg.jp/pathway/map05030+C01161+C00355+C00082+
map00945	Stilbenoid, diarylheptanoid and gingerol biosynthesis	0.021925552	3	5	532	1940	Over	M353T367,M337T398,M335T410,	cpd:C00852,cpd:C12208,cpd:C10434,	https://www.kegg.jp/pathway/map00945+C00852+C12208+C10434+
map05031	Amphetamine addiction	0.021925552	3	5	532	1940	Over	M167T535,M197T93_2,M182T217,	cpd:C01161,cpd:C00355,cpd:C00082,	https://www.kegg.jp/pathway/map05031+C01161+C00355+C00082+
map00190	Oxidative phosphorylation	0.021925552	3	5	532	1940	Over	M115T74,M118T74,M437T403,	cpd:C00122,cpd:C00042,cpd:C00061,	https://www.kegg.jp/pathway/map00190+C00122+C00042+C00061+
map04922	Glucagon signaling pathway	0.039856688	4	8	532	1940	Over	M115T74,M118T74,M133T74_2,M180T203,	cpd:C00122,cpd:C00042,cpd:C00149,cpd:C00031,	https://www.kegg.jp/pathway/map04922+C00122+C00042+C00149+C00031+
map04917	Prolactin signaling pathway	0.051586511	3	6	532	1940	Over	M197T93_2,M180T203,M182T217,	cpd:C00355,cpd:C00031,cpd:C00082,	https://www.kegg.jp/pathway/map04917+C00355+C00031+C00082+
map05034	Alcoholism	0.051586511	3	6	532	1940	Over	M167T535,M197T93_2,M182T217,	cpd:C01161,cpd:C00355,cpd:C00082,	https://www.kegg.jp/pathway/map05034+C01161+C00355+C00082+
map00520	Amino sugar and nucleotide sugar metabolism	0.051586511	3	6	532	1940	Over	M180T203,M160T95,M149T84,	cpd:C00031,cpd:C00329,cpd:C00181,	https://www.kegg.jp/pathway/map00520+C00031+C00329+C00181+
map00361	Chlorocyclohexane and chlorobenzene degradation	0.065323628	2	4	532	1940	Over	M118T74,M93T374,	cpd:C00042,cpd:C00146,	https://www.kegg.jp/pathway/map00361+C00042+C00146+
map00965	Betalain biosynthesis	0.065323628	2	4	532	1940	Over	M197T93_2,M182T217,	cpd:C00355,cpd:C00082,	https://www.kegg.jp/pathway/map00965+C00355+C00082+
map04152	AMPK signaling pathway	0.065323628	2	4	532	1940	Over	M180T203,M283T776,	cpd:C00031,cpd:C00389,	https://www.kegg.jp/pathway/map04152+C00031+C00389+
map01055	Biosynthesis of vancomycin group antibiotics	0.065323628	2	4	532	1940	Over	M179T614,M182T217,	cpd:C01179,cpd:C00082,	https://www.kegg.jp/pathway/map01055+C01179+C00082+
map00943	Isoflavonoid biosynthesis	0.065323628	2	4	532	1940	Over	M269T836,M269T784,	cpd:C06563,cpd:C01477,	https://www.kegg.jp/pathway/map00943+C06563+C01477+
map04022	cGMP-PKG signaling pathway	0.075097696	1	2	532	1940	Over	M344T201,	cpd:C00144,	https://www.kegg.jp/pathway/map04022+C00144+
map04068	FoxO signaling pathway	0.075097696	1	2	532	1940	Over	M180T203,	cpd:C00031,	https://www.kegg.jp/pathway/map04068+C00031+
map00521	Streptomycin biosynthesis	0.075097696	1	2	532	1940	Over	M180T203,	cpd:C00031,	https://www.kegg.jp/pathway/map00521+C00031+
map01059	Biosynthesis of enediyne antibiotics	0.075097696	1	2	532	1940	Over	M182T217,	cpd:C00082,	https://www.kegg.jp/pathway/map01059+C00082+
map00404	Staurosporine biosynthesis	0.075097696	1	2	532	1940	Over	M114T97,	cpd:C00148,	https://www.kegg.jp/pathway/map00404+C00148+
map04915	Estrogen signaling pathway	0.075097696	1	2	532	1940	Over	M103T87,	cpd:C00334,	https://www.kegg.jp/pathway/map04915+C00334+
map04723	Retrograde endocannabinoid signaling	0.075097696	1	2	532	1940	Over	M103T87,	cpd:C00334,	https://www.kegg.jp/pathway/map04723+C00334+
map04930	Type II diabetes mellitus	0.075097696	1	2	532	1940	Over	M180T203,	cpd:C00031,	https://www.kegg.jp/pathway/map04930+C00031+
map00901	Indole alkaloid biosynthesis	0.075097696	1	2	532	1940	Over	M180T203,	cpd:C00031,	https://www.kegg.jp/pathway/map00901+C00031+
map00760	Nicotinate and nicotinamide metabolism	0.080604597	5	12	532	1940	Over	M138T604,M115T74,M118T74,M115T84,M103T87,	cpd:C01020,cpd:C00122,cpd:C00042,cpd:C01384,cpd:C00334,	https://www.kegg.jp/pathway/map00760+C01020+C00122+C00042+C01384+C00334+
map00020	Citrate cycle (TCA cycle)	0.094712994	3	7	532	1940	Over	M115T74,M118T74,M133T74_2,	cpd:C00122,cpd:C00042,cpd:C00149,	https://www.kegg.jp/pathway/map00020+C00122+C00042+C00149+
map00770	Pantothenate and CoA biosynthesis	0.109081315	4	10	532	1940	Over	M115T181,M186T412,M111T158,M113T91,	cpd:C00141,cpd:C05944,cpd:C00106,cpd:C00429,	https://www.kegg.jp/pathway/map00770+C00141+C05944+C00106+C00429+
map00750	Vitamin B6 metabolism	0.130420743	2	5	532	1940	Over	M182T351,M166T743,	cpd:C00847,cpd:C00250,	https://www.kegg.jp/pathway/map00750+C00847+C00250+
map05200	Pathways in cancer	0.130420743	2	5	532	1940	Over	M115T74,M133T74_2,	cpd:C00122,cpd:C00149,	https://www.kegg.jp/pathway/map05200+C00122+C00149+
map05012	Parkinson's disease	0.130420743	2	5	532	1940	Over	M197T93_2,M182T217,	cpd:C00355,cpd:C00082,	https://www.kegg.jp/pathway/map05012+C00355+C00082+
map00500	Starch and sucrose metabolism	0.130420743	2	5	532	1940	Over	M342T203,M180T203,	cpd:C01083,cpd:C00031,	https://www.kegg.jp/pathway/map00500+C01083+C00031+
map04727	GABAergic synapse	0.130420743	2	5	532	1940	Over	M118T74,M103T87,	cpd:C00042,cpd:C00334,	https://www.kegg.jp/pathway/map04727+C00042+C00334+
map00350	Tyrosine metabolism	0.138861778	11	32	532	1940	Over	M167T535,M153T220,M115T74,M118T74,M115T84,M179T614,M151T417,M197T93_2,M93T374,M197T515,M182T217,	cpd:C01161,cpd:C00628,cpd:C00122,cpd:C00042,cpd:C01384,cpd:C01179,cpd:C05593,cpd:C00355,cpd:C00146,cpd:C05584,cpd:C00082,	https://www.kegg.jp/pathway/map00350+C01161+C00628+C00122+C00042+C01384+C01179+C05593+C00355+C00146+C05584+C00082+
map04977	Vitamin digestion and absorption	0.1495693	3	8	532	1940	Over	M166T743,M357T451,M437T403,	cpd:C00250,cpd:C00255,cpd:C00061,	https://www.kegg.jp/pathway/map04977+C00250+C00255+C00061+
map00623	Toluene degradation	0.1495693	3	8	532	1940	Over	M123T552,M137T433,M153T83,	cpd:C06730,cpd:C00156,cpd:C00230,	https://www.kegg.jp/pathway/map00623+C06730+C00156+C00230+
map00410	beta-Alanine metabolism	0.1495693	3	8	532	1940	Over	M103T87,M111T158,M113T91,	cpd:C00334,cpd:C00106,cpd:C00429,	https://www.kegg.jp/pathway/map00410+C00334+C00106+C00429+
map01066	Biosynthesis of alkaloids derived from terpenoid and polyketide	0.1495693	3	8	532	1940	Over	M115T74,M118T74,M133T74_2,	cpd:C00122,cpd:C00042,cpd:C00149,	https://www.kegg.jp/pathway/map01066+C00122+C00042+C00149+
map00140	Steroid hormone biosynthesis	0.1495693	3	8	532	1940	Over	M287T806,M287T780,M299T771,	cpd:C05301,cpd:C03935,cpd:C05299,	https://www.kegg.jp/pathway/map00140+C05301+C03935+C05299+
map00920	Sulfur metabolism	0.1495693	3	8	532	1940	Over	M118T74,M119T386,M118T677,	cpd:C00042,cpd:C08276,cpd:C00263,	https://www.kegg.jp/pathway/map00920+C00042+C08276+C00263+
map00650	Butanoate metabolism	0.156624668	4	11	532	1940	Over	M115T74,M118T74,M115T84,M103T87,	cpd:C00122,cpd:C00042,cpd:C01384,cpd:C00334,	https://www.kegg.jp/pathway/map00650+C00122+C00042+C01384+C00334+
map00680	Methane metabolism	0.156624668	4	11	532	1940	Over	M133T74_2,M105T82,M179T614,M182T217,	cpd:C00149,cpd:C00258,cpd:C01179,cpd:C00082,	https://www.kegg.jp/pathway/map00680+C00149+C00258+C01179+C00082+
map00362	Benzoate degradation	0.156624668	4	11	532	1940	Over	M153T220,M93T374,M137T433,M153T83,	cpd:C00628,cpd:C00146,cpd:C00156,cpd:C00230,	https://www.kegg.jp/pathway/map00362+C00628+C00146+C00156+C00230+
map00130	Ubiquinone and other terpenoid-quinone biosynthesis	0.156624668	4	11	532	1940	Over	M179T614,M299T246,M137T433,M182T217,	cpd:C01179,cpd:C03993,cpd:C00156,cpd:C00082,	https://www.kegg.jp/pathway/map00130+C01179+C03993+C00156+C00082+
map01061	Biosynthesis of phenylpropanoids	0.160472601	12	36	532	1940	Over	M115T74,M118T74,M133T74_2,M209T369,M269T836,M137T433,M172T297,M177T565,M153T83,M193T342,M191T543,M269T784,	cpd:C00122,cpd:C00042,cpd:C00149,cpd:C05619,cpd:C06563,cpd:C00156,cpd:C02637,cpd:C09263,cpd:C00230,cpd:C01494,cpd:C01752,cpd:C01477,	https://www.kegg.jp/pathway/map01061+C00122+C00042+C00149+C05619+C06563+C00156+C02637+C09263+C00230+C01494+C01752+C01477+
map00561	Glycerolipid metabolism	0.184217981	1	3	532	1940	Over	M105T82,	cpd:C00258,	https://www.kegg.jp/pathway/map00561+C00258+
map00311	Penicillin and cephalosporin biosynthesis	0.184217981	1	3	532	1940	Over	M142T76,	cpd:C00956,	https://www.kegg.jp/pathway/map00311+C00956+
map04911	Insulin secretion	0.184217981	1	3	532	1940	Over	M180T203,	cpd:C00031,	https://www.kegg.jp/pathway/map04911+C00031+
map01523	Antifolate resistance	0.184217981	1	3	532	1940	Over	M344T201,	cpd:C00144,	https://www.kegg.jp/pathway/map01523+C00144+
map00010	Glycolysis / Gluconeogenesis	0.184217981	1	3	532	1940	Over	M180T203,	cpd:C00031,	https://www.kegg.jp/pathway/map00010+C00031+
map00790	Folate biosynthesis	0.184217981	1	3	532	1940	Over	M314T100,	cpd:C00921,	https://www.kegg.jp/pathway/map00790+C00921+
map00073	Cutin, suberine and wax biosynthesis	0.184217981	1	3	532	1940	Over	M272T825,	cpd:C18218,	https://www.kegg.jp/pathway/map00073+C18218+
map00363	Bisphenol degradation	0.184217981	1	3	532	1940	Over	M137T433,	cpd:C00156,	https://www.kegg.jp/pathway/map00363+C00156+
map05032	Morphine addiction	0.184217981	1	3	532	1940	Over	M103T87,	cpd:C00334,	https://www.kegg.jp/pathway/map05032+C00334+
map00908	Zeatin biosynthesis	0.209254975	2	6	532	1940	Over	M134T303,M297T409,	cpd:C00147,cpd:C00170,	https://www.kegg.jp/pathway/map00908+C00147+C00170+
map00626	Naphthalene degradation	0.209254975	2	6	532	1940	Over	M153T220,M123T552,	cpd:C00628,cpd:C06730,	https://www.kegg.jp/pathway/map00626+C00628+C06730+
map00622	Xylene degradation	0.209254975	2	6	532	1940	Over	M123T552,M136T303,	cpd:C06730,cpd:C07215,	https://www.kegg.jp/pathway/map00622+C06730+C07215+
map04742	Taste transduction	0.210924719	4	12	532	1940	Over	M133T74_2,M344T201,M103T87,M180T203,	cpd:C00149,cpd:C00144,cpd:C00334,cpd:C00031,	https://www.kegg.jp/pathway/map04742+C00149+C00144+C00334+C00031+
map00250	Alanine, aspartate and glutamate metabolism	0.210924719	4	12	532	1940	Over	M115T74,M118T74,M103T87,M290T357,	cpd:C00122,cpd:C00042,cpd:C00334,cpd:C03406,	https://www.kegg.jp/pathway/map00250+C00122+C00042+C00334+C03406+
map02020	Two-component system	0.210924719	4	12	532	1940	Over	M115T74,M118T74,M133T74_2,M180T203,	cpd:C00122,cpd:C00042,cpd:C00149,cpd:C00031,	https://www.kegg.jp/pathway/map02020+C00122+C00042+C00149+C00031+
map01200	Carbon metabolism	0.246074668	6	19	532	1940	Over	M115T74,M118T74,M133T74_2,M105T82,M195T81,M177T100,	cpd:C00122,cpd:C00042,cpd:C00149,cpd:C00258,cpd:C00257,cpd:C00198,	https://www.kegg.jp/pathway/map01200+C00122+C00042+C00149+C00258+C00257+C00198+
map00240	Pyrimidine metabolism	0.257772682	5	16	532	1940	Over	M243T213,M242T174,M243T157,M111T158,M113T91,	cpd:C00299,cpd:C00475,cpd:C02067,cpd:C00106,cpd:C00429,	https://www.kegg.jp/pathway/map00240+C00299+C00475+C02067+C00106+C00429+
map00400	Phenylalanine, tyrosine and tryptophan biosynthesis	0.270111211	4	13	532	1940	Over	M179T614,M182T217,M172T297,M153T83,	cpd:C01179,cpd:C00082,cpd:C02637,cpd:C00230,	https://www.kegg.jp/pathway/map00400+C01179+C00082+C02637+C00230+
map00720	Carbon fixation pathways in prokaryotes	0.282866677	3	10	532	1940	Over	M115T74,M118T74,M133T74_2,	cpd:C00122,cpd:C00042,cpd:C00149,	https://www.kegg.jp/pathway/map00720+C00122+C00042+C00149+
map00220	Arginine biosynthesis	0.282866677	3	10	532	1940	Over	M115T74,M188T75,M290T357,	cpd:C00122,cpd:C00624,cpd:C03406,	https://www.kegg.jp/pathway/map00220+C00122+C00624+C03406+
map00524	Neomycin, kanamycin and gentamicin biosynthesis	0.295161461	2	7	532	1940	Over	M180T203,M449T697,	cpd:C00031,cpd:C01917,	https://www.kegg.jp/pathway/map00524+C00031+C01917+
map00730	Thiamine metabolism	0.303112334	1	4	532	1940	Under	M182T217,	cpd:C00082,	https://www.kegg.jp/pathway/map00730+C00082+
map04066	HIF-1 signaling pathway	0.303112334	1	4	532	1940	Under	M180T203,	cpd:C00031,	https://www.kegg.jp/pathway/map04066+C00031+
map00904	Diterpenoid biosynthesis	0.303112334	1	4	532	1940	Under	M345T468,	cpd:C01699,	https://www.kegg.jp/pathway/map00904+C01699+
map05033	Nicotine addiction	0.303112334	1	4	532	1940	Under	M103T87,	cpd:C00334,	https://www.kegg.jp/pathway/map05033+C00334+
map04913	Ovarian steroidogenesis	0.303112334	1	4	532	1940	Under	M287T806,	cpd:C05301,	https://www.kegg.jp/pathway/map04913+C05301+
map04071	Sphingolipid signaling pathway	0.303112334	1	4	532	1940	Under	M301T772,	cpd:C00836,	https://www.kegg.jp/pathway/map04071+C00836+
map04964	Proximal tubule bicarbonate reclamation	0.303112334	1	4	532	1940	Under	M133T74_2,	cpd:C00149,	https://www.kegg.jp/pathway/map04964+C00149+
map00600	Sphingolipid metabolism	0.303112334	1	4	532	1940	Under	M301T772,	cpd:C00836,	https://www.kegg.jp/pathway/map00600+C00836+
map01065	Biosynthesis of alkaloids derived from histidine and purine	0.332222389	4	14	532	1940	Over	M115T74,M118T74,M133T74_2,M344T201,	cpd:C00122,cpd:C00042,cpd:C00149,cpd:C00144,	https://www.kegg.jp/pathway/map01065+C00122+C00042+C00149+C00144+
map01062	Biosynthesis of terpenoids and steroids	0.355004967	3	11	532	1940	Under	M115T74,M118T74,M133T74_2,	cpd:C00122,cpd:C00042,cpd:C00149,	https://www.kegg.jp/pathway/map01062+C00122+C00042+C00149+
map00630	Glyoxylate and dicarboxylate metabolism	0.355004967	3	11	532	1940	Under	M118T74,M133T74_2,M105T82,	cpd:C00042,cpd:C00149,cpd:C00258,	https://www.kegg.jp/pathway/map00630+C00042+C00149+C00258+
map01064	Biosynthesis of alkaloids derived from ornithine, lysine and nicotinic acid	0.369024476	5	18	532	1940	Over	M115T74,M118T74,M147T436,M133T74_2,M165T444,	cpd:C00122,cpd:C00042,cpd:C05607,cpd:C00149,cpd:C01456,	https://www.kegg.jp/pathway/map01064+C00122+C00042+C05607+C00149+C01456+
map02060	Phosphotransferase system (PTS)	0.395384877	4	15	532	1940	Under	M342T203,M180T203,M267T441,M160T95,	cpd:C01083,cpd:C00031,cpd:C11544,cpd:C00329,	https://www.kegg.jp/pathway/map02060+C01083+C00031+C11544+C00329+
map00940	Phenylpropanoid biosynthesis	0.398078349	8	29	532	1940	Over	M353T367,M337T398,M341T377,M209T369,M335T410,M182T217,M193T342,M191T543,	cpd:C00852,cpd:C12208,cpd:C00761,cpd:C05619,cpd:C10434,cpd:C00082,cpd:C01494,cpd:C01752,	https://www.kegg.jp/pathway/map00940+C00852+C12208+C00761+C05619+C10434+C00082+C01494+C01752+
map00480	Glutathione metabolism	0.418240062	1	5	532	1940	Under	M128T89,	cpd:C01879,	https://www.kegg.jp/pathway/map00480+C01879+
map00710	Carbon fixation in photosynthetic organisms	0.418240062	1	5	532	1940	Under	M133T74_2,	cpd:C00149,	https://www.kegg.jp/pathway/map00710+C00149+
map04075	Plant hormone signal transduction	0.418240062	1	5	532	1940	Under	M209T488,	cpd:C08491,	https://www.kegg.jp/pathway/map04075+C08491+
map00332	Carbapenem biosynthesis	0.418240062	1	5	532	1940	Under	M114T97,	cpd:C00148,	https://www.kegg.jp/pathway/map00332+C00148+
map00562	Inositol phosphate metabolism	0.418240062	1	5	532	1940	Under	M193T93,	cpd:C03659,	https://www.kegg.jp/pathway/map00562+C03659+
map00780	Biotin metabolism	0.418240062	1	5	532	1940	Under	M213T182,	cpd:C01909,	https://www.kegg.jp/pathway/map00780+C01909+
map00980	Metabolism of xenobiotics by cytochrome P450	0.418240062	1	5	532	1940	Under	M143T420,	cpd:C14790,	https://www.kegg.jp/pathway/map00980+C14790+
map05230	Central carbon metabolism in cancer	0.450154281	6	23	532	1940	Under	M115T74,M118T74,M133T74_2,M180T203,M182T217,M114T97,	cpd:C00122,cpd:C00042,cpd:C00149,cpd:C00031,cpd:C00082,cpd:C00148,	https://www.kegg.jp/pathway/map05230+C00122+C00042+C00149+C00031+C00082+C00148+
map00300	Lysine biosynthesis	0.467098871	2	9	532	1940	Under	M142T76,M118T677,	cpd:C00956,cpd:C00263,	https://www.kegg.jp/pathway/map00300+C00956+C00263+
map04024	cAMP signaling pathway	0.467098871	2	9	532	1940	Under	M118T74,M103T87,	cpd:C00042,cpd:C00334,	https://www.kegg.jp/pathway/map04024+C00042+C00334+
map01063	Biosynthesis of alkaloids derived from shikimate pathway	0.488158685	8	31	532	1940	Under	M115T74,M118T74,M133T74_2,M179T614,M150T523,M197T93_2,M182T217,M172T297,	cpd:C00122,cpd:C00042,cpd:C00149,cpd:C01179,cpd:C03005,cpd:C00355,cpd:C00082,cpd:C02637,	https://www.kegg.jp/pathway/map01063+C00122+C00042+C00149+C01179+C03005+C00355+C00082+C02637+
map01220	Degradation of aromatic compounds	0.488158685	8	31	532	1940	Under	M167T535,M115T74,M118T74,M123T552,M93T374,M137T433,M153T83,M136T303,	cpd:C01161,cpd:C00122,cpd:C00042,cpd:C06730,cpd:C00146,cpd:C00156,cpd:C00230,cpd:C07215,	https://www.kegg.jp/pathway/map01220+C01161+C00122+C00042+C06730+C00146+C00156+C00230+C07215+
map00270	Cysteine and methionine metabolism	0.496793483	3	13	532	1940	Under	M297T409,M119T386,M118T677,	cpd:C00170,cpd:C08276,cpd:C00263,	https://www.kegg.jp/pathway/map00270+C00170+C08276+C00263+
map00942	Anthocyanin biosynthesis	0.522732605	1	6	532	1940	Under	M491T560,	cpd:C12140,	https://www.kegg.jp/pathway/map00942+C12140+
map02024	Quorum sensing	0.522732605	1	6	532	1940	Under	M103T87,	cpd:C00334,	https://www.kegg.jp/pathway/map02024+C00334+
map00640	Propanoate metabolism	0.522732605	1	6	532	1940	Under	M118T74,	cpd:C00042,	https://www.kegg.jp/pathway/map00640+C00042+
map04973	Carbohydrate digestion and absorption	0.522732605	1	6	532	1940	Under	M180T203,	cpd:C00031,	https://www.kegg.jp/pathway/map04973+C00031+
map00052	Galactose metabolism	0.546055526	2	10	532	1940	Under	M180T203,M344T100,	cpd:C00031,cpd:C05399,	https://www.kegg.jp/pathway/map00052+C00031+C05399+
map00960	Tropane, piperidine and pyridine alkaloid biosynthesis	0.546055526	2	10	532	1940	Under	M147T436,M165T444,	cpd:C05607,cpd:C01456,	https://www.kegg.jp/pathway/map00960+C05607+C01456+
map00261	Monobactam biosynthesis	0.546055526	2	10	532	1940	Under	M179T614,M182T217,	cpd:C01179,cpd:C00082,	https://www.kegg.jp/pathway/map00261+C01179+C00082+
map00966	Glucosinolate biosynthesis	0.546055526	2	10	532	1940	Under	M115T181,M182T217,	cpd:C00141,cpd:C00082,	https://www.kegg.jp/pathway/map00966+C00141+C00082+
map01130	Biosynthesis of antibiotics	0.567919599	18	70	532	1940	Under	M115T74,M118T74,M133T74_2,M105T82,M115T181,M195T81,M179T614,M142T76,M188T75,M180T203,M182T217,M172T297,M153T83,M118T677,M177T100,M290T357,M449T697,M114T97,	cpd:C00122,cpd:C00042,cpd:C00149,cpd:C00258,cpd:C00141,cpd:C00257,cpd:C01179,cpd:C00956,cpd:C00624,cpd:C00031,cpd:C00082,cpd:C02637,cpd:C00230,cpd:C00263,cpd:C00198,cpd:C03406,cpd:C01917,cpd:C00148,	https://www.kegg.jp/pathway/map01130+C00122+C00042+C00149+C00258+C00141+C00257+C01179+C00956+C00624+C00031+C00082+C02637+C00230+C00263+C00198+C03406+C01917+C00148+
map00280	Valine, leucine and isoleucine degradation	0.613761063	1	7	532	1940	Under	M115T181,	cpd:C00141,	https://www.kegg.jp/pathway/map00280+C00141+
map04721	Synaptic vesicle cycle	0.613761063	1	7	532	1940	Under	M103T87,	cpd:C00334,	https://www.kegg.jp/pathway/map04721+C00334+
map00950	Isoquinoline alkaloid biosynthesis	0.623435391	3	15	532	1940	Under	M179T614,M197T93_2,M182T217,	cpd:C01179,cpd:C00355,cpd:C00082,	https://www.kegg.jp/pathway/map00950+C01179+C00355+C00082+
map00230	Purine metabolism	0.623435391	3	15	532	1940	Under	M134T303,M344T201,M266T322,	cpd:C00147,cpd:C00144,cpd:C00330,	https://www.kegg.jp/pathway/map00230+C00147+C00144+C00330+
map01070	Biosynthesis of plant hormones	0.629627205	4	19	532	1940	Under	M115T74,M118T74,M133T74_2,M209T488,	cpd:C00122,cpd:C00042,cpd:C00149,cpd:C08491,	https://www.kegg.jp/pathway/map01070+C00122+C00042+C00149+C08491+
map00592	alpha-Linolenic acid metabolism	0.690842498	1	8	532	1940	Under	M209T488,	cpd:C08491,	https://www.kegg.jp/pathway/map00592+C08491+
map00624	Polycyclic aromatic hydrocarbon degradation	0.690842498	1	8	532	1940	Under	M153T83,	cpd:C00230,	https://www.kegg.jp/pathway/map00624+C00230+
map00053	Ascorbate and aldarate metabolism	0.690842498	1	8	532	1940	Under	M135T81_2,	cpd:C01620,	https://www.kegg.jp/pathway/map00053+C01620+
map00051	Fructose and mannose metabolism	0.690842498	1	8	532	1940	Under	M267T441,	cpd:C11544,	https://www.kegg.jp/pathway/map00051+C11544+
map04976	Bile secretion	0.690842498	1	8	532	1940	Under	M180T203,	cpd:C00031,	https://www.kegg.jp/pathway/map04976+C00031+
map01110	Biosynthesis of secondary metabolites	0.71079402	39	155	532	1940	Under	M115T74,M118T74,M133T74_2,M209T488,M357T423,M353T367,M105T82,M115T181,M337T398,M195T81,M179T614,M142T76,M150T523,M188T75,M342T203,M209T369,M165T444,M197T93_2,M345T468,M335T410,M269T836,M463T481_1,M357T451,M180T203,M287T621,M137T433,M182T217,M172T297,M437T403,M153T83,M118T677,M177T100,M193T342,M609T489_1,M290T357,M191T543,M283T776,M114T97,M269T784,	cpd:C00122,cpd:C00042,cpd:C00149,cpd:C08491,cpd:C01512,cpd:C00852,cpd:C00258,cpd:C00141,cpd:C12208,cpd:C00257,cpd:C01179,cpd:C00956,cpd:C03005,cpd:C00624,cpd:C01083,cpd:C05619,cpd:C01456,cpd:C00355,cpd:C01699,cpd:C10434,cpd:C06563,cpd:C05623,cpd:C00255,cpd:C00031,cpd:C05631,cpd:C00156,cpd:C00082,cpd:C02637,cpd:C00061,cpd:C00230,cpd:C00263,cpd:C00198,cpd:C01494,cpd:C05625,cpd:C03406,cpd:C01752,cpd…	https://www.kegg.jp/pathway/map01110+C00122+C00042+C00149+C08491+C01512+C00852+C00258+C00141+C12208+C00257+C01179+C00956+C03005+C00624+C01083+C05619+C01456+C00355+C01699+C10434+C06563+C05623+C00255+C00031+C05631+C00156+C00082+C02637+C00061+C00230+C00263+C00198+C01494+C05625+C03406+C01752+C00389+C00148+C01477+
map01210	2-Oxocarboxylic acid metabolism	0.721937577	5	25	532	1940	Under	M115T181,M179T614,M142T76,M188T75,M182T217,	cpd:C00141,cpd:C01179,cpd:C00956,cpd:C00624,cpd:C00082,	https://www.kegg.jp/pathway/map01210+C00141+C01179+C00956+C00624+C00082+
map00330	Arginine and proline metabolism	0.727866212	3	17	532	1940	Under	M145T383,M103T87,M114T97,	cpd:C01035,cpd:C00334,cpd:C00148,	https://www.kegg.jp/pathway/map00330+C01035+C00334+C00148+
map00902	Monoterpenoid biosynthesis	0.754769248	1	9	532	1940	Under	M357T423,	cpd:C01512,	https://www.kegg.jp/pathway/map00902+C01512+
map00460	Cyanoamino acid metabolism	0.754769248	1	9	532	1940	Under	M182T217,	cpd:C00082,	https://www.kegg.jp/pathway/map00460+C00082+
map00290	Valine, leucine and isoleucine biosynthesis	0.754769248	1	9	532	1940	Under	M115T181,	cpd:C00141,	https://www.kegg.jp/pathway/map00290+C00141+
map01060	Biosynthesis of plant secondary metabolites	0.782634555	10	47	532	1940	Under	M115T74,M118T74,M133T74_2,M209T488,M344T201,M179T614,M297T409,M197T93_2,M182T217,M172T297,	cpd:C00122,cpd:C00042,cpd:C00149,cpd:C08491,cpd:C00144,cpd:C01179,cpd:C00170,cpd:C00355,cpd:C00082,cpd:C02637,	https://www.kegg.jp/pathway/map01060+C00122+C00042+C00149+C08491+C00144+C01179+C00170+C00355+C00082+C02637+
map00260	Glycine, serine and threonine metabolism	0.784033535	2	14	532	1940	Under	M105T82,M118T677,	cpd:C00258,cpd:C00263,	https://www.kegg.jp/pathway/map00260+C00258+C00263+
map04978	Mineral absorption	0.784033535	2	14	532	1940	Under	M180T203,M114T97,	cpd:C00031,cpd:C00148,	https://www.kegg.jp/pathway/map04978+C00031+C00148+
map00310	Lysine degradation	0.784033535	2	14	532	1940	Under	M142T76,M359T339,	cpd:C00956,cpd:C20333,	https://www.kegg.jp/pathway/map00310+C00956+C20333+
map00627	Aminobenzoate degradation	0.841554789	3	20	532	1940	Under	M93T374,M137T433,M153T83,	cpd:C00146,cpd:C00156,cpd:C00230,	https://www.kegg.jp/pathway/map00627+C00146+C00156+C00230+
map01230	Biosynthesis of amino acids	0.87067316	9	47	532	1940	Under	M115T181,M179T614,M142T76,M188T75,M182T217,M172T297,M118T677,M290T357,M114T97,	cpd:C00141,cpd:C01179,cpd:C00956,cpd:C00624,cpd:C00082,cpd:C02637,cpd:C00263,cpd:C03406,cpd:C00148,	https://www.kegg.jp/pathway/map01230+C00141+C01179+C00956+C00624+C00082+C02637+C00263+C03406+C00148+
map01100	Metabolic pathways	0.881232023	59	245	532	1940	Under	M167T535,M153T220,M115T74,M243T213,M118T74,M134T303,M133T74_2,M209T488,M344T201,M272T825,M145T383,M105T82,M115T181,M135T379,M119T360,M195T81,M179T614,M242T174,M295T820,M142T76,M182T351,M188T75,M151T467,M123T552,M103T87,M266T322,M297T409,M166T743,M342T203,M209T369,M197T93_2,M335T410,M197T515,M463T481_1,M357T451,M180T203,M119T386,M137T433,M160T95,M314T100,M213T182,M182T217,M172T297,M149T84,M437T403…	cpd:C01161,cpd:C00628,cpd:C00122,cpd:C00299,cpd:C00042,cpd:C00147,cpd:C00149,cpd:C08491,cpd:C00144,cpd:C18218,cpd:C01035,cpd:C00258,cpd:C00141,cpd:C07086,cpd:C00601,cpd:C00257,cpd:C01179,cpd:C00475,cpd:C04717,cpd:C00956,cpd:C00847,cpd:C00624,cpd:C05852,cpd:C06730,cpd:C00334,cpd:C00330,cpd:C00170,cpd:C00250,cpd:C01083,cpd:C05619,cpd:C00355,cpd:C10434,cpd:C05584,cpd:C05623,cpd:C00255,cpd:C00031,cpd…	https://www.kegg.jp/pathway/map01100+C01161+C00628+C00122+C00299+C00042+C00147+C00149+C08491+C00144+C18218+C01035+C00258+C00141+C07086+C00601+C00257+C01179+C00475+C04717+C00956+C00847+C00624+C05852+C06730+C00334+C00330+C00170+C00250+C01083+C05619+C00355+C10434+C05584+C05623+C00255+C00031+C08276+C00156+C00329+C00921+C01909+C00082+C02637+C00181+C00061+C00230+C00263+C00198+C00106+C07215+C14827+C0149…
map00040	Pentose and glucuronate interconversions	0.88255321	1	12	532	1940	Under	M149T84,	cpd:C00181,	https://www.kegg.jp/pathway/map00040+C00181+
map00970	Aminoacyl-tRNA biosynthesis	0.885617122	2	17	532	1940	Under	M182T217,M114T97,	cpd:C00082,cpd:C00148,	https://www.kegg.jp/pathway/map00970+C00082+C00148+
map01120	Microbial metabolism in diverse environments	0.895456849	25	114	532	1940	Under	M167T535,M153T220,M138T604,M115T74,M118T74,M133T74_2,M115T84,M105T82,M135T379,M119T360,M195T81,M179T614,M182T351,M151T467,M123T552,M103T87,M166T743,M359T339,M151T417,M93T374,M137T433,M153T83,M118T677,M177T100,M136T303,	cpd:C01161,cpd:C00628,cpd:C01020,cpd:C00122,cpd:C00042,cpd:C00149,cpd:C01384,cpd:C00258,cpd:C07086,cpd:C00601,cpd:C00257,cpd:C01179,cpd:C00847,cpd:C05852,cpd:C06730,cpd:C00334,cpd:C00250,cpd:C20333,cpd:C05593,cpd:C00146,cpd:C00156,cpd:C00230,cpd:C00263,cpd:C00198,cpd:C07215,	https://www.kegg.jp/pathway/map01120+C01161+C00628+C01020+C00122+C00042+C00149+C01384+C00258+C07086+C00601+C00257+C01179+C00847+C05852+C06730+C00334+C00250+C20333+C05593+C00146+C00156+C00230+C00263+C00198+C07215+
map02010	ABC transporters	0.924129067	5	33	532	1940	Under	M121T502,M342T203,M180T203,M149T84,M114T97,	cpd:C00503,cpd:C01083,cpd:C00031,cpd:C00181,cpd:C00148,	https://www.kegg.jp/pathway/map02010+C00503+C01083+C00031+C00181+C00148+
map04974	Protein digestion and absorption	0.953601187	3	26	532	1940	Under	M93T374,M182T217,M114T97,	cpd:C00146,cpd:C00082,cpd:C00148,	https://www.kegg.jp/pathway/map04974+C00146+C00082+C00148+
map04080	Neuroactive ligand-receptor interaction	0.958837356	1	16	532	1940	Under	M103T87,	cpd:C00334,	https://www.kegg.jp/pathway/map04080+C00334+
map00380	Tryptophan metabolism	0.976114044	1	18	532	1940	Under	M174T545,	cpd:C02693,	https://www.kegg.jp/pathway/map00380+C02693+
Appendix 3��Z.vs.D_pos_kegg_enri
MapID	MapTitle	Pvalue	x	y	n	N	EnrichDirect	MetaIDs	kegg_cpd_id	KEGG_link
map04611	Platelet activation	0	2	2	741	1969	Over	M351T684,M352T647,	cpd:C05956,cpd:C01312,	https://www.kegg.jp/pathway/map04611+C05956+C01312+
map00100	Steroid biosynthesis	0	1	1	741	1969	Over	M384T824,	cpd:C01164,	https://www.kegg.jp/pathway/map00100+C01164+
map04370	VEGF signaling pathway	0	1	1	741	1969	Over	M352T647,	cpd:C01312,	https://www.kegg.jp/pathway/map04370+C01312+
map00590	Arachidonic acid metabolism	0	4	4	741	1969	Over	M351T684,M309T760,M352T647,M311T733,	cpd:C05956,cpd:C14794,cpd:C01312,cpd:C14795,	https://www.kegg.jp/pathway/map00590+C05956+C14794+C01312+C14795+
map07227	Histamine H2/H3 receptor agonists/antagonists	0	1	1	741	1969	Over	M112T359,	cpd:C00388,	https://www.kegg.jp/pathway/map07227+C00388+
map04916	Melanogenesis	0	1	1	741	1969	Over	M182T217,	cpd:C00082,	https://www.kegg.jp/pathway/map04916+C00082+
map05224	Breast cancer	0	1	1	741	1969	Over	M273T749,	cpd:C00951,	https://www.kegg.jp/pathway/map05224+C00951+
map04211	Longevity regulating pathway	0	1	1	741	1969	Over	M227T834,	cpd:C03582,	https://www.kegg.jp/pathway/map04211+C03582+
map07114	Naphthalene family	0	2	2	741	1969	Over	M145T588,M145T604_1,	cpd:C11714,cpd:C11713,	https://www.kegg.jp/pathway/map07114+C11714+C11713+
map00981	Insect hormone biosynthesis	0	5	5	741	1969	Over	M237T538,M249T717,M384T824,M480T827,M221T798,	cpd:C16502,cpd:C09694,cpd:C01164,cpd:C02633,cpd:C03461,	https://www.kegg.jp/pathway/map00981+C16502+C09694+C01164+C02633+C03461+
map04750	Inflammatory mediator regulation of TRP channels	0	4	4	741	1969	Over	M176T147,M137T801,M133T397,M112T359,	cpd:C00780,cpd:C09844,cpd:C00903,cpd:C00388,	https://www.kegg.jp/pathway/map04750+C00780+C09844+C00903+C00388+
map05222	Small cell lung cancer	0	1	1	741	1969	Over	M300T599,	cpd:C00777,	https://www.kegg.jp/pathway/map05222+C00777+
map01059	Biosynthesis of enediyne antibiotics	0	2	2	741	1969	Over	M182T556,M182T217,	cpd:C21308,cpd:C00082,	https://www.kegg.jp/pathway/map01059+C21308+C00082+
map00670	One carbon pool by folate	0	2	2	741	1969	Over	M457T580,M459T454,	cpd:C00445,cpd:C00440,	https://www.kegg.jp/pathway/map00670+C00445+C00440+
map04672	Intestinal immune network for IgA production	0	1	1	741	1969	Over	M300T599,	cpd:C00777,	https://www.kegg.jp/pathway/map04672+C00777+
map04961	Endocrine and other factor-regulated calcium reabsorption	0	1	1	741	1969	Over	M273T749,	cpd:C00951,	https://www.kegg.jp/pathway/map04961+C00951+
map07226	Progesterone, androgen and estrogen receptor agonists/antagonists	0	2	2	741	1969	Over	M273T749,M253T740,	cpd:C00951,cpd:C00468,	https://www.kegg.jp/pathway/map07226+C00951+C00468+
map05231	Choline metabolism in cancer	0	1	1	741	1969	Over	M184T88,	cpd:C00588,	https://www.kegg.jp/pathway/map05231+C00588+
map07034	Eicosanoids	0	1	1	741	1969	Over	M351T684,	cpd:C05956,	https://www.kegg.jp/pathway/map07034+C05956+
map05223	Non-small cell lung cancer	0	1	1	741	1969	Over	M300T599,	cpd:C00777,	https://www.kegg.jp/pathway/map05223+C00777+
map00231	Puromycin biosynthesis	0	1	1	741	1969	Over	M182T217,	cpd:C00082,	https://www.kegg.jp/pathway/map00231+C00082+
map04664	Fc epsilon RI signaling pathway	0	1	1	741	1969	Over	M112T359,	cpd:C00388,	https://www.kegg.jp/pathway/map04664+C00388+
map04150	mTOR signaling pathway	0	1	1	741	1969	Over	M132T243_2,	cpd:C00123,	https://www.kegg.jp/pathway/map04150+C00123+
map00633	Nitrotoluene degradation	0	1	1	741	1969	Over	M109T470,	cpd:C01468,	https://www.kegg.jp/pathway/map00633+C01468+
map00830	Retinol metabolism	0	1	1	741	1969	Over	M300T599,	cpd:C00777,	https://www.kegg.jp/pathway/map00830+C00777+
map04659	Th17 cell differentiation	0	1	1	741	1969	Over	M300T599,	cpd:C00777,	https://www.kegg.jp/pathway/map04659+C00777+
map00790	Folate biosynthesis	0	3	3	741	1969	Over	M221T294,M314T100,M179T603,	cpd:C02587,cpd:C00921,cpd:C16675,	https://www.kegg.jp/pathway/map00790+C02587+C00921+C16675+
map07211	Serotonin receptor agonists/antagonists	0	1	1	741	1969	Over	M176T147,	cpd:C00780,	https://www.kegg.jp/pathway/map07211+C00780+
map01522	Endocrine resistance	0	1	1	741	1969	Over	M273T749,	cpd:C00951,	https://www.kegg.jp/pathway/map01522+C00951+
map05310	Asthma	0	1	1	741	1969	Over	M112T359,	cpd:C00388,	https://www.kegg.jp/pathway/map05310+C00388+
map00642	Ethylbenzene degradation	0	1	1	741	1969	Over	M123T452,	cpd:C11348,	https://www.kegg.jp/pathway/map00642+C11348+
map00950	Isoquinoline alkaloid biosynthesis	0.000127966	12	15	741	1969	Over	M139T399,M137T409,M286T813,M341T536,M153T421,M333T705,M373T587,M136T217,M182T217,M329T461,M300T636,M138T239,	cpd:C16700,cpd:C03765,cpd:C01516,cpd:C04118,cpd:C04043,cpd:C06162,cpd:C16707,cpd:C03758,cpd:C00082,cpd:C02105,cpd:C06174,cpd:C00483,	https://www.kegg.jp/pathway/map00950+C16700+C03765+C01516+C04118+C04043+C06162+C16707+C03758+C00082+C02105+C06174+C00483+
map00903	Limonene and pinene degradation	0.002805003	5	6	741	1969	Over	M151T616,M169T763,M167T521,M153T615,M151T770,	cpd:C11383,cpd:C11937,cpd:C11924,cpd:C02452,cpd:C02576,	https://www.kegg.jp/pathway/map00903+C11383+C11937+C11924+C02452+C02576+
map04726	Serotonergic synapse	0.007485089	4	5	741	1969	Over	M351T684,M176T147,M174T271,M221T91,	cpd:C05956,cpd:C00780,cpd:C05635,cpd:C00643,	https://www.kegg.jp/pathway/map04726+C05956+C00780+C05635+C00643+
map00909	Sesquiterpenoid and triterpenoid biosynthesis	0.007485089	4	5	741	1969	Over	M295T740,M219T689_2,M233T615,M221T798,	cpd:C06080,cpd:C09627,cpd:C09382,cpd:C03461,	https://www.kegg.jp/pathway/map00909+C06080+C09627+C09382+C03461+
map01063	Biosynthesis of alkaloids derived from shikimate pathway	0.015903281	17	31	741	1969	Over	M176T147,M139T399,M137T409,M286T813,M341T536,M175T162,M153T540,M373T587,M146T73,M175T234,M136T217,M182T217,M226T168,M329T461,M123T217,M221T91,M138T239,	cpd:C00780,cpd:C16700,cpd:C03765,cpd:C01516,cpd:C04118,cpd:C00417,cpd:C00755,cpd:C16707,cpd:C00026,cpd:C00493,cpd:C03758,cpd:C00082,cpd:C00254,cpd:C02105,cpd:C00180,cpd:C00643,cpd:C00483,	https://www.kegg.jp/pathway/map01063+C00780+C16700+C03765+C01516+C04118+C00417+C00755+C16707+C00026+C00493+C03758+C00082+C00254+C02105+C00180+C00643+C00483+
map00902	Monoterpenoid biosynthesis	0.017168362	6	9	741	1969	Over	M151T616,M137T801,M169T384_2,M314T268,M153T615,M135T696,	cpd:C11383,cpd:C09844,cpd:C20221,cpd:C00341,cpd:C02452,cpd:C09893,	https://www.kegg.jp/pathway/map00902+C11383+C09844+C20221+C00341+C02452+C09893+
map00130	Ubiquinone and other terpenoid-quinone biosynthesis	0.019474006	7	11	741	1969	Over	M131T803,M314T268,M183T216,M226T105,M165T216,M182T217,M169T446,	cpd:C00423,cpd:C00341,cpd:C03672,cpd:C00885,cpd:C00811,cpd:C00082,cpd:C00544,	https://www.kegg.jp/pathway/map00130+C00423+C00341+C03672+C00885+C00811+C00082+C00544+
map00440	Phosphonate and phosphinate metabolism	0.019956852	3	4	741	1969	Over	M140T372,M210T162,M169T162,	cpd:C05682,cpd:C17949,cpd:C05672,	https://www.kegg.jp/pathway/map00440+C05682+C17949+C05672+
map04917	Prolactin signaling pathway	0.030885521	4	6	741	1969	Over	M273T749,M253T740,M136T217,M182T217,	cpd:C00951,cpd:C00468,cpd:C03758,cpd:C00082,	https://www.kegg.jp/pathway/map04917+C00951+C00468+C03758+C00082+
map04976	Bile secretion	0.036378383	5	8	741	1969	Over	M176T147,M162T92,M181T331_1,M146T73,M136T217,	cpd:C00780,cpd:C00318,cpd:C01405,cpd:C00026,cpd:C03758,	https://www.kegg.jp/pathway/map04976+C00780+C00318+C01405+C00026+C03758+
map00940	Phenylpropanoid biosynthesis	0.040085735	15	29	741	1969	Over	M165T480,M121T435,M131T803,M147T559,M179T831,M179T606,M149T467,M133T397,M209T481,M193T423,M135T798_1,M165T216,M182T217,M193T342,M131T835,	cpd:C01772,cpd:C05627,cpd:C00423,cpd:C05851,cpd:C10454,cpd:C10478,cpd:C10452,cpd:C00903,cpd:C05610,cpd:C02325,cpd:C16930,cpd:C00811,cpd:C00082,cpd:C01494,cpd:C05608,	https://www.kegg.jp/pathway/map00940+C01772+C05627+C00423+C05851+C10454+C10478+C10452+C00903+C05610+C02325+C16930+C00811+C00082+C01494+C05608+
map04270	Vascular smooth muscle contraction	0.053164189	2	3	741	1969	Over	M268T286,M352T647,	cpd:C00212,cpd:C01312,	https://www.kegg.jp/pathway/map04270+C00212+C01312+
map00900	Terpenoid backbone biosynthesis	0.053164189	2	3	741	1969	Over	M314T268,M221T798,	cpd:C00341,cpd:C03461,	https://www.kegg.jp/pathway/map00900+C00341+C03461+
map00471	D-Glutamine and D-glutamate metabolism	0.053164189	2	3	741	1969	Over	M147T88,M146T73,	cpd:C00064,cpd:C00026,	https://www.kegg.jp/pathway/map00471+C00064+C00026+
map05032	Morphine addiction	0.053164189	2	3	741	1969	Over	M268T286,M136T217,	cpd:C00212,cpd:C03758,	https://www.kegg.jp/pathway/map05032+C00212+C03758+
map04212	Longevity regulating pathway - worm	0.053164189	2	3	741	1969	Over	M123T154,M227T834,	cpd:C00153,cpd:C03582,	https://www.kegg.jp/pathway/map04212+C00153+C03582+
map00982	Drug metabolism - cytochrome P450	0.053164189	2	3	741	1969	Over	M286T813,M300T636,	cpd:C01516,cpd:C06174,	https://www.kegg.jp/pathway/map00982+C01516+C06174+
map00230	Purine metabolism	0.065451991	8	15	741	1969	Over	M135T302,M284T105,M147T88,M152T314,M346T241,M268T286,M137T164,M126T100_1,	cpd:C00385,cpd:C00387,cpd:C00064,cpd:C00242,cpd:C06194,cpd:C00212,cpd:C00262,cpd:C04051,	https://www.kegg.jp/pathway/map00230+C00385+C00387+C00064+C00242+C06194+C00212+C00262+C04051+
map04728	Dopaminergic synapse	0.069843905	3	5	741	1969	Over	M183T577,M136T217,M182T217,	cpd:C05582,cpd:C03758,cpd:C00082,	https://www.kegg.jp/pathway/map04728+C05582+C03758+C00082+
map05012	Parkinson's disease	0.069843905	3	5	741	1969	Over	M268T286,M136T217,M182T217,	cpd:C00212,cpd:C03758,cpd:C00082,	https://www.kegg.jp/pathway/map05012+C00212+C03758+C00082+
map00980	Metabolism of xenobiotics by cytochrome P450	0.069843905	3	5	741	1969	Over	M145T588,M145T604_1,M162T151,	cpd:C11714,cpd:C11713,cpd:C00745,	https://www.kegg.jp/pathway/map00980+C11714+C11713+C00745+
map00300	Lysine biosynthesis	0.074798426	5	9	741	1969	Over	M188T173,M277T698,M146T73,M172T296,M190T334,	cpd:C20258,cpd:C00449,cpd:C00026,cpd:C03972,cpd:C00666,	https://www.kegg.jp/pathway/map00300+C20258+C00449+C00026+C03972+C00666+
map00380	Tryptophan metabolism	0.09300444	9	18	741	1969	Over	M176T147,M174T271,M176T546,M166T386,M190T348,M110T516,M144T433,M154T302,M221T91,	cpd:C00780,cpd:C05635,cpd:C00954,cpd:C05653,cpd:C01717,cpd:C01987,cpd:C00955,cpd:C00632,cpd:C00643,	https://www.kegg.jp/pathway/map00380+C00780+C05635+C00954+C05653+C01717+C01987+C00955+C00632+C00643+
map00623	Toluene degradation	0.138744828	4	8	741	1969	Over	M137T100,M109T470,M123T217,M109T587,	cpd:C00587,cpd:C01468,cpd:C00180,cpd:C01467,	https://www.kegg.jp/pathway/map00623+C00587+C01468+C00180+C01467+
map04022	cGMP-PKG signaling pathway	0.141507389	1	2	741	1969	Over	M268T286,	cpd:C00212,	https://www.kegg.jp/pathway/map04022+C00212+
map00791	Atrazine degradation	0.141507389	1	2	741	1969	Over	M127T428,	cpd:C08737,	https://www.kegg.jp/pathway/map00791+C08737+
map00910	Nitrogen metabolism	0.141507389	1	2	741	1969	Over	M147T88,	cpd:C00064,	https://www.kegg.jp/pathway/map00910+C00064+
map04915	Estrogen signaling pathway	0.141507389	1	2	741	1969	Over	M273T749,	cpd:C00951,	https://www.kegg.jp/pathway/map04915+C00951+
map04971	Gastric acid secretion	0.141507389	1	2	741	1969	Over	M112T359,	cpd:C00388,	https://www.kegg.jp/pathway/map04971+C00388+
map04724	Glutamatergic synapse	0.141507389	1	2	741	1969	Over	M147T88,	cpd:C00064,	https://www.kegg.jp/pathway/map04724+C00064+
map00472	D-Arginine and D-ornithine metabolism	0.141507389	1	2	741	1969	Over	M133T584,	cpd:C03943,	https://www.kegg.jp/pathway/map00472+C03943+
map05215	Prostate cancer	0.141507389	1	2	741	1969	Over	M273T749,	cpd:C00951,	https://www.kegg.jp/pathway/map05215+C00951+
map00281	Geraniol degradation	0.141507389	1	2	741	1969	Over	M151T440,	cpd:C16461,	https://www.kegg.jp/pathway/map00281+C16461+
map00942	Anthocyanin biosynthesis	0.147760674	3	6	741	1969	Over	M271T555,M449T412,M535T446,	cpd:C05904,cpd:C08604,cpd:C12643,	https://www.kegg.jp/pathway/map00942+C05904+C08604+C12643+
map05034	Alcoholism	0.147760674	3	6	741	1969	Over	M268T286,M136T217,M182T217,	cpd:C00212,cpd:C03758,cpd:C00082,	https://www.kegg.jp/pathway/map05034+C00212+C03758+C00082+
map00622	Xylene degradation	0.147760674	3	6	741	1969	Over	M107T440,M123T675,M121T240,	cpd:C07212,cpd:C06757,cpd:C06758,	https://www.kegg.jp/pathway/map00622+C07212+C06757+C06758+
map00730	Thiamine metabolism	0.1527862	2	4	741	1969	Over	M144T327,M182T217,	cpd:C04294,cpd:C00082,	https://www.kegg.jp/pathway/map00730+C04294+C00082+
map00965	Betalain biosynthesis	0.1527862	2	4	741	1969	Over	M136T217,M182T217,	cpd:C03758,cpd:C00082,	https://www.kegg.jp/pathway/map00965+C03758+C00082+
map00943	Isoflavonoid biosynthesis	0.1527862	2	4	741	1969	Over	M417T671,M285T780,	cpd:C10216,cpd:C00814,	https://www.kegg.jp/pathway/map00943+C10216+C00814+
map04913	Ovarian steroidogenesis	0.1527862	2	4	741	1969	Over	M273T749,M253T740,	cpd:C00951,cpd:C00468,	https://www.kegg.jp/pathway/map04913+C00951+C00468+
map04540	Gap junction	0.1527862	2	4	741	1969	Over	M176T147,M136T217,	cpd:C00780,cpd:C03758,	https://www.kegg.jp/pathway/map04540+C00780+C03758+
map00401	Novobiocin biosynthesis	0.1527862	2	4	741	1969	Over	M182T217,M226T168,	cpd:C00082,cpd:C00254,	https://www.kegg.jp/pathway/map00401+C00082+C00254+
map04964	Proximal tubule bicarbonate reclamation	0.1527862	2	4	741	1969	Over	M147T88,M146T73,	cpd:C00064,cpd:C00026,	https://www.kegg.jp/pathway/map04964+C00064+C00026+
map04024	cAMP signaling pathway	0.21867783	4	9	741	1969	Over	M176T147,M268T286,M352T647,M136T217,	cpd:C00780,cpd:C00212,cpd:C01312,cpd:C03758,	https://www.kegg.jp/pathway/map04024+C00780+C00212+C01312+C03758+
map00460	Cyanoamino acid metabolism	0.21867783	4	9	741	1969	Over	M200T427,M295T599,M133T86,M182T217,	cpd:C06114,cpd:C00844,cpd:C00152,cpd:C00082,	https://www.kegg.jp/pathway/map00460+C06114+C00844+C00152+C00082+
map00340	Histidine metabolism	0.21867783	4	9	741	1969	Over	M154T101,M169T377,M112T359,M146T73,	cpd:C05135,cpd:C01152,cpd:C00388,cpd:C00026,	https://www.kegg.jp/pathway/map00340+C05135+C01152+C00388+C00026+
map04080	Neuroactive ligand-receptor interaction	0.219595936	7	16	741	1969	Over	M176T147,M286T813,M268T286,M112T359,M352T647,M136T217,M138T239,	cpd:C00780,cpd:C01516,cpd:C00212,cpd:C00388,cpd:C01312,cpd:C03758,cpd:C00483,	https://www.kegg.jp/pathway/map04080+C00780+C01516+C00212+C00388+C01312+C03758+C00483+
map01065	Biosynthesis of alkaloids derived from histidine and purine	0.24448113	6	14	741	1969	Over	M135T302,M175T162,M132T243_2,M209T350,M112T359,M146T73,	cpd:C00385,cpd:C00417,cpd:C00123,cpd:C07474,cpd:C00388,cpd:C00026,	https://www.kegg.jp/pathway/map01065+C00385+C00417+C00123+C07474+C00388+C00026+
map00944	Flavone and flavonol biosynthesis	0.24448113	6	14	741	1969	Over	M287T642,M551T520,M595T443_1,M301T563,M287T699,M301T704,	cpd:C01514,cpd:C12638,cpd:C04199,cpd:C04293,cpd:C05903,cpd:C10098,	https://www.kegg.jp/pathway/map00944+C01514+C12638+C04199+C04293+C05903+C10098+
map04721	Synaptic vesicle cycle	0.245087173	3	7	741	1969	Over	M176T147,M112T359,M136T217,	cpd:C00780,cpd:C00388,cpd:C03758,	https://www.kegg.jp/pathway/map04721+C00780+C00388+C03758+
map01061	Biosynthesis of phenylpropanoids	0.246821831	15	36	741	1969	Over	M259T720,M175T162,M209T481,M153T540,M193T423,M287T699,M227T834,M226T105,M146T73,M175T234,M165T216,M226T168,M193T342,M131T835,M285T780,	cpd:C09980,cpd:C00417,cpd:C05610,cpd:C00755,cpd:C02325,cpd:C05903,cpd:C03582,cpd:C00885,cpd:C00026,cpd:C00493,cpd:C00811,cpd:C00254,cpd:C01494,cpd:C05608,cpd:C00814,	https://www.kegg.jp/pathway/map01061+C09980+C00417+C05610+C00755+C02325+C05903+C03582+C00885+C00026+C00493+C00811+C00254+C01494+C05608+C00814+
map01070	Biosynthesis of plant hormones	0.257145977	8	19	741	1969	Over	M131T803,M399T426,M314T268,M176T546,M175T162,M226T105,M146T73,M175T234,	cpd:C00423,cpd:C00019,cpd:C00341,cpd:C00954,cpd:C00417,cpd:C00885,cpd:C00026,cpd:C00493,	https://www.kegg.jp/pathway/map01070+C00423+C00019+C00341+C00954+C00417+C00885+C00026+C00493+
map05200	Pathways in cancer	0.277199643	2	5	741	1969	Over	M300T599,M273T749,	cpd:C00777,cpd:C00951,	https://www.kegg.jp/pathway/map05200+C00777+C00951+
map05030	Cocaine addiction	0.277199643	2	5	741	1969	Over	M136T217,M182T217,	cpd:C03758,cpd:C00082,	https://www.kegg.jp/pathway/map05030+C03758+C00082+
map00660	C5-Branched dibasic acid metabolism	0.277199643	2	5	741	1969	Over	M175T162,M146T73,	cpd:C00417,cpd:C00026,	https://www.kegg.jp/pathway/map00660+C00417+C00026+
map00906	Carotenoid biosynthesis	0.277199643	2	5	741	1969	Over	M251T591,M249T773,	cpd:C13456,cpd:C13455,	https://www.kegg.jp/pathway/map00906+C13456+C13455+
map05031	Amphetamine addiction	0.277199643	2	5	741	1969	Over	M136T217,M182T217,	cpd:C03758,cpd:C00082,	https://www.kegg.jp/pathway/map05031+C03758+C00082+
map00562	Inositol phosphate metabolism	0.277199643	2	5	741	1969	Over	M161T448,M180T439,	cpd:C04287,cpd:C06153,	https://www.kegg.jp/pathway/map00562+C04287+C06153+
map04727	GABAergic synapse	0.277199643	2	5	741	1969	Over	M147T88,M146T73,	cpd:C00064,cpd:C00026,	https://www.kegg.jp/pathway/map04727+C00064+C00026+
map01110	Biosynthesis of secondary metabolites	0.290708193	61	155	741	1969	Over	M165T480,M131T803,M151T616,M188T173,M399T426,M277T698,M135T302,M137T801,M147T559,M169T384_2,M113T484,M314T268,M287T642,M137T409,M286T813,M341T536,M277T710,M130T147,M249T773,M271T555,M175T162,M233T615,M133T397,M209T481,M153T540,M183T216,M295T599,M174T517,M132T243_2,M193T423,M131T153,M287T699,M209T350,M153T421,M227T834,M180T432,M112T359,M175T163,M226T105,M373T587,M146T73,M223T324,M175T234,M293T836,…	cpd:C01772,cpd:C00423,cpd:C11383,cpd:C20258,cpd:C00019,cpd:C00449,cpd:C00385,cpd:C09844,cpd:C05851,cpd:C20221,cpd:C00233,cpd:C00341,cpd:C01514,cpd:C03765,cpd:C01516,cpd:C04118,cpd:C16300,cpd:C00408,cpd:C13455,cpd:C05904,cpd:C00417,cpd:C09382,cpd:C00903,cpd:C05610,cpd:C00755,cpd:C03672,cpd:C00844,cpd:C01250,cpd:C00123,cpd:C02325,cpd:C01165,cpd:C05903,cpd:C07474,cpd:C04043,cpd:C03582,cpd:C17235,cpd…	https://www.kegg.jp/pathway/map01110+C01772+C00423+C11383+C20258+C00019+C00449+C00385+C09844+C05851+C20221+C00233+C00341+C01514+C03765+C01516+C04118+C16300+C00408+C13455+C05904+C00417+C09382+C00903+C05610+C00755+C03672+C00844+C01250+C00123+C02325+C01165+C05903+C07474+C04043+C03582+C17235+C00388+C00437+C00885+C16707+C00026+C02291+C00493+C01226+C00152+C03758+C02452+C00811+C00082+C03972+C00254+C0066…
map00350	Tyrosine metabolism	0.29261591	13	32	741	1969	Over	M183T577,M121T371,M137T409,M166T470,M167T562,M148T143,M183T216,M153T421,M136T217,M165T216,M182T217,M169T446,M138T239,	cpd:C05582,cpd:C06044,cpd:C03765,cpd:C05589,cpd:C05594,cpd:C06199,cpd:C03672,cpd:C04043,cpd:C03758,cpd:C00811,cpd:C00082,cpd:C00544,cpd:C00483,	https://www.kegg.jp/pathway/map00350+C05582+C06044+C03765+C05589+C05594+C06199+C03672+C04043+C03758+C00811+C00082+C00544+C00483+
map00720	Carbon fixation pathways in prokaryotes	0.30852905	4	10	741	1969	Over	M175T162,M457T580,M146T73,M459T454,	cpd:C00417,cpd:C00445,cpd:C00026,cpd:C00440,	https://www.kegg.jp/pathway/map00720+C00417+C00445+C00026+C00440+
map00261	Monobactam biosynthesis	0.30852905	4	10	741	1969	Over	M188T173,M399T426,M182T217,M172T296,	cpd:C20258,cpd:C00019,cpd:C00082,cpd:C03972,	https://www.kegg.jp/pathway/map00261+C20258+C00019+C00082+C03972+
map00220	Arginine biosynthesis	0.30852905	4	10	741	1969	Over	M147T88,M174T517,M175T163,M146T73,	cpd:C00064,cpd:C01250,cpd:C00437,cpd:C00026,	https://www.kegg.jp/pathway/map00220+C00064+C01250+C00437+C00026+
map00966	Glucosinolate biosynthesis	0.30852905	4	10	741	1969	Over	M113T484,M132T243_2,M180T432,M182T217,	cpd:C00233,cpd:C00123,cpd:C17235,cpd:C00082,	https://www.kegg.jp/pathway/map00966+C00233+C00123+C17235+C00082+
map04923	Regulation of lipolysis in adipocytes	0.318193788	1	3	741	1969	Under	M268T286,	cpd:C00212,	https://www.kegg.jp/pathway/map04923+C00212+
map02030	Bacterial chemotaxis	0.318193788	1	3	741	1969	Under	M150T319,	cpd:C00121,	https://www.kegg.jp/pathway/map02030+C00121+
map04122	Sulfur relay system	0.318193788	1	3	741	1969	Under	M399T426,	cpd:C00019,	https://www.kegg.jp/pathway/map04122+C00019+
map01053	Biosynthesis of siderophore group nonribosomal peptides	0.318193788	1	3	741	1969	Under	M226T105,	cpd:C00885,	https://www.kegg.jp/pathway/map01053+C00885+
map00365	Furfural degradation	0.318193788	1	3	741	1969	Under	M146T73,	cpd:C00026,	https://www.kegg.jp/pathway/map00365+C00026+
map01523	Antifolate resistance	0.318193788	1	3	741	1969	Under	M459T454,	cpd:C00440,	https://www.kegg.jp/pathway/map01523+C00440+
map00930	Caprolactam degradation	0.318193788	1	3	741	1969	Under	M100T374_2,	cpd:C00571,	https://www.kegg.jp/pathway/map00930+C00571+
map00363	Bisphenol degradation	0.318193788	1	3	741	1969	Under	M229T582,	cpd:C13624,	https://www.kegg.jp/pathway/map00363+C13624+
map04924	Renin secretion	0.318193788	1	3	741	1969	Under	M268T286,	cpd:C00212,	https://www.kegg.jp/pathway/map04924+C00212+
map00627	Aminobenzoate degradation	0.320885542	8	20	741	1969	Over	M110T154,M135T431,M152T400,M153T540,M110T516,M123T217,M154T302,M122T79,	cpd:C02372,cpd:C01983,cpd:C07301,cpd:C00755,cpd:C01987,cpd:C00180,cpd:C00632,cpd:C09815,	https://www.kegg.jp/pathway/map00627+C02372+C01983+C07301+C00755+C01987+C00180+C00632+C09815+
map01066	Biosynthesis of alkaloids derived from terpenoid and polyketide	0.351429519	3	8	741	1969	Under	M314T268,M175T162,M146T73,	cpd:C00341,cpd:C00417,cpd:C00026,	https://www.kegg.jp/pathway/map01066+C00341+C00417+C00026+
map00140	Steroid hormone biosynthesis	0.351429519	3	8	741	1969	Under	M273T749,M253T740,M283T753,	cpd:C00951,cpd:C00468,cpd:C05285,	https://www.kegg.jp/pathway/map00140+C00951+C00468+C05285+
map00400	Phenylalanine, tyrosine and tryptophan biosynthesis	0.356413335	5	13	741	1969	Over	M137T100,M180T432,M175T234,M182T217,M226T168,	cpd:C00587,cpd:C17235,cpd:C00493,cpd:C00082,cpd:C00254,	https://www.kegg.jp/pathway/map00400+C00587+C17235+C00493+C00082+C00254+
map01220	Degradation of aromatic compounds	0.37281616	12	31	741	1969	Over	M147T480,M131T803,M107T440,M137T100,M123T675,M123T452,M109T470,M163T327,M165T216,M121T240,M123T217,M109T587,	cpd:C12621,cpd:C00423,cpd:C07212,cpd:C00587,cpd:C06757,cpd:C11348,cpd:C01468,cpd:C04314,cpd:C00811,cpd:C06758,cpd:C00180,cpd:C01467,	https://www.kegg.jp/pathway/map01220+C12621+C00423+C07212+C00587+C06757+C11348+C01468+C04314+C00811+C06758+C00180+C01467+
map00240	Pyrimidine metabolism	0.394757836	6	16	741	1969	Under	M127T345,M112T100_1,M147T88,M243T345,M128T681,M227T458,	cpd:C00178,cpd:C00380,cpd:C00064,cpd:C00214,cpd:C21028,cpd:C00881,	https://www.kegg.jp/pathway/map00240+C00178+C00380+C00064+C00214+C21028+C00881+
map01060	Biosynthesis of plant secondary metabolites	0.398022044	18	47	741	1969	Over	M131T803,M399T426,M135T302,M147T88,M314T268,M137T409,M130T147,M175T162,M133T397,M132T243_2,M146T73,M175T234,M133T86,M136T217,M182T217,M226T168,M280T764,M138T239,	cpd:C00423,cpd:C00019,cpd:C00385,cpd:C00064,cpd:C00341,cpd:C03765,cpd:C00408,cpd:C00417,cpd:C00903,cpd:C00123,cpd:C00026,cpd:C00493,cpd:C00152,cpd:C03758,cpd:C00082,cpd:C00254,cpd:C01595,cpd:C00483,	https://www.kegg.jp/pathway/map01060+C00423+C00019+C00385+C00064+C00341+C03765+C00408+C00417+C00903+C00123+C00026+C00493+C00152+C03758+C00082+C00254+C01595+C00483+
map01230	Biosynthesis of amino acids	0.398022044	18	47	741	1969	Over	M188T173,M399T426,M277T698,M147T88,M113T484,M118T371,M174T517,M132T243_2,M131T153,M175T163,M146T73,M223T324,M175T234,M133T86,M182T217,M172T296,M226T168,M190T334,	cpd:C20258,cpd:C00019,cpd:C00449,cpd:C00064,cpd:C00233,cpd:C03283,cpd:C01250,cpd:C00123,cpd:C01165,cpd:C00437,cpd:C00026,cpd:C02291,cpd:C00493,cpd:C00152,cpd:C00082,cpd:C03972,cpd:C00254,cpd:C00666,	https://www.kegg.jp/pathway/map01230+C20258+C00019+C00449+C00064+C00233+C03283+C01250+C00123+C01165+C00437+C00026+C02291+C00493+C00152+C00082+C03972+C00254+C00666+
map00908	Zeatin biosynthesis	0.406638612	2	6	741	1969	Under	M399T426,M85T358,	cpd:C00019,cpd:C07330,	https://www.kegg.jp/pathway/map00908+C00019+C07330+
map01210	2-Oxocarboxylic acid metabolism	0.478098933	9	25	741	1969	Under	M113T484,M118T371,M175T162,M174T517,M132T243_2,M180T432,M175T163,M146T73,M182T217,	cpd:C00233,cpd:C03283,cpd:C00417,cpd:C01250,cpd:C00123,cpd:C17235,cpd:C00437,cpd:C00026,cpd:C00082,	https://www.kegg.jp/pathway/map01210+C00233+C03283+C00417+C01250+C00123+C17235+C00437+C00026+C00082+
map01100	Metabolic pathways	0.481494281	92	245	741	1969	Under	M300T599,M131T803,M351T684,M176T147,M183T577,M229T582,M188T173,M399T426,M277T698,M153T797,M107T440,M127T345,M112T100_1,M184T88,M135T302,M144T327,M284T105,M147T88,M174T271,M161T448,M243T345,M113T484,M152T314,M295T820,M314T268,M123T675,M128T681,M176T546,M287T642,M118T371,M286T813,M314T100,M179T603,M130T147,M166T470,M273T749,M123T452,M160T422,M249T773,M271T555,M175T162,M384T824,M123T154,M152T439_1,M…	cpd:C00777,cpd:C00423,cpd:C05956,cpd:C00780,cpd:C05582,cpd:C13624,cpd:C20258,cpd:C00019,cpd:C00449,cpd:C00379,cpd:C07212,cpd:C00178,cpd:C00380,cpd:C00588,cpd:C00385,cpd:C04294,cpd:C00387,cpd:C00064,cpd:C05635,cpd:C04287,cpd:C00214,cpd:C00233,cpd:C00242,cpd:C04717,cpd:C00341,cpd:C06757,cpd:C21028,cpd:C00954,cpd:C01514,cpd:C03283,cpd:C01516,cpd:C00921,cpd:C16675,cpd:C00408,cpd:C05589,cpd:C00951,cpd…	https://www.kegg.jp/pathway/map01100+C00777+C00423+C05956+C00780+C05582+C13624+C20258+C00019+C00449+C00379+C07212+C00178+C00380+C00588+C00385+C04294+C00387+C00064+C05635+C04287+C00214+C00233+C00242+C04717+C00341+C06757+C21028+C00954+C01514+C03283+C01516+C00921+C16675+C00408+C05589+C00951+C11348+C06442+C13455+C05904+C00417+C01164+C00153+C00532+C05594+C01468+C00903+C05610+C00755+C01250+C00123+C0232…
map04066	HIF-1 signaling pathway	0.483601376	1	4	741	1969	Under	M146T73,	cpd:C00026,	https://www.kegg.jp/pathway/map04066+C00026+
map00621	Dioxin degradation	0.483601376	1	4	741	1969	Under	M123T217,	cpd:C00180,	https://www.kegg.jp/pathway/map00621+C00180+
map01055	Biosynthesis of vancomycin group antibiotics	0.483601376	1	4	741	1969	Under	M182T217,	cpd:C00082,	https://www.kegg.jp/pathway/map01055+C00082+
map05033	Nicotine addiction	0.483601376	1	4	741	1969	Under	M162T151,	cpd:C00745,	https://www.kegg.jp/pathway/map05033+C00745+
map04071	Sphingolipid signaling pathway	0.483601376	1	4	741	1969	Under	M268T286,	cpd:C00212,	https://www.kegg.jp/pathway/map04071+C00212+
map00564	Glycerophospholipid metabolism	0.483601376	1	4	741	1969	Under	M184T88,	cpd:C00588,	https://www.kegg.jp/pathway/map00564+C00588+
map00600	Sphingolipid metabolism	0.483601376	1	4	741	1969	Under	M318T778,	cpd:C12144,	https://www.kegg.jp/pathway/map00600+C12144+
map00280	Valine, leucine and isoleucine degradation	0.52780219	2	7	741	1969	Under	M113T484,M132T243_2,	cpd:C00233,cpd:C00123,	https://www.kegg.jp/pathway/map00280+C00233+C00123+
map00030	Pentose phosphate pathway	0.52780219	2	7	741	1969	Under	M195T534,M150T319,	cpd:C03752,cpd:C00121,	https://www.kegg.jp/pathway/map00030+C03752+C00121+
map00524	Neomycin, kanamycin and gentamicin biosynthesis	0.52780219	2	7	741	1969	Under	M163T454,M482T530,	cpd:C02627,cpd:C20509,	https://www.kegg.jp/pathway/map00524+C02627+C20509+
map00020	Citrate cycle (TCA cycle)	0.52780219	2	7	741	1969	Under	M175T162,M146T73,	cpd:C00417,cpd:C00026,	https://www.kegg.jp/pathway/map00020+C00417+C00026+
map00960	Tropane, piperidine and pyridine alkaloid biosynthesis	0.557032084	3	10	741	1969	Under	M130T147,M86T242,M162T151,	cpd:C00408,cpd:C01746,cpd:C00745,	https://www.kegg.jp/pathway/map00960+C00408+C01746+C00745+
map00941	Flavonoid biosynthesis	0.579517335	4	13	741	1969	Under	M287T642,M271T555,M287T699,M257T783,	cpd:C01514,cpd:C05904,cpd:C05903,cpd:C09827,	https://www.kegg.jp/pathway/map00941+C01514+C05904+C05903+C09827+
map00430	Taurine and hypotaurine metabolism	0.621202531	1	5	741	1969	Under	M146T73,	cpd:C00026,	https://www.kegg.jp/pathway/map00430+C00026+
map00945	Stilbenoid, diarylheptanoid and gingerol biosynthesis	0.621202531	1	5	741	1969	Under	M227T834,	cpd:C03582,	https://www.kegg.jp/pathway/map00945+C03582+
map04075	Plant hormone signal transduction	0.621202531	1	5	741	1969	Under	M176T546,	cpd:C00954,	https://www.kegg.jp/pathway/map04075+C00954+
map00332	Carbapenem biosynthesis	0.621202531	1	5	741	1969	Under	M131T153,	cpd:C01165,	https://www.kegg.jp/pathway/map00332+C01165+
map00232	Caffeine metabolism	0.621202531	1	5	741	1969	Under	M135T302,	cpd:C00385,	https://www.kegg.jp/pathway/map00232+C00385+
map01040	Biosynthesis of unsaturated fatty acids	0.621202531	1	5	741	1969	Under	M280T764,	cpd:C01595,	https://www.kegg.jp/pathway/map01040+C01595+
map00592	alpha-Linolenic acid metabolism	0.633625793	2	8	741	1969	Under	M277T710,M293T836,	cpd:C16300,cpd:C01226,	https://www.kegg.jp/pathway/map00592+C16300+C01226+
map00624	Polycyclic aromatic hydrocarbon degradation	0.633625793	2	8	741	1969	Under	M237T426,M137T100,	cpd:C18249,cpd:C00587,	https://www.kegg.jp/pathway/map00624+C18249+C00587+
map00591	Linoleic acid metabolism	0.633625793	2	8	741	1969	Under	M295T820,M280T764,	cpd:C04717,cpd:C01595,	https://www.kegg.jp/pathway/map00591+C04717+C01595+
map01062	Biosynthesis of terpenoids and steroids	0.645611012	3	11	741	1969	Under	M314T268,M175T162,M146T73,	cpd:C00341,cpd:C00417,cpd:C00026,	https://www.kegg.jp/pathway/map01062+C00341+C00417+C00026+
map00630	Glyoxylate and dicarboxylate metabolism	0.645611012	3	11	741	1969	Under	M147T88,M175T162,M146T73,	cpd:C00064,cpd:C00417,cpd:C00026,	https://www.kegg.jp/pathway/map00630+C00064+C00417+C00026+
map00260	Glycine, serine and threonine metabolism	0.656825583	4	14	741	1969	Under	M118T371,M160T422,M118T348_1,M223T324,	cpd:C03283,cpd:C06442,cpd:C00719,cpd:C02291,	https://www.kegg.jp/pathway/map00260+C03283+C06442+C00719+C02291+
map00330	Arginine and proline metabolism	0.667288814	5	17	741	1969	Under	M399T426,M132T89,M259T234,M131T153,M276T325,	cpd:C00019,cpd:C03440,cpd:C05939,cpd:C01165,cpd:C04498,	https://www.kegg.jp/pathway/map00330+C00019+C03440+C05939+C01165+C04498+
map01120	Microbial metabolism in diverse environments	0.681723369	40	114	741	1969	Under	M169T580,M147T480,M165T480,M195T534,M131T803,M237T426,M229T582,M188T173,M107T440,M110T154,M137T100,M135T302,M147T88,M161T448,M135T431,M152T400,M123T675,M100T374_2,M118T371,M123T452,M160T422,M140T372,M175T162,M109T470,M153T540,M180T439,M457T580,M163T327,M110T516,M146T73,M459T454,M172T296,M121T240,M169T446,M127T428,M190T334,M123T217,M154T302,M122T79,M109T587,	cpd:C05343,cpd:C12621,cpd:C01772,cpd:C03752,cpd:C00423,cpd:C18249,cpd:C13624,cpd:C20258,cpd:C07212,cpd:C02372,cpd:C00587,cpd:C00385,cpd:C00064,cpd:C04287,cpd:C01983,cpd:C07301,cpd:C06757,cpd:C00571,cpd:C03283,cpd:C11348,cpd:C06442,cpd:C05682,cpd:C00417,cpd:C01468,cpd:C00755,cpd:C06153,cpd:C00445,cpd:C04314,cpd:C01987,cpd:C00026,cpd:C00440,cpd:C03972,cpd:C06758,cpd:C00544,cpd:C08737,cpd:C00666,cpd…	https://www.kegg.jp/pathway/map01120+C05343+C12621+C01772+C03752+C00423+C18249+C13624+C20258+C07212+C02372+C00587+C00385+C00064+C04287+C01983+C07301+C06757+C00571+C03283+C11348+C06442+C05682+C00417+C01468+C00755+C06153+C00445+C04314+C01987+C00026+C00440+C03972+C06758+C00544+C08737+C00666+C00180+C00632+C09815+C01467+
map04974	Protein digestion and absorption	0.694957949	8	26	741	1969	Under	M147T88,M109T470,M86T242,M132T243_2,M112T359,M133T86,M182T217,M138T239,	cpd:C00064,cpd:C01468,cpd:C01746,cpd:C00123,cpd:C00388,cpd:C00152,cpd:C00082,cpd:C00483,	https://www.kegg.jp/pathway/map04974+C00064+C01468+C01746+C00123+C00388+C00152+C00082+C00483+
map00360	Phenylalanine metabolism	0.694957949	8	26	741	1969	Under	M147T480,M165T480,M131T803,M153T540,M105T387,M165T216,M182T217,M123T217,	cpd:C12621,cpd:C01772,cpd:C00423,cpd:C00755,cpd:C05853,cpd:C00811,cpd:C00082,cpd:C00180,	https://www.kegg.jp/pathway/map00360+C12621+C01772+C00423+C00755+C05853+C00811+C00082+C00180+
map00040	Pentose and glucuronate interconversions	0.721562466	3	12	741	1969	Under	M153T797,M152T439_1,M146T73,	cpd:C00379,cpd:C00532,cpd:C00026,	https://www.kegg.jp/pathway/map00040+C00379+C00532+C00026+
map00250	Alanine, aspartate and glutamate metabolism	0.721562466	3	12	741	1969	Under	M147T88,M146T73,M133T86,	cpd:C00064,cpd:C00026,cpd:C00152,	https://www.kegg.jp/pathway/map00250+C00064+C00026+C00152+
map00290	Valine, leucine and isoleucine biosynthesis	0.721623254	2	9	741	1969	Under	M113T484,M132T243_2,	cpd:C00233,cpd:C00123,	https://www.kegg.jp/pathway/map00290+C00233+C00123+
map00626	Naphthalene degradation	0.728484491	1	6	741	1969	Under	M163T327,	cpd:C04314,	https://www.kegg.jp/pathway/map00626+C04314+
map00520	Amino sugar and nucleotide sugar metabolism	0.728484491	1	6	741	1969	Under	M276T347,	cpd:C02713,	https://www.kegg.jp/pathway/map00520+C02713+
map00270	Cysteine and methionine metabolism	0.784693635	3	13	741	1969	Under	M399T426,M166T91,M223T324,	cpd:C00019,cpd:C02989,cpd:C02291,	https://www.kegg.jp/pathway/map00270+C00019+C02989+C02291+
map00643	Styrene degradation	0.808757411	1	7	741	1969	Under	M169T446,	cpd:C00544,	https://www.kegg.jp/pathway/map00643+C00544+
map00970	Aminoacyl-tRNA biosynthesis	0.829334735	4	17	741	1969	Under	M147T88,M132T243_2,M133T86,M182T217,	cpd:C00064,cpd:C00123,cpd:C00152,cpd:C00082,	https://www.kegg.jp/pathway/map00970+C00064+C00123+C00152+C00082+
map01130	Biosynthesis of antibiotics	0.832685993	22	70	741	1969	Under	M151T440,M188T173,M399T426,M277T698,M314T268,M175T162,M210T162,M182T556,M174T517,M131T153,M175T163,M226T105,M146T73,M223T324,M221T798,M163T454,M175T234,M182T217,M172T296,M226T168,M190T334,M482T530,	cpd:C16461,cpd:C20258,cpd:C00019,cpd:C00449,cpd:C00341,cpd:C00417,cpd:C17949,cpd:C21308,cpd:C01250,cpd:C01165,cpd:C00437,cpd:C00885,cpd:C00026,cpd:C02291,cpd:C03461,cpd:C02627,cpd:C00493,cpd:C00082,cpd:C03972,cpd:C00254,cpd:C00666,cpd:C20509,	https://www.kegg.jp/pathway/map01130+C16461+C20258+C00019+C00449+C00341+C00417+C17949+C21308+C01250+C01165+C00437+C00885+C00026+C02291+C03461+C02627+C00493+C00082+C03972+C00254+C00666+C20509+
map04978	Mineral absorption	0.835840856	3	14	741	1969	Under	M147T88,M132T243_2,M133T86,	cpd:C00064,cpd:C00123,cpd:C00152,	https://www.kegg.jp/pathway/map04978+C00064+C00123+C00152+
map00310	Lysine degradation	0.835840856	3	14	741	1969	Under	M277T698,M130T147,M219T361,	cpd:C00449,cpd:C00408,cpd:C04020,	https://www.kegg.jp/pathway/map00310+C00449+C00408+C04020+
map00680	Methane metabolism	0.84711907	2	11	741	1969	Under	M182T217,M138T239,	cpd:C00082,cpd:C00483,	https://www.kegg.jp/pathway/map00680+C00082+C00483+
map00362	Benzoate degradation	0.84711907	2	11	741	1969	Under	M137T100,M123T217,	cpd:C00587,cpd:C00180,	https://www.kegg.jp/pathway/map00362+C00587+C00180+
map04977	Vitamin digestion and absorption	0.867134618	1	8	741	1969	Under	M123T154,	cpd:C00153,	https://www.kegg.jp/pathway/map04977+C00153+
map00410	beta-Alanine metabolism	0.867134618	1	8	741	1969	Under	M217T334,	cpd:C05341,	https://www.kegg.jp/pathway/map00410+C05341+
map00920	Sulfur metabolism	0.867134618	1	8	741	1969	Under	M95T359,	cpd:C11142,	https://www.kegg.jp/pathway/map00920+C11142+
map00053	Ascorbate and aldarate metabolism	0.867134618	1	8	741	1969	Under	M146T73,	cpd:C00026,	https://www.kegg.jp/pathway/map00053+C00026+
map04922	Glucagon signaling pathway	0.867134618	1	8	741	1969	Under	M146T73,	cpd:C00026,	https://www.kegg.jp/pathway/map04922+C00026+
map00051	Fructose and mannose metabolism	0.867134618	1	8	741	1969	Under	M181T803,	cpd:C00247,	https://www.kegg.jp/pathway/map00051+C00247+
map01064	Biosynthesis of alkaloids derived from ornithine, lysine and nicotinic acid	0.868160366	4	18	741	1969	Under	M130T147,M175T162,M146T73,M162T151,	cpd:C00408,cpd:C00417,cpd:C00026,cpd:C00745,	https://www.kegg.jp/pathway/map01064+C00408+C00417+C00026+C00745+
map04742	Taste transduction	0.888971271	2	12	741	1969	Under	M176T147,M277T505,	cpd:C00780,cpd:C11045,	https://www.kegg.jp/pathway/map04742+C00780+C11045+
map05230	Central carbon metabolism in cancer	0.917377313	5	23	741	1969	Under	M147T88,M132T243_2,M146T73,M133T86,M182T217,	cpd:C00064,cpd:C00123,cpd:C00026,cpd:C00152,cpd:C00082,	https://www.kegg.jp/pathway/map05230+C00064+C00123+C00026+C00152+C00082+
map00650	Butanoate metabolism	0.958007582	1	11	741	1969	Under	M146T73,	cpd:C00026,	https://www.kegg.jp/pathway/map00650+C00026+
map02060	Phosphotransferase system (PTS)	0.959996323	2	15	741	1969	Under	M195T534,M276T347,	cpd:C03752,cpd:C02713,	https://www.kegg.jp/pathway/map02060+C03752+C02713+
map01200	Carbon metabolism	0.96411037	3	19	741	1969	Under	M457T580,M146T73,M459T454,	cpd:C00445,cpd:C00026,cpd:C00440,	https://www.kegg.jp/pathway/map01200+C00445+C00026+C00440+
map00760	Nicotinate and nicotinamide metabolism	0.971814844	1	12	741	1969	Under	M123T154,	cpd:C00153,	https://www.kegg.jp/pathway/map00760+C00153+
map02020	Two-component system	0.971814844	1	12	741	1969	Under	M147T88,	cpd:C00064,	https://www.kegg.jp/pathway/map02020+C00064+
map02010	ABC transporters	0.987030569	6	33	741	1969	Under	M153T797,M147T88,M177T150,M132T243_2,M150T319,M118T348_1,	cpd:C00379,cpd:C00064,cpd:C03619,cpd:C00123,cpd:C00121,cpd:C00719,	https://www.kegg.jp/pathway/map02010+C00379+C00064+C03619+C00123+C00121+C00719+
Appendix 3��Z.vs.Q_neg_kegg_enri
MapID	MapTitle	Pvalue	x	y	n	N	EnrichDirect	MetaIDs	kegg_cpd_id	KEGG_link
map04932	Non-alcoholic fatty liver disease (NAFLD)	0	1	1	510	1897	Over	M180T203,	cpd:C00031,	https://www.kegg.jp/pathway/map04932+C00031+
map07110	Benzoic acid family	0	1	1	510	1897	Over	M137T433,	cpd:C00156,	https://www.kegg.jp/pathway/map07110+C00156+
map04740	Olfactory transduction	0	1	1	510	1897	Over	M344T201,	cpd:C00144,	https://www.kegg.jp/pathway/map04740+C00144+
map03320	PPAR signaling pathway	0	1	1	510	1897	Over	M295T838,	cpd:C14767,	https://www.kegg.jp/pathway/map03320+C14767+
map05211	Renal cell carcinoma	0	2	2	510	1897	Over	M115T74,M133T74_2,	cpd:C00122,cpd:C00149,	https://www.kegg.jp/pathway/map05211+C00122+C00149+
map04916	Melanogenesis	0	1	1	510	1897	Over	M182T217,	cpd:C00082,	https://www.kegg.jp/pathway/map04916+C00082+
map01057	Biosynthesis of type II polyketide products	0	1	1	510	1897	Over	M437T403,	cpd:C00061,	https://www.kegg.jp/pathway/map01057+C00061+
map04113	Meiosis - yeast	0	1	1	510	1897	Over	M180T203,	cpd:C00031,	https://www.kegg.jp/pathway/map04113+C00031+
map05133	Pertussis	0	1	1	510	1897	Over	M122T100,	cpd:C00253,	https://www.kegg.jp/pathway/map05133+C00253+
map00231	Puromycin biosynthesis	0	1	1	510	1897	Over	M182T217,	cpd:C00082,	https://www.kegg.jp/pathway/map00231+C00082+
map04933	AGE-RAGE signaling pathway in diabetic complications	0	1	1	510	1897	Over	M180T203,	cpd:C00031,	https://www.kegg.jp/pathway/map04933+C00031+
map01058	Acridone alkaloid biosynthesis	0	1	1	510	1897	Over	M150T523,	cpd:C03005,	https://www.kegg.jp/pathway/map01058+C03005+
map04744	Phototransduction	0	1	1	510	1897	Over	M344T201,	cpd:C00144,	https://www.kegg.jp/pathway/map04744+C00144+
map05111	Biofilm formation - Vibrio cholerae	0	1	1	510	1897	Over	M180T203,	cpd:C00031,	https://www.kegg.jp/pathway/map05111+C00031+
map04910	Insulin signaling pathway	0	1	1	510	1897	Over	M180T203,	cpd:C00031,	https://www.kegg.jp/pathway/map04910+C00031+
map00620	Pyruvate metabolism	0.00138441	4	5	510	1897	Over	M115T74,M133T74_2,M175T89,M118T74,	cpd:C00122,cpd:C00149,cpd:C02504,cpd:C00042,	https://www.kegg.jp/pathway/map00620+C00122+C00149+C02504+C00042+
map00643	Styrene degradation	0.001995707	5	7	510	1897	Over	M115T74,M151T417,M135T379,M151T467,M119T360,	cpd:C00122,cpd:C05593,cpd:C07086,cpd:C05852,cpd:C00601,	https://www.kegg.jp/pathway/map00643+C00122+C05593+C07086+C05852+C00601+
map00740	Riboflavin metabolism	0.019348032	2	3	510	1897	Over	M357T451,M437T403,	cpd:C00255,cpd:C00061,	https://www.kegg.jp/pathway/map00740+C00255+C00061+
map00945	Stilbenoid, diarylheptanoid and gingerol biosynthesis	0.020358486	3	5	510	1897	Over	M353T367,M335T410,M337T398,	cpd:C00852,cpd:C10434,cpd:C12208,	https://www.kegg.jp/pathway/map00945+C00852+C10434+C12208+
map00190	Oxidative phosphorylation	0.020358486	3	5	510	1897	Over	M115T74,M118T74,M437T403,	cpd:C00122,cpd:C00042,cpd:C00061,	https://www.kegg.jp/pathway/map00190+C00122+C00042+C00061+
map00360	Phenylalanine metabolism	0.026344411	11	26	510	1897	Over	M115T74,M151T417,M192T371,M137T433,M135T379,M151T467,M163T360,M182T217,M119T360,M147T436,M118T74,	cpd:C00122,cpd:C05593,cpd:C05598,cpd:C00156,cpd:C07086,cpd:C05852,cpd:C02763,cpd:C00082,cpd:C00601,cpd:C05607,cpd:C00042,	https://www.kegg.jp/pathway/map00360+C00122+C05593+C05598+C00156+C07086+C05852+C02763+C00082+C00601+C05607+C00042+
map04977	Vitamin digestion and absorption	0.036695439	4	8	510	1897	Over	M218T182,M357T451,M166T743,M437T403,	cpd:C00864,cpd:C00255,cpd:C00250,cpd:C00061,	https://www.kegg.jp/pathway/map04977+C00864+C00255+C00250+C00061+
map00623	Toluene degradation	0.036695439	4	8	510	1897	Over	M153T83,M137T433,M123T552,M137T100,	cpd:C00230,cpd:C00156,cpd:C06730,cpd:C00587,	https://www.kegg.jp/pathway/map00623+C00230+C00156+C06730+C00587+
map04922	Glucagon signaling pathway	0.036695439	4	8	510	1897	Over	M115T74,M133T74_2,M180T203,M118T74,	cpd:C00122,cpd:C00149,cpd:C00031,cpd:C00042,	https://www.kegg.jp/pathway/map04922+C00122+C00149+C00031+C00042+
map00362	Benzoate degradation	0.047520107	5	11	510	1897	Over	M153T83,M137T433,M93T374,M153T220,M137T100,	cpd:C00230,cpd:C00156,cpd:C00146,cpd:C00628,cpd:C00587,	https://www.kegg.jp/pathway/map00362+C00230+C00156+C00146+C00628+C00587+
map04917	Prolactin signaling pathway	0.048157713	3	6	510	1897	Over	M182T217,M180T203,M197T93_2,	cpd:C00082,cpd:C00031,cpd:C00355,	https://www.kegg.jp/pathway/map04917+C00082+C00031+C00355+
map00520	Amino sugar and nucleotide sugar metabolism	0.048157713	3	6	510	1897	Over	M149T84,M160T95,M180T203,	cpd:C00181,cpd:C00329,cpd:C00031,	https://www.kegg.jp/pathway/map00520+C00181+C00329+C00031+
map00944	Flavone and flavonol biosynthesis	0.054483236	6	14	510	1897	Over	M461T444,M315T628,M463T481_1,M609T478,M609T489_1,M283T776,	cpd:C03515,cpd:C04443,cpd:C05623,cpd:C12634,cpd:C05625,cpd:C00389,	https://www.kegg.jp/pathway/map00944+C03515+C04443+C05623+C12634+C05625+C00389+
map00361	Chlorocyclohexane and chlorobenzene degradation	0.061854452	2	4	510	1897	Over	M93T374,M118T74,	cpd:C00146,cpd:C00042,	https://www.kegg.jp/pathway/map00361+C00146+C00042+
map00965	Betalain biosynthesis	0.061854452	2	4	510	1897	Over	M182T217,M197T93_2,	cpd:C00082,cpd:C00355,	https://www.kegg.jp/pathway/map00965+C00082+C00355+
map04152	AMPK signaling pathway	0.061854452	2	4	510	1897	Over	M180T203,M283T776,	cpd:C00031,cpd:C00389,	https://www.kegg.jp/pathway/map04152+C00031+C00389+
map04022	cGMP-PKG signaling pathway	0.072174252	1	2	510	1897	Over	M344T201,	cpd:C00144,	https://www.kegg.jp/pathway/map04022+C00144+
map04068	FoxO signaling pathway	0.072174252	1	2	510	1897	Over	M180T203,	cpd:C00031,	https://www.kegg.jp/pathway/map04068+C00031+
map00521	Streptomycin biosynthesis	0.072174252	1	2	510	1897	Over	M180T203,	cpd:C00031,	https://www.kegg.jp/pathway/map00521+C00031+
map01059	Biosynthesis of enediyne antibiotics	0.072174252	1	2	510	1897	Over	M182T217,	cpd:C00082,	https://www.kegg.jp/pathway/map01059+C00082+
map04930	Type II diabetes mellitus	0.072174252	1	2	510	1897	Over	M180T203,	cpd:C00031,	https://www.kegg.jp/pathway/map04930+C00031+
map00901	Indole alkaloid biosynthesis	0.072174252	1	2	510	1897	Over	M180T203,	cpd:C00031,	https://www.kegg.jp/pathway/map00901+C00031+
map00030	Pentose phosphate pathway	0.08887895	3	7	510	1897	Over	M105T82,M180T203,M195T81,	cpd:C00258,cpd:C00031,cpd:C00257,	https://www.kegg.jp/pathway/map00030+C00258+C00031+C00257+
map00020	Citrate cycle (TCA cycle)	0.08887895	3	7	510	1897	Over	M115T74,M133T74_2,M118T74,	cpd:C00122,cpd:C00149,cpd:C00042,	https://www.kegg.jp/pathway/map00020+C00122+C00149+C00042+
map04728	Dopaminergic synapse	0.124098402	2	5	510	1897	Over	M182T217,M197T93_2,	cpd:C00082,cpd:C00355,	https://www.kegg.jp/pathway/map04728+C00082+C00355+
map00750	Vitamin B6 metabolism	0.124098402	2	5	510	1897	Over	M182T351,M166T743,	cpd:C00847,cpd:C00250,	https://www.kegg.jp/pathway/map00750+C00847+C00250+
map05200	Pathways in cancer	0.124098402	2	5	510	1897	Over	M115T74,M133T74_2,	cpd:C00122,cpd:C00149,	https://www.kegg.jp/pathway/map05200+C00122+C00149+
map05030	Cocaine addiction	0.124098402	2	5	510	1897	Over	M182T217,M197T93_2,	cpd:C00082,cpd:C00355,	https://www.kegg.jp/pathway/map05030+C00082+C00355+
map05012	Parkinson's disease	0.124098402	2	5	510	1897	Over	M182T217,M197T93_2,	cpd:C00082,cpd:C00355,	https://www.kegg.jp/pathway/map05012+C00082+C00355+
map04075	Plant hormone signal transduction	0.124098402	2	5	510	1897	Over	M263T564,M209T488,	cpd:C06082,cpd:C08491,	https://www.kegg.jp/pathway/map04075+C06082+C08491+
map05031	Amphetamine addiction	0.124098402	2	5	510	1897	Over	M182T217,M197T93_2,	cpd:C00082,cpd:C00355,	https://www.kegg.jp/pathway/map05031+C00082+C00355+
map00232	Caffeine metabolism	0.124098402	2	5	510	1897	Over	M166T349,M165T774,	cpd:C16358,cpd:C16357,	https://www.kegg.jp/pathway/map00232+C16358+C16357+
map00500	Starch and sucrose metabolism	0.124098402	2	5	510	1897	Over	M342T203,M180T203,	cpd:C01083,cpd:C00031,	https://www.kegg.jp/pathway/map00500+C01083+C00031+
map00410	beta-Alanine metabolism	0.141062461	3	8	510	1897	Over	M218T182,M103T75,M111T158,	cpd:C00864,cpd:C00383,cpd:C00106,	https://www.kegg.jp/pathway/map00410+C00864+C00383+C00106+
map01066	Biosynthesis of alkaloids derived from terpenoid and polyketide	0.141062461	3	8	510	1897	Over	M115T74,M133T74_2,M118T74,	cpd:C00122,cpd:C00149,cpd:C00042,	https://www.kegg.jp/pathway/map01066+C00122+C00149+C00042+
map00140	Steroid hormone biosynthesis	0.141062461	3	8	510	1897	Over	M287T806,M287T780,M299T771,	cpd:C05301,cpd:C03935,cpd:C05299,	https://www.kegg.jp/pathway/map00140+C05301+C03935+C05299+
map00624	Polycyclic aromatic hydrocarbon degradation	0.141062461	3	8	510	1897	Over	M153T83,M165T403,M137T100,	cpd:C00230,cpd:C06337,cpd:C00587,	https://www.kegg.jp/pathway/map00624+C00230+C06337+C00587+
map00591	Linoleic acid metabolism	0.141062461	3	8	510	1897	Over	M295T838,M293T772,M311T765,	cpd:C14767,cpd:C14827,cpd:C14833,	https://www.kegg.jp/pathway/map00591+C14767+C14827+C14833+
map01062	Biosynthesis of terpenoids and steroids	0.14650801	4	11	510	1897	Over	M115T74,M133T74_2,M263T564,M118T74,	cpd:C00122,cpd:C00149,cpd:C06082,cpd:C00042,	https://www.kegg.jp/pathway/map01062+C00122+C00149+C06082+C00042+
map00860	Porphyrin and chlorophyll metabolism	0.177826694	1	3	510	1897	Over	M118T88,	cpd:C00188,	https://www.kegg.jp/pathway/map00860+C00188+
map00561	Glycerolipid metabolism	0.177826694	1	3	510	1897	Over	M105T82,	cpd:C00258,	https://www.kegg.jp/pathway/map00561+C00258+
map04911	Insulin secretion	0.177826694	1	3	510	1897	Over	M180T203,	cpd:C00031,	https://www.kegg.jp/pathway/map04911+C00031+
map00365	Furfural degradation	0.177826694	1	3	510	1897	Over	M111T70,	cpd:C01546,	https://www.kegg.jp/pathway/map00365+C01546+
map01523	Antifolate resistance	0.177826694	1	3	510	1897	Over	M344T201,	cpd:C00144,	https://www.kegg.jp/pathway/map01523+C00144+
map00930	Caprolactam degradation	0.177826694	1	3	510	1897	Over	M131T245,	cpd:C06103,	https://www.kegg.jp/pathway/map00930+C06103+
map00010	Glycolysis / Gluconeogenesis	0.177826694	1	3	510	1897	Over	M180T203,	cpd:C00031,	https://www.kegg.jp/pathway/map00010+C00031+
map00790	Folate biosynthesis	0.177826694	1	3	510	1897	Over	M314T100,	cpd:C00921,	https://www.kegg.jp/pathway/map00790+C00921+
map00073	Cutin, suberine and wax biosynthesis	0.177826694	1	3	510	1897	Over	M272T825,	cpd:C18218,	https://www.kegg.jp/pathway/map00073+C18218+
map00363	Bisphenol degradation	0.177826694	1	3	510	1897	Over	M137T433,	cpd:C00156,	https://www.kegg.jp/pathway/map00363+C00156+
map00982	Drug metabolism - cytochrome P450	0.177826694	1	3	510	1897	Over	M159T523,	cpd:C16651,	https://www.kegg.jp/pathway/map00982+C16651+
map01064	Biosynthesis of alkaloids derived from ornithine, lysine and nicotinic acid	0.184969176	6	18	510	1897	Over	M115T74,M122T100,M133T74_2,M165T444,M147T436,M118T74,	cpd:C00122,cpd:C00253,cpd:C00149,cpd:C01456,cpd:C05607,cpd:C00042,	https://www.kegg.jp/pathway/map01064+C00122+C00253+C00149+C01456+C05607+C00042+
map01220	Degradation of aromatic compounds	0.18627406	10	31	510	1897	Over	M136T303,M115T74,M153T83,M137T433,M123T552,M93T374,M131T245,M118T74,M165T403,M137T100,	cpd:C07215,cpd:C00122,cpd:C00230,cpd:C00156,cpd:C06730,cpd:C00146,cpd:C06103,cpd:C00042,cpd:C06337,cpd:C00587,	https://www.kegg.jp/pathway/map01220+C07215+C00122+C00230+C00156+C06730+C00146+C06103+C00042+C06337+C00587+
map00230	Purine metabolism	0.19207586	5	15	510	1897	Over	M134T303,M344T201,M267T305,M266T322,M233T835,	cpd:C00147,cpd:C00144,cpd:C00294,cpd:C00330,cpd:C05512,	https://www.kegg.jp/pathway/map00230+C00147+C00144+C00294+C00330+C05512+
map02020	Two-component system	0.198281337	4	12	510	1897	Over	M115T74,M133T74_2,M180T203,M118T74,	cpd:C00122,cpd:C00149,cpd:C00031,cpd:C00042,	https://www.kegg.jp/pathway/map02020+C00122+C00149+C00031+C00042+
map00908	Zeatin biosynthesis	0.200039092	2	6	510	1897	Over	M134T303,M297T409,	cpd:C00147,cpd:C00170,	https://www.kegg.jp/pathway/map00908+C00147+C00170+
map00626	Naphthalene degradation	0.200039092	2	6	510	1897	Over	M123T552,M153T220,	cpd:C06730,cpd:C00628,	https://www.kegg.jp/pathway/map00626+C06730+C00628+
map05034	Alcoholism	0.200039092	2	6	510	1897	Over	M182T217,M197T93_2,	cpd:C00082,cpd:C00355,	https://www.kegg.jp/pathway/map05034+C00082+C00355+
map00622	Xylene degradation	0.200039092	2	6	510	1897	Over	M136T303,M123T552,	cpd:C07215,cpd:C06730,	https://www.kegg.jp/pathway/map00622+C07215+C06730+
map00290	Valine, leucine and isoleucine biosynthesis	0.202190928	3	9	510	1897	Over	M115T181,M175T89,M118T88,	cpd:C00141,cpd:C02504,cpd:C00188,	https://www.kegg.jp/pathway/map00290+C00141+C02504+C00188+
map00940	Phenylpropanoid biosynthesis	0.231519595	9	29	510	1897	Over	M191T543,M353T367,M341T377,M182T217,M209T369,M335T410,M385T484,M337T398,M193T342,	cpd:C01752,cpd:C00852,cpd:C00761,cpd:C00082,cpd:C05619,cpd:C10434,cpd:C01175,cpd:C12208,cpd:C01494,	https://www.kegg.jp/pathway/map00940+C01752+C00852+C00761+C00082+C05619+C10434+C01175+C12208+C01494+
map01061	Biosynthesis of phenylpropanoids	0.24020636	11	36	510	1897	Over	M172T297,M177T565,M115T74,M191T543,M153T83,M137T433,M133T74_2,M209T369,M269T836,M118T74,M193T342,	cpd:C02637,cpd:C09263,cpd:C00122,cpd:C01752,cpd:C00230,cpd:C00156,cpd:C00149,cpd:C05619,cpd:C06563,cpd:C00042,cpd:C01494,	https://www.kegg.jp/pathway/map01061+C02637+C09263+C00122+C01752+C00230+C00156+C00149+C05619+C06563+C00042+C01494+
map00240	Pyrimidine metabolism	0.241651602	5	16	510	1897	Over	M243T213,M242T174,M243T157,M103T75,M111T158,	cpd:C00299,cpd:C00475,cpd:C02067,cpd:C00383,cpd:C00106,	https://www.kegg.jp/pathway/map00240+C00299+C00475+C02067+C00383+C00106+
map00400	Phenylalanine, tyrosine and tryptophan biosynthesis	0.255135866	4	13	510	1897	Over	M172T297,M153T83,M182T217,M137T100,	cpd:C02637,cpd:C00230,cpd:C00082,cpd:C00587,	https://www.kegg.jp/pathway/map00400+C02637+C00230+C00082+C00587+
map00941	Flavonoid biosynthesis	0.255135866	4	13	510	1897	Over	M353T367,M335T410,M337T398,M283T776,	cpd:C00852,cpd:C10434,cpd:C12208,cpd:C00389,	https://www.kegg.jp/pathway/map00941+C00852+C10434+C12208+C00389+
map00960	Tropane, piperidine and pyridine alkaloid biosynthesis	0.269309207	3	10	510	1897	Over	M122T100,M165T444,M147T436,	cpd:C00253,cpd:C01456,cpd:C05607,	https://www.kegg.jp/pathway/map00960+C00253+C01456+C05607+
map00770	Pantothenate and CoA biosynthesis	0.269309207	3	10	510	1897	Over	M115T181,M218T182,M111T158,	cpd:C00141,cpd:C00864,cpd:C00106,	https://www.kegg.jp/pathway/map00770+C00141+C00864+C00106+
map00720	Carbon fixation pathways in prokaryotes	0.269309207	3	10	510	1897	Over	M115T74,M133T74_2,M118T74,	cpd:C00122,cpd:C00149,cpd:C00042,	https://www.kegg.jp/pathway/map00720+C00122+C00149+C00042+
map00524	Neomycin, kanamycin and gentamicin biosynthesis	0.283409199	2	7	510	1897	Over	M180T203,M449T697,	cpd:C00031,cpd:C01917,	https://www.kegg.jp/pathway/map00524+C00031+C01917+
map00730	Thiamine metabolism	0.293798935	1	4	510	1897	Under	M182T217,	cpd:C00082,	https://www.kegg.jp/pathway/map00730+C00082+
map04066	HIF-1 signaling pathway	0.293798935	1	4	510	1897	Under	M180T203,	cpd:C00031,	https://www.kegg.jp/pathway/map04066+C00031+
map01055	Biosynthesis of vancomycin group antibiotics	0.293798935	1	4	510	1897	Under	M182T217,	cpd:C00082,	https://www.kegg.jp/pathway/map01055+C00082+
map00943	Isoflavonoid biosynthesis	0.293798935	1	4	510	1897	Under	M269T836,	cpd:C06563,	https://www.kegg.jp/pathway/map00943+C06563+
map00904	Diterpenoid biosynthesis	0.293798935	1	4	510	1897	Under	M345T468,	cpd:C01699,	https://www.kegg.jp/pathway/map00904+C01699+
map04913	Ovarian steroidogenesis	0.293798935	1	4	510	1897	Under	M287T806,	cpd:C05301,	https://www.kegg.jp/pathway/map04913+C05301+
map04071	Sphingolipid signaling pathway	0.293798935	1	4	510	1897	Under	M301T772,	cpd:C00836,	https://www.kegg.jp/pathway/map04071+C00836+
map00401	Novobiocin biosynthesis	0.293798935	1	4	510	1897	Under	M182T217,	cpd:C00082,	https://www.kegg.jp/pathway/map00401+C00082+
map04964	Proximal tubule bicarbonate reclamation	0.293798935	1	4	510	1897	Under	M133T74_2,	cpd:C00149,	https://www.kegg.jp/pathway/map04964+C00149+
map00600	Sphingolipid metabolism	0.293798935	1	4	510	1897	Under	M301T772,	cpd:C00836,	https://www.kegg.jp/pathway/map00600+C00836+
map01065	Biosynthesis of alkaloids derived from histidine and purine	0.315246218	4	14	510	1897	Over	M115T74,M344T201,M133T74_2,M118T74,	cpd:C00122,cpd:C00144,cpd:C00149,cpd:C00042,	https://www.kegg.jp/pathway/map01065+C00122+C00144+C00149+C00042+
map00260	Glycine, serine and threonine metabolism	0.315246218	4	14	510	1897	Over	M118T677,M105T82,M118T88,M117T832,	cpd:C00263,cpd:C00258,cpd:C00188,cpd:C00581,	https://www.kegg.jp/pathway/map00260+C00263+C00258+C00188+C00581+
map00680	Methane metabolism	0.33948132	3	11	510	1897	Over	M133T74_2,M182T217,M105T82,	cpd:C00149,cpd:C00082,cpd:C00258,	https://www.kegg.jp/pathway/map00680+C00149+C00082+C00258+
map00630	Glyoxylate and dicarboxylate metabolism	0.33948132	3	11	510	1897	Over	M133T74_2,M105T82,M118T74,	cpd:C00149,cpd:C00258,cpd:C00042,	https://www.kegg.jp/pathway/map00630+C00149+C00258+C00042+
map00920	Sulfur metabolism	0.368817241	2	8	510	1897	Under	M118T677,M118T74,	cpd:C00263,cpd:C00042,	https://www.kegg.jp/pathway/map00920+C00263+C00042+
map00051	Fructose and mannose metabolism	0.368817241	2	8	510	1897	Under	M163T838,M267T441,	cpd:C00507,cpd:C11544,	https://www.kegg.jp/pathway/map00051+C00507+C11544+
map02060	Phosphotransferase system (PTS)	0.376831398	4	15	510	1897	Under	M160T95,M342T203,M180T203,M267T441,	cpd:C00329,cpd:C01083,cpd:C00031,cpd:C11544,	https://www.kegg.jp/pathway/map02060+C00329+C01083+C00031+C11544+
map01200	Carbon metabolism	0.404635371	5	19	510	1897	Under	M115T74,M133T74_2,M105T82,M195T81,M118T74,	cpd:C00122,cpd:C00149,cpd:C00258,cpd:C00257,cpd:C00042,	https://www.kegg.jp/pathway/map01200+C00122+C00149+C00258+C00257+C00042+
map01070	Biosynthesis of plant hormones	0.404635371	5	19	510	1897	Under	M115T74,M133T74_2,M263T564,M209T488,M118T74,	cpd:C00122,cpd:C00149,cpd:C06082,cpd:C08491,cpd:C00042,	https://www.kegg.jp/pathway/map01070+C00122+C00149+C06082+C08491+C00042+
map00906	Carotenoid biosynthesis	0.406932624	1	5	510	1897	Under	M263T564,	cpd:C06082,	https://www.kegg.jp/pathway/map00906+C06082+
map00710	Carbon fixation in photosynthetic organisms	0.406932624	1	5	510	1897	Under	M133T74_2,	cpd:C00149,	https://www.kegg.jp/pathway/map00710+C00149+
map00562	Inositol phosphate metabolism	0.406932624	1	5	510	1897	Under	M193T93,	cpd:C03659,	https://www.kegg.jp/pathway/map00562+C03659+
map00780	Biotin metabolism	0.406932624	1	5	510	1897	Under	M213T182,	cpd:C01909,	https://www.kegg.jp/pathway/map00780+C01909+
map00980	Metabolism of xenobiotics by cytochrome P450	0.406932624	1	5	510	1897	Under	M143T420,	cpd:C14790,	https://www.kegg.jp/pathway/map00980+C14790+
map04727	GABAergic synapse	0.406932624	1	5	510	1897	Under	M118T74,	cpd:C00042,	https://www.kegg.jp/pathway/map04727+C00042+
map00040	Pentose and glucuronate interconversions	0.410081311	3	12	510	1897	Under	M147T99,M149T84,M149T377,	cpd:C00502,cpd:C00181,cpd:C00476,	https://www.kegg.jp/pathway/map00040+C00502+C00181+C00476+
map04742	Taste transduction	0.410081311	3	12	510	1897	Under	M344T201,M133T74_2,M180T203,	cpd:C00144,cpd:C00149,cpd:C00031,	https://www.kegg.jp/pathway/map04742+C00144+C00149+C00031+
map00760	Nicotinate and nicotinamide metabolism	0.410081311	3	12	510	1897	Under	M115T74,M122T100,M118T74,	cpd:C00122,cpd:C00253,cpd:C00042,	https://www.kegg.jp/pathway/map00760+C00122+C00253+C00042+
map00340	Histidine metabolism	0.452130398	2	9	510	1897	Under	M176T203,M154T101,	cpd:C01045,cpd:C05135,	https://www.kegg.jp/pathway/map00340+C01045+C05135+
map00627	Aminobenzoate degradation	0.459702407	5	20	510	1897	Under	M153T83,M137T433,M93T374,M165T403,M167T100,	cpd:C00230,cpd:C00156,cpd:C00146,cpd:C06337,cpd:C06672,	https://www.kegg.jp/pathway/map00627+C00230+C00156+C00146+C06337+C06672+
map00350	Tyrosine metabolism	0.504334881	8	32	510	1897	Under	M115T74,M151T417,M197T515,M182T217,M93T374,M118T74,M153T220,M197T93_2,	cpd:C00122,cpd:C05593,cpd:C05584,cpd:C00082,cpd:C00146,cpd:C00042,cpd:C00628,cpd:C00355,	https://www.kegg.jp/pathway/map00350+C00122+C05593+C05584+C00082+C00146+C00042+C00628+C00355+
map01060	Biosynthesis of plant secondary metabolites	0.508162929	12	47	510	1897	Under	M172T297,M115T74,M344T201,M122T100,M133T74_2,M263T564,M209T488,M297T409,M182T217,M118T88,M118T74,M197T93_2,	cpd:C02637,cpd:C00122,cpd:C00144,cpd:C00253,cpd:C00149,cpd:C06082,cpd:C08491,cpd:C00170,cpd:C00082,cpd:C00188,cpd:C00042,cpd:C00355,	https://www.kegg.jp/pathway/map01060+C02637+C00122+C00144+C00253+C00149+C06082+C08491+C00170+C00082+C00188+C00042+C00355+
map00640	Propanoate metabolism	0.51037939	1	6	510	1897	Under	M118T74,	cpd:C00042,	https://www.kegg.jp/pathway/map00640+C00042+
map04973	Carbohydrate digestion and absorption	0.51037939	1	6	510	1897	Under	M180T203,	cpd:C00031,	https://www.kegg.jp/pathway/map04973+C00031+
map00052	Galactose metabolism	0.530482337	2	10	510	1897	Under	M180T203,M503T154,	cpd:C00031,cpd:C00492,	https://www.kegg.jp/pathway/map00052+C00031+C00492+
map00261	Monobactam biosynthesis	0.530482337	2	10	510	1897	Under	M182T217,M118T88,	cpd:C00082,cpd:C00188,	https://www.kegg.jp/pathway/map00261+C00082+C00188+
map00220	Arginine biosynthesis	0.530482337	2	10	510	1897	Under	M115T74,M188T75,	cpd:C00122,cpd:C00624,	https://www.kegg.jp/pathway/map00220+C00122+C00624+
map00966	Glucosinolate biosynthesis	0.530482337	2	10	510	1897	Under	M115T181,M182T217,	cpd:C00141,cpd:C00082,	https://www.kegg.jp/pathway/map00966+C00141+C00082+
map00280	Valine, leucine and isoleucine degradation	0.601167467	1	7	510	1897	Under	M115T181,	cpd:C00141,	https://www.kegg.jp/pathway/map00280+C00141+
map00650	Butanoate metabolism	0.602107718	2	11	510	1897	Under	M115T74,M118T74,	cpd:C00122,cpd:C00042,	https://www.kegg.jp/pathway/map00650+C00122+C00042+
map00130	Ubiquinone and other terpenoid-quinone biosynthesis	0.602107718	2	11	510	1897	Under	M137T433,M182T217,	cpd:C00156,cpd:C00082,	https://www.kegg.jp/pathway/map00130+C00156+C00082+
map05230	Central carbon metabolism in cancer	0.613746382	5	23	510	1897	Under	M115T74,M133T74_2,M182T217,M180T203,M118T74,	cpd:C00122,cpd:C00149,cpd:C00082,cpd:C00031,cpd:C00042,	https://www.kegg.jp/pathway/map05230+C00122+C00149+C00082+C00031+C00042+
map01063	Biosynthesis of alkaloids derived from shikimate pathway	0.622519609	7	31	510	1897	Under	M172T297,M115T74,M133T74_2,M150T523,M182T217,M118T74,M197T93_2,	cpd:C02637,cpd:C00122,cpd:C00149,cpd:C03005,cpd:C00082,cpd:C00042,cpd:C00355,	https://www.kegg.jp/pathway/map01063+C02637+C00122+C00149+C03005+C00082+C00042+C00355+
map01110	Biosynthesis of secondary metabolites	0.655441304	39	155	510	1897	Under	M172T297,M115T181,M357T423,M115T74,M191T543,M153T83,M122T100,M353T367,M137T433,M133T74_2,M166T349,M263T564,M175T89,M345T468,M218T182,M209T488,M150T523,M165T444,M118T677,M182T217,M105T82,M209T369,M269T836,M335T410,M165T774,M463T481_1,M118T88,M357T451,M342T203,M180T203,M195T81,M118T74,M437T403,M197T93_2,M188T75,M337T398,M193T342,M609T489_1,M283T776,	cpd:C02637,cpd:C00141,cpd:C01512,cpd:C00122,cpd:C01752,cpd:C00230,cpd:C00253,cpd:C00852,cpd:C00156,cpd:C00149,cpd:C16358,cpd:C06082,cpd:C02504,cpd:C01699,cpd:C00864,cpd:C08491,cpd:C03005,cpd:C01456,cpd:C00263,cpd:C00082,cpd:C00258,cpd:C05619,cpd:C06563,cpd:C10434,cpd:C16357,cpd:C05623,cpd:C00188,cpd:C00255,cpd:C01083,cpd:C00031,cpd:C00257,cpd:C00042,cpd:C00061,cpd:C00355,cpd:C00624,cpd:C12208,cpd…	https://www.kegg.jp/pathway/map01110+C02637+C00141+C01512+C00122+C01752+C00230+C00253+C00852+C00156+C00149+C16358+C06082+C02504+C01699+C00864+C08491+C03005+C01456+C00263+C00082+C00258+C05619+C06563+C10434+C16357+C05623+C00188+C00255+C01083+C00031+C00257+C00042+C00061+C00355+C00624+C12208+C01494+C05625+C00389+
map00250	Alanine, aspartate and glutamate metabolism	0.66611652	2	12	510	1897	Under	M115T74,M118T74,	cpd:C00122,cpd:C00042,	https://www.kegg.jp/pathway/map00250+C00122+C00042+
map01120	Microbial metabolism in diverse environments	0.675876238	28	114	510	1897	Under	M182T351,M136T303,M115T74,M151T417,M153T83,M122T100,M137T433,M133T74_2,M166T349,M135T379,M151T467,M111T70,M123T552,M118T677,M105T82,M165T774,M93T374,M118T88,M166T743,M119T360,M131T245,M195T81,M118T74,M165T403,M163T838,M153T220,M137T100,M167T100,	cpd:C00847,cpd:C07215,cpd:C00122,cpd:C05593,cpd:C00230,cpd:C00253,cpd:C00156,cpd:C00149,cpd:C16358,cpd:C07086,cpd:C05852,cpd:C01546,cpd:C06730,cpd:C00263,cpd:C00258,cpd:C16357,cpd:C00146,cpd:C00188,cpd:C00250,cpd:C00601,cpd:C06103,cpd:C00257,cpd:C00042,cpd:C06337,cpd:C00507,cpd:C00628,cpd:C00587,cpd:C06672,	https://www.kegg.jp/pathway/map01120+C00847+C07215+C00122+C05593+C00230+C00253+C00156+C00149+C16358+C07086+C05852+C01546+C06730+C00263+C00258+C16357+C00146+C00188+C00250+C00601+C06103+C00257+C00042+C06337+C00507+C00628+C00587+C06672+
map00592	alpha-Linolenic acid metabolism	0.678617542	1	8	510	1897	Under	M209T488,	cpd:C08491,	https://www.kegg.jp/pathway/map00592+C08491+
map00053	Ascorbate and aldarate metabolism	0.678617542	1	8	510	1897	Under	M135T81_2,	cpd:C01620,	https://www.kegg.jp/pathway/map00053+C01620+
map04976	Bile secretion	0.678617542	1	8	510	1897	Under	M180T203,	cpd:C00031,	https://www.kegg.jp/pathway/map04976+C00031+
map00270	Cysteine and methionine metabolism	0.722267691	2	13	510	1897	Under	M297T409,M118T677,	cpd:C00170,cpd:C00263,	https://www.kegg.jp/pathway/map00270+C00170+C00263+
map00902	Monoterpenoid biosynthesis	0.743328155	1	9	510	1897	Under	M357T423,	cpd:C01512,	https://www.kegg.jp/pathway/map00902+C01512+
map00300	Lysine biosynthesis	0.743328155	1	9	510	1897	Under	M118T677,	cpd:C00263,	https://www.kegg.jp/pathway/map00300+C00263+
map04024	cAMP signaling pathway	0.743328155	1	9	510	1897	Under	M118T74,	cpd:C00042,	https://www.kegg.jp/pathway/map04024+C00042+
map00460	Cyanoamino acid metabolism	0.743328155	1	9	510	1897	Under	M182T217,	cpd:C00082,	https://www.kegg.jp/pathway/map00460+C00082+
map04978	Mineral absorption	0.770770011	2	14	510	1897	Under	M118T88,M180T203,	cpd:C00188,cpd:C00031,	https://www.kegg.jp/pathway/map04978+C00188+C00031+
map00950	Isoquinoline alkaloid biosynthesis	0.812120193	2	15	510	1897	Under	M182T217,M197T93_2,	cpd:C00082,cpd:C00355,	https://www.kegg.jp/pathway/map00950+C00082+C00355+
map02010	ABC transporters	0.825420418	6	33	510	1897	Under	M121T502,M149T84,M118T88,M342T203,M180T203,M503T154,	cpd:C00503,cpd:C00181,cpd:C00188,cpd:C01083,cpd:C00031,cpd:C00492,	https://www.kegg.jp/pathway/map02010+C00503+C00181+C00188+C01083+C00031+C00492+
map01100	Metabolic pathways	0.837189642	59	245	510	1897	Under	M182T351,M172T297,M136T303,M115T181,M213T182,M115T74,M134T303,M153T83,M243T213,M344T201,M242T174,M122T100,M137T433,M133T74_2,M166T349,M135T379,M263T564,M151T467,M175T89,M267T305,M218T182,M123T552,M145T383,M293T772,M209T488,M197T515,M297T409,M266T322,M149T84,M118T677,M182T217,M105T82,M209T369,M335T410,M165T774,M160T95,M463T481_1,M118T88,M357T451,M342T203,M166T743,M119T360,M180T203,M195T81,M117T832…	cpd:C00847,cpd:C02637,cpd:C07215,cpd:C00141,cpd:C01909,cpd:C00122,cpd:C00147,cpd:C00230,cpd:C00299,cpd:C00144,cpd:C00475,cpd:C00253,cpd:C00156,cpd:C00149,cpd:C16358,cpd:C07086,cpd:C06082,cpd:C05852,cpd:C02504,cpd:C00294,cpd:C00864,cpd:C06730,cpd:C01035,cpd:C14827,cpd:C08491,cpd:C05584,cpd:C00170,cpd:C00330,cpd:C00181,cpd:C00263,cpd:C00082,cpd:C00258,cpd:C05619,cpd:C10434,cpd:C16357,cpd:C00329,cpd…	https://www.kegg.jp/pathway/map01100+C00847+C02637+C07215+C00141+C01909+C00122+C00147+C00230+C00299+C00144+C00475+C00253+C00156+C00149+C16358+C07086+C06082+C05852+C02504+C00294+C00864+C06730+C01035+C14827+C08491+C05584+C00170+C00330+C00181+C00263+C00082+C00258+C05619+C10434+C16357+C00329+C05623+C00188+C00255+C01083+C00250+C00601+C00031+C00257+C00581+C00042+C18218+C00061+C06337+C00106+C00921+C0062…
map01210	2-Oxocarboxylic acid metabolism	0.843851005	4	25	510	1897	Under	M115T181,M175T89,M182T217,M188T75,	cpd:C00141,cpd:C02504,cpd:C00082,cpd:C00624,	https://www.kegg.jp/pathway/map01210+C00141+C02504+C00082+C00624+
map00970	Aminoacyl-tRNA biosynthesis	0.876079025	2	17	510	1897	Under	M182T217,M118T88,	cpd:C00082,cpd:C00188,	https://www.kegg.jp/pathway/map00970+C00082+C00188+
map00330	Arginine and proline metabolism	0.876079025	2	17	510	1897	Under	M145T383,M117T832,	cpd:C01035,cpd:C00581,	https://www.kegg.jp/pathway/map00330+C01035+C00581+
map01130	Biosynthesis of antibiotics	0.884201893	14	70	510	1897	Under	M172T297,M115T181,M115T74,M153T83,M133T74_2,M118T677,M182T217,M105T82,M118T88,M180T203,M195T81,M118T74,M188T75,M449T697,	cpd:C02637,cpd:C00141,cpd:C00122,cpd:C00230,cpd:C00149,cpd:C00263,cpd:C00082,cpd:C00258,cpd:C00188,cpd:C00031,cpd:C00257,cpd:C00042,cpd:C00624,cpd:C01917,	https://www.kegg.jp/pathway/map01130+C02637+C00141+C00122+C00230+C00149+C00263+C00082+C00258+C00188+C00031+C00257+C00042+C00624+C01917+
map04974	Protein digestion and absorption	0.947645616	3	26	510	1897	Under	M182T217,M93T374,M118T88,	cpd:C00082,cpd:C00146,cpd:C00188,	https://www.kegg.jp/pathway/map04974+C00082+C00146+C00188+
map01230	Biosynthesis of amino acids	0.96191815	7	47	510	1897	Under	M172T297,M115T181,M175T89,M118T677,M182T217,M118T88,M188T75,	cpd:C02637,cpd:C00141,cpd:C02504,cpd:C00263,cpd:C00082,cpd:C00188,cpd:C00624,	https://www.kegg.jp/pathway/map01230+C02637+C00141+C02504+C00263+C00082+C00188+C00624+
map00380	Tryptophan metabolism	0.973348473	1	18	510	1897	Under	M174T545,	cpd:C02693,	https://www.kegg.jp/pathway/map00380+C02693+
Appendix 3��Z.vs.Q_pos_kegg_enri
MapID	MapTitle	Pvalue	x	y	n	N	EnrichDirect	MetaIDs	kegg_cpd_id	KEGG_link
map00791	Atrazine degradation	0	2	2	631	1897	Over	M188T655,M127T428,	cpd:C06559,cpd:C08737,	https://www.kegg.jp/pathway/map00791+C06559+C08737+
map00100	Steroid biosynthesis	0	1	1	631	1897	Over	M384T824,	cpd:C01164,	https://www.kegg.jp/pathway/map00100+C01164+
map07227	Histamine H2/H3 receptor agonists/antagonists	0	1	1	631	1897	Over	M112T359,	cpd:C00388,	https://www.kegg.jp/pathway/map07227+C00388+
map04725	Cholinergic synapse	0	1	1	631	1897	Over	M146T98,	cpd:C01996,	https://www.kegg.jp/pathway/map04725+C01996+
map05224	Breast cancer	0	1	1	631	1897	Over	M273T749,	cpd:C00951,	https://www.kegg.jp/pathway/map05224+C00951+
map04211	Longevity regulating pathway	0	1	1	631	1897	Over	M227T834,	cpd:C03582,	https://www.kegg.jp/pathway/map04211+C03582+
map07114	Naphthalene family	0	2	2	631	1897	Over	M145T588,M145T604_1,	cpd:C11714,cpd:C11713,	https://www.kegg.jp/pathway/map07114+C11714+C11713+
map04972	Pancreatic secretion	0	1	1	631	1897	Over	M146T98,	cpd:C01996,	https://www.kegg.jp/pathway/map04972+C01996+
map04750	Inflammatory mediator regulation of TRP channels	0	4	4	631	1897	Over	M176T147,M133T397,M112T359,M137T801,	cpd:C00780,cpd:C00903,cpd:C00388,cpd:C09844,	https://www.kegg.jp/pathway/map04750+C00780+C00903+C00388+C09844+
map05222	Small cell lung cancer	0	1	1	631	1897	Over	M300T599,	cpd:C00777,	https://www.kegg.jp/pathway/map05222+C00777+
map04810	Regulation of actin cytoskeleton	0	1	1	631	1897	Over	M146T98,	cpd:C01996,	https://www.kegg.jp/pathway/map04810+C01996+
map04672	Intestinal immune network for IgA production	0	1	1	631	1897	Over	M300T599,	cpd:C00777,	https://www.kegg.jp/pathway/map04672+C00777+
map04961	Endocrine and other factor-regulated calcium reabsorption	0	1	1	631	1897	Over	M273T749,	cpd:C00951,	https://www.kegg.jp/pathway/map04961+C00951+
map00402	Benzoxazinoid biosynthesis	0	1	1	631	1897	Over	M118T406_1,	cpd:C00463,	https://www.kegg.jp/pathway/map00402+C00463+
map07226	Progesterone, androgen and estrogen receptor agonists/antagonists	0	2	2	631	1897	Over	M273T749,M253T740,	cpd:C00951,cpd:C00468,	https://www.kegg.jp/pathway/map07226+C00951+C00468+
map05231	Choline metabolism in cancer	0	1	1	631	1897	Over	M184T88,	cpd:C00588,	https://www.kegg.jp/pathway/map05231+C00588+
map05223	Non-small cell lung cancer	0	1	1	631	1897	Over	M300T599,	cpd:C00777,	https://www.kegg.jp/pathway/map05223+C00777+
map07216	Catecholamine transferase inhibitors	0	1	1	631	1897	Over	M127T349,	cpd:C01108,	https://www.kegg.jp/pathway/map07216+C01108+
map00405	Phenazine biosynthesis	0	1	1	631	1897	Over	M156T414,	cpd:C19830,	https://www.kegg.jp/pathway/map00405+C19830+
map04664	Fc epsilon RI signaling pathway	0	1	1	631	1897	Over	M112T359,	cpd:C00388,	https://www.kegg.jp/pathway/map04664+C00388+
map04150	mTOR signaling pathway	0	1	1	631	1897	Over	M132T243_2,	cpd:C00123,	https://www.kegg.jp/pathway/map04150+C00123+
map04971	Gastric acid secretion	0	2	2	631	1897	Over	M146T98,M112T359,	cpd:C01996,cpd:C00388,	https://www.kegg.jp/pathway/map04971+C01996+C00388+
map00633	Nitrotoluene degradation	0	1	1	631	1897	Over	M109T470,	cpd:C01468,	https://www.kegg.jp/pathway/map00633+C01468+
map00830	Retinol metabolism	0	1	1	631	1897	Over	M300T599,	cpd:C00777,	https://www.kegg.jp/pathway/map00830+C00777+
map04659	Th17 cell differentiation	0	1	1	631	1897	Over	M300T599,	cpd:C00777,	https://www.kegg.jp/pathway/map04659+C00777+
map00790	Folate biosynthesis	0	3	3	631	1897	Over	M221T294,M314T100,M179T603,	cpd:C02587,cpd:C00921,cpd:C16675,	https://www.kegg.jp/pathway/map00790+C02587+C00921+C16675+
map07211	Serotonin receptor agonists/antagonists	0	1	1	631	1897	Over	M176T147,	cpd:C00780,	https://www.kegg.jp/pathway/map07211+C00780+
map01522	Endocrine resistance	0	1	1	631	1897	Over	M273T749,	cpd:C00951,	https://www.kegg.jp/pathway/map01522+C00951+
map00403	Indole diterpene alkaloid biosynthesis	0	1	1	631	1897	Over	M417T591,	cpd:C20553,	https://www.kegg.jp/pathway/map00403+C20553+
map00281	Geraniol degradation	0	2	2	631	1897	Over	M153T544,M151T440,	cpd:C01499,cpd:C16461,	https://www.kegg.jp/pathway/map00281+C01499+C16461+
map05310	Asthma	0	1	1	631	1897	Over	M112T359,	cpd:C00388,	https://www.kegg.jp/pathway/map05310+C00388+
map00642	Ethylbenzene degradation	0	1	1	631	1897	Over	M123T452,	cpd:C11348,	https://www.kegg.jp/pathway/map00642+C11348+
map00254	Aflatoxin biosynthesis	0	1	1	631	1897	Over	M331T573,	cpd:C16754,	https://www.kegg.jp/pathway/map00254+C16754+
map00902	Monoterpenoid biosynthesis	0.000925403	7	9	631	1897	Over	M151T616,M137T609,M169T384_2,M135T696,M314T268,M171T588,M137T801,	cpd:C11383,cpd:C00843,cpd:C20221,cpd:C09893,cpd:C00341,cpd:C17621,cpd:C09844,	https://www.kegg.jp/pathway/map00902+C11383+C00843+C20221+C09893+C00341+C17621+C09844+
map00942	Anthocyanin biosynthesis	0.001333078	5	6	631	1897	Over	M271T555,M463T560,M288T642,M449T412,M535T446,	cpd:C05904,cpd:C12141,cpd:C05905,cpd:C08604,cpd:C12643,	https://www.kegg.jp/pathway/map00942+C05904+C12141+C05905+C08604+C12643+
map00380	Tryptophan metabolism	0.003690855	11	18	631	1897	Over	M221T91,M118T406_1,M176T546,M110T516,M166T386,M176T147,M154T302,M174T271,M160T337,M249T355,M203T108_2,	cpd:C00643,cpd:C00463,cpd:C00954,cpd:C01987,cpd:C05653,cpd:C00780,cpd:C00632,cpd:C05635,cpd:C00637,cpd:C05643,cpd:C00331,	https://www.kegg.jp/pathway/map00380+C00643+C00463+C00954+C01987+C05653+C00780+C00632+C05635+C00637+C05643+C00331+
map00950	Isoquinoline alkaloid biosynthesis	0.008138298	9	15	631	1897	Over	M286T813,M137T409,M341T536,M139T399,M153T421,M333T705,M373T587,M329T461,M138T239,	cpd:C01516,cpd:C03765,cpd:C04118,cpd:C16700,cpd:C04043,cpd:C06162,cpd:C16707,cpd:C02105,cpd:C00483,	https://www.kegg.jp/pathway/map00950+C01516+C03765+C04118+C16700+C04043+C06162+C16707+C02105+C00483+
map00903	Limonene and pinene degradation	0.01750889	4	6	631	1897	Over	M151T616,M167T521,M169T763,M171T530,	cpd:C11383,cpd:C11924,cpd:C11937,cpd:C07276,	https://www.kegg.jp/pathway/map00903+C11383+C11924+C11937+C07276+
map01053	Biosynthesis of siderophore group nonribosomal peptides	0.036686449	2	3	631	1897	Over	M226T105,M137T378,	cpd:C00885,cpd:C00196,	https://www.kegg.jp/pathway/map01053+C00885+C00196+
map00460	Cyanoamino acid metabolism	0.041615803	5	9	631	1897	Over	M200T427,M295T599,M166T424,M133T86,M118T147,	cpd:C06114,cpd:C00844,cpd:C00079,cpd:C00152,cpd:C00183,	https://www.kegg.jp/pathway/map00460+C06114+C00844+C00079+C00152+C00183+
map04726	Serotonergic synapse	0.044705065	3	5	631	1897	Over	M221T91,M176T147,M174T271,	cpd:C00643,cpd:C00780,cpd:C05635,	https://www.kegg.jp/pathway/map04726+C00643+C00780+C05635+
map00980	Metabolism of xenobiotics by cytochrome P450	0.044705065	3	5	631	1897	Over	M145T588,M145T604_1,M264T204,	cpd:C11714,cpd:C11713,cpd:C14799,	https://www.kegg.jp/pathway/map00980+C11714+C11713+C14799+
map00240	Pyrimidine metabolism	0.048597227	8	16	631	1897	Over	M112T100_1,M147T88,M243T345,M128T681,M229T564,M127T345,M227T458,M90T88_1,	cpd:C00380,cpd:C00064,cpd:C00214,cpd:C21028,cpd:C00526,cpd:C00178,cpd:C00881,cpd:C00099,	https://www.kegg.jp/pathway/map00240+C00380+C00064+C00214+C21028+C00526+C00178+C00881+C00099+
map04974	Protein digestion and absorption	0.056101892	12	26	631	1897	Over	M118T406_1,M109T470,M147T88,M166T424,M133T86,M112T359,M118T147,M86T242,M132T243_2,M150T150,M90T88_1,M138T239,	cpd:C00463,cpd:C01468,cpd:C00064,cpd:C00079,cpd:C00152,cpd:C00388,cpd:C00183,cpd:C01746,cpd:C00123,cpd:C00073,cpd:C00099,cpd:C00483,	https://www.kegg.jp/pathway/map04974+C00463+C01468+C00064+C00079+C00152+C00388+C00183+C01746+C00123+C00073+C00099+C00483+
map00940	Phenylpropanoid biosynthesis	0.065583406	13	29	631	1897	Over	M121T435,M131T803,M147T559,M179T831,M209T481,M133T397,M193T342,M166T424,M149T467,M165T480,M193T423,M135T798_1,M131T835,	cpd:C05627,cpd:C00423,cpd:C05851,cpd:C10454,cpd:C05610,cpd:C00903,cpd:C01494,cpd:C00079,cpd:C10452,cpd:C01772,cpd:C02325,cpd:C16930,cpd:C05608,	https://www.kegg.jp/pathway/map00940+C05627+C00423+C05851+C10454+C05610+C00903+C01494+C00079+C10452+C01772+C02325+C16930+C05608+
map00966	Glucosinolate biosynthesis	0.075306764	5	10	631	1897	Over	M113T484,M166T424,M118T147,M132T243_2,M150T150,	cpd:C00233,cpd:C00079,cpd:C00183,cpd:C00123,cpd:C00073,	https://www.kegg.jp/pathway/map00966+C00233+C00079+C00183+C00123+C00073+
map01110	Biosynthesis of secondary metabolites	0.079912028	59	155	631	1897	Over	M153T544,M131T803,M151T616,M399T426,M118T406_1,M113T484,M137T609,M147T559,M169T384_2,M135T696,M286T813,M135T302,M137T409,M176T418,M417T591,M211T664,M287T642,M175T163,M314T268,M190T334,M341T536,M209T481,M309T665,M171T588,M180T86,M271T555,M226T105,M295T599,M133T397,M137T378,M193T342,M166T424,M165T480,M287T699,M227T834,M133T86,M193T423,M172T296,M112T359,M225T492,M118T147,M132T243_2,M273T664,M153T421…	cpd:C01499,cpd:C00423,cpd:C11383,cpd:C00019,cpd:C00463,cpd:C00233,cpd:C00843,cpd:C05851,cpd:C20221,cpd:C09893,cpd:C01516,cpd:C00385,cpd:C03765,cpd:C00327,cpd:C20553,cpd:C16308,cpd:C01514,cpd:C00437,cpd:C00341,cpd:C00666,cpd:C04118,cpd:C05610,cpd:C09183,cpd:C17621,cpd:C13747,cpd:C05904,cpd:C00885,cpd:C00844,cpd:C00903,cpd:C00196,cpd:C01494,cpd:C00079,cpd:C01772,cpd:C05903,cpd:C03582,cpd:C00152,cpd…	https://www.kegg.jp/pathway/map01110+C01499+C00423+C11383+C00019+C00463+C00233+C00843+C05851+C20221+C09893+C01516+C00385+C03765+C00327+C20553+C16308+C01514+C00437+C00341+C00666+C04118+C05610+C09183+C17621+C13747+C05904+C00885+C00844+C00903+C00196+C01494+C00079+C01772+C05903+C03582+C00152+C02325+C03972+C00388+C11512+C00183+C00123+C09094+C04043+C00449+C01226+C00966+C16707+C02105+C09382+C05905+C0025…
map00230	Purine metabolism	0.086419789	7	15	631	1897	Over	M147T88,M284T105,M135T302,M346T241,M152T314,M126T100_1,M133T119,	cpd:C00064,cpd:C00387,cpd:C00385,cpd:C06194,cpd:C00242,cpd:C04051,cpd:C00802,	https://www.kegg.jp/pathway/map00230+C00064+C00387+C00385+C06194+C00242+C04051+C00802+
map00592	alpha-Linolenic acid metabolism	0.086776282	4	8	631	1897	Over	M211T664,M225T492,M293T836,M275T815,	cpd:C16308,cpd:C11512,cpd:C01226,cpd:C16319,	https://www.kegg.jp/pathway/map00592+C16308+C11512+C01226+C16319+
map00622	Xylene degradation	0.099097416	3	6	631	1897	Over	M107T440,M123T675,M121T240,	cpd:C07212,cpd:C06757,cpd:C06758,	https://www.kegg.jp/pathway/map00622+C07212+C06757+C06758+
map00590	Arachidonic acid metabolism	0.110253045	2	4	631	1897	Over	M309T760,M311T733,	cpd:C14794,cpd:C14795,	https://www.kegg.jp/pathway/map00590+C14794+C14795+
map00943	Isoflavonoid biosynthesis	0.110253045	2	4	631	1897	Over	M417T671,M285T780,	cpd:C10216,cpd:C00814,	https://www.kegg.jp/pathway/map00943+C10216+C00814+
map00904	Diterpenoid biosynthesis	0.110253045	2	4	631	1897	Over	M309T665,M273T664,	cpd:C09183,cpd:C09094,	https://www.kegg.jp/pathway/map00904+C09183+C09094+
map04913	Ovarian steroidogenesis	0.110253045	2	4	631	1897	Over	M273T749,M253T740,	cpd:C00951,cpd:C00468,	https://www.kegg.jp/pathway/map04913+C00951+C00468+
map00564	Glycerophospholipid metabolism	0.110253045	2	4	631	1897	Over	M184T88,M146T98,	cpd:C00588,cpd:C01996,	https://www.kegg.jp/pathway/map00564+C00588+C01996+
map04970	Salivary secretion	0.110525947	1	2	631	1897	Over	M146T98,	cpd:C01996,	https://www.kegg.jp/pathway/map04970+C01996+
map01059	Biosynthesis of enediyne antibiotics	0.110525947	1	2	631	1897	Over	M182T556,	cpd:C21308,	https://www.kegg.jp/pathway/map01059+C21308+
map00910	Nitrogen metabolism	0.110525947	1	2	631	1897	Over	M147T88,	cpd:C00064,	https://www.kegg.jp/pathway/map00910+C00064+
map00983	Drug metabolism - other enzymes	0.110525947	1	2	631	1897	Over	M133T150,	cpd:C16630,	https://www.kegg.jp/pathway/map00983+C16630+
map00670	One carbon pool by folate	0.110525947	1	2	631	1897	Over	M457T580,	cpd:C00445,	https://www.kegg.jp/pathway/map00670+C00445+
map04915	Estrogen signaling pathway	0.110525947	1	2	631	1897	Over	M273T749,	cpd:C00951,	https://www.kegg.jp/pathway/map04915+C00951+
map04724	Glutamatergic synapse	0.110525947	1	2	631	1897	Over	M147T88,	cpd:C00064,	https://www.kegg.jp/pathway/map04724+C00064+
map00472	D-Arginine and D-ornithine metabolism	0.110525947	1	2	631	1897	Over	M133T584,	cpd:C03943,	https://www.kegg.jp/pathway/map00472+C03943+
map05215	Prostate cancer	0.110525947	1	2	631	1897	Over	M273T749,	cpd:C00951,	https://www.kegg.jp/pathway/map05215+C00951+
map01063	Biosynthesis of alkaloids derived from shikimate pathway	0.111653284	13	31	631	1897	Over	M221T91,M295T538,M286T813,M137T409,M176T147,M341T536,M139T399,M166T424,M118T147,M373T587,M329T461,M226T168,M138T239,	cpd:C00643,cpd:C11379,cpd:C01516,cpd:C03765,cpd:C00780,cpd:C04118,cpd:C16700,cpd:C00079,cpd:C00183,cpd:C16707,cpd:C02105,cpd:C00254,cpd:C00483,	https://www.kegg.jp/pathway/map01063+C00643+C11379+C01516+C03765+C00780+C04118+C16700+C00079+C00183+C16707+C02105+C00254+C00483+
map04978	Mineral absorption	0.147259158	6	14	631	1897	Over	M147T88,M166T424,M133T86,M118T147,M132T243_2,M150T150,	cpd:C00064,cpd:C00079,cpd:C00152,cpd:C00183,cpd:C00123,cpd:C00073,	https://www.kegg.jp/pathway/map04978+C00064+C00079+C00152+C00183+C00123+C00073+
map00280	Valine, leucine and isoleucine degradation	0.17181231	3	7	631	1897	Over	M113T484,M118T147,M132T243_2,	cpd:C00233,cpd:C00183,cpd:C00123,	https://www.kegg.jp/pathway/map00280+C00233+C00183+C00123+
map04721	Synaptic vesicle cycle	0.17181231	3	7	631	1897	Over	M146T98,M176T147,M112T359,	cpd:C01996,cpd:C00780,cpd:C00388,	https://www.kegg.jp/pathway/map04721+C01996+C00780+C00388+
map05200	Pathways in cancer	0.208575014	2	5	631	1897	Over	M273T749,M300T599,	cpd:C00951,cpd:C00777,	https://www.kegg.jp/pathway/map05200+C00951+C00777+
map00981	Insect hormone biosynthesis	0.208575014	2	5	631	1897	Over	M237T538,M384T824,	cpd:C16502,cpd:C01164,	https://www.kegg.jp/pathway/map00981+C16502+C01164+
map00909	Sesquiterpenoid and triterpenoid biosynthesis	0.208575014	2	5	631	1897	Over	M295T740,M233T615,	cpd:C06080,cpd:C09382,	https://www.kegg.jp/pathway/map00909+C06080+C09382+
map00332	Carbapenem biosynthesis	0.208575014	2	5	631	1897	Over	M174T141,M131T153,	cpd:C17366,cpd:C01165,	https://www.kegg.jp/pathway/map00332+C17366+C01165+
map00562	Inositol phosphate metabolism	0.208575014	2	5	631	1897	Over	M161T448,M180T439,	cpd:C04287,cpd:C06153,	https://www.kegg.jp/pathway/map00562+C04287+C06153+
map00232	Caffeine metabolism	0.208575014	2	5	631	1897	Over	M135T302,M180T86,	cpd:C00385,cpd:C13747,	https://www.kegg.jp/pathway/map00232+C00385+C13747+
map04976	Bile secretion	0.256848338	3	8	631	1897	Over	M146T98,M176T147,M162T92,	cpd:C01996,cpd:C00780,cpd:C00318,	https://www.kegg.jp/pathway/map04976+C01996+C00780+C00318+
map02030	Bacterial chemotaxis	0.258204943	1	3	631	1897	Over	M150T319,	cpd:C00121,	https://www.kegg.jp/pathway/map02030+C00121+
map00900	Terpenoid backbone biosynthesis	0.258204943	1	3	631	1897	Over	M314T268,	cpd:C00341,	https://www.kegg.jp/pathway/map00900+C00341+
map00311	Penicillin and cephalosporin biosynthesis	0.258204943	1	3	631	1897	Over	M118T147,	cpd:C00183,	https://www.kegg.jp/pathway/map00311+C00183+
map04122	Sulfur relay system	0.258204943	1	3	631	1897	Over	M399T426,	cpd:C00019,	https://www.kegg.jp/pathway/map04122+C00019+
map04911	Insulin secretion	0.258204943	1	3	631	1897	Over	M146T98,	cpd:C01996,	https://www.kegg.jp/pathway/map04911+C01996+
map01523	Antifolate resistance	0.258204943	1	3	631	1897	Over	M150T150,	cpd:C00073,	https://www.kegg.jp/pathway/map01523+C00073+
map00471	D-Glutamine and D-glutamate metabolism	0.258204943	1	3	631	1897	Over	M147T88,	cpd:C00064,	https://www.kegg.jp/pathway/map00471+C00064+
map00073	Cutin, suberine and wax biosynthesis	0.258204943	1	3	631	1897	Over	M253T728,	cpd:C19614,	https://www.kegg.jp/pathway/map00073+C19614+
map00363	Bisphenol degradation	0.258204943	1	3	631	1897	Over	M229T582,	cpd:C13624,	https://www.kegg.jp/pathway/map00363+C13624+
map04212	Longevity regulating pathway - worm	0.258204943	1	3	631	1897	Over	M227T834,	cpd:C03582,	https://www.kegg.jp/pathway/map04212+C03582+
map00982	Drug metabolism - cytochrome P450	0.258204943	1	3	631	1897	Over	M286T813,	cpd:C01516,	https://www.kegg.jp/pathway/map00982+C01516+
map04080	Neuroactive ligand-receptor interaction	0.259800137	6	16	631	1897	Over	M286T813,M146T98,M176T147,M112T359,M90T88_1,M138T239,	cpd:C01516,cpd:C01996,cpd:C00780,cpd:C00388,cpd:C00099,cpd:C00483,	https://www.kegg.jp/pathway/map04080+C01516+C01996+C00780+C00388+C00099+C00483+
map01070	Biosynthesis of plant hormones	0.276236846	7	19	631	1897	Over	M131T803,M399T426,M176T546,M314T268,M226T105,M166T424,M150T150,	cpd:C00423,cpd:C00019,cpd:C00954,cpd:C00341,cpd:C00885,cpd:C00079,cpd:C00073,	https://www.kegg.jp/pathway/map01070+C00423+C00019+C00954+C00341+C00885+C00079+C00073+
map00130	Ubiquinone and other terpenoid-quinone biosynthesis	0.286793758	4	11	631	1897	Over	M131T803,M314T268,M226T105,M169T446,	cpd:C00423,cpd:C00341,cpd:C00885,cpd:C00544,	https://www.kegg.jp/pathway/map00130+C00423+C00341+C00885+C00544+
map01061	Biosynthesis of phenylpropanoids	0.288579904	13	36	631	1897	Over	M259T720,M209T481,M226T105,M137T378,M193T342,M166T424,M287T699,M227T834,M193T423,M288T642,M226T168,M131T835,M285T780,	cpd:C09980,cpd:C05610,cpd:C00885,cpd:C00196,cpd:C01494,cpd:C00079,cpd:C05903,cpd:C03582,cpd:C02325,cpd:C05905,cpd:C00254,cpd:C05608,cpd:C00814,	https://www.kegg.jp/pathway/map01061+C09980+C05610+C00885+C00196+C01494+C00079+C05903+C03582+C02325+C05905+C00254+C05608+C00814+
map00944	Flavone and flavonol biosynthesis	0.307643902	5	14	631	1897	Over	M287T642,M551T520,M301T563,M287T699,M301T704,	cpd:C01514,cpd:C12638,cpd:C04293,cpd:C05903,cpd:C10098,	https://www.kegg.jp/pathway/map00944+C01514+C12638+C04293+C05903+C10098+
map00908	Zeatin biosynthesis	0.318052612	2	6	631	1897	Over	M399T426,M85T358,	cpd:C00019,cpd:C07330,	https://www.kegg.jp/pathway/map00908+C00019+C07330+
map04917	Prolactin signaling pathway	0.318052612	2	6	631	1897	Over	M273T749,M253T740,	cpd:C00951,cpd:C00468,	https://www.kegg.jp/pathway/map04917+C00951+C00468+
map00970	Aminoacyl-tRNA biosynthesis	0.323211777	6	17	631	1897	Over	M147T88,M166T424,M133T86,M118T147,M132T243_2,M150T150,	cpd:C00064,cpd:C00079,cpd:C00152,cpd:C00183,cpd:C00123,cpd:C00073,	https://www.kegg.jp/pathway/map00970+C00064+C00079+C00152+C00183+C00123+C00073+
map00627	Aminobenzoate degradation	0.335394342	7	20	631	1897	Over	M110T154,M135T431,M110T516,M154T302,M152T400,M137T378,M127T349,	cpd:C02372,cpd:C01983,cpd:C01987,cpd:C00632,cpd:C07301,cpd:C00196,cpd:C01108,	https://www.kegg.jp/pathway/map00627+C02372+C01983+C01987+C00632+C07301+C00196+C01108+
map00300	Lysine biosynthesis	0.347745504	3	9	631	1897	Over	M190T334,M172T296,M277T698,	cpd:C00666,cpd:C03972,cpd:C00449,	https://www.kegg.jp/pathway/map00300+C00666+C03972+C00449+
map00290	Valine, leucine and isoleucine biosynthesis	0.347745504	3	9	631	1897	Over	M113T484,M118T147,M132T243_2,	cpd:C00233,cpd:C00183,cpd:C00123,	https://www.kegg.jp/pathway/map00290+C00233+C00183+C00123+
map00340	Histidine metabolism	0.347745504	3	9	631	1897	Over	M154T101,M169T377,M112T359,	cpd:C05135,cpd:C01152,cpd:C00388,	https://www.kegg.jp/pathway/map00340+C05135+C01152+C00388+
map01230	Biosynthesis of amino acids	0.387180227	16	47	631	1897	Over	M399T426,M113T484,M147T88,M176T418,M118T371,M175T163,M190T334,M166T424,M133T86,M172T296,M118T147,M132T243_2,M277T698,M226T168,M131T153,M150T150,	cpd:C00019,cpd:C00233,cpd:C00064,cpd:C00327,cpd:C03283,cpd:C00437,cpd:C00666,cpd:C00079,cpd:C00152,cpd:C03972,cpd:C00183,cpd:C00123,cpd:C00449,cpd:C00254,cpd:C01165,cpd:C00073,	https://www.kegg.jp/pathway/map01230+C00019+C00233+C00064+C00327+C03283+C00437+C00666+C00079+C00152+C03972+C00183+C00123+C00449+C00254+C01165+C00073+
map00730	Thiamine metabolism	0.406156842	1	4	631	1897	Under	M144T327,	cpd:C04294,	https://www.kegg.jp/pathway/map00730+C04294+
map00965	Betalain biosynthesis	0.406156842	1	4	631	1897	Under	M195T514,	cpd:C05604,	https://www.kegg.jp/pathway/map00965+C05604+
map05033	Nicotine addiction	0.406156842	1	4	631	1897	Under	M146T98,	cpd:C01996,	https://www.kegg.jp/pathway/map05033+C01996+
map04540	Gap junction	0.406156842	1	4	631	1897	Under	M176T147,	cpd:C00780,	https://www.kegg.jp/pathway/map04540+C00780+
map00440	Phosphonate and phosphinate metabolism	0.406156842	1	4	631	1897	Under	M140T372,	cpd:C05682,	https://www.kegg.jp/pathway/map00440+C05682+
map00401	Novobiocin biosynthesis	0.406156842	1	4	631	1897	Under	M226T168,	cpd:C00254,	https://www.kegg.jp/pathway/map00401+C00254+
map04964	Proximal tubule bicarbonate reclamation	0.406156842	1	4	631	1897	Under	M147T88,	cpd:C00064,	https://www.kegg.jp/pathway/map04964+C00064+
map00600	Sphingolipid metabolism	0.406156842	1	4	631	1897	Under	M318T778,	cpd:C12144,	https://www.kegg.jp/pathway/map00600+C12144+
map00770	Pantothenate and CoA biosynthesis	0.438811177	3	10	631	1897	Under	M118T147,M146T404,M90T88_1,	cpd:C00183,cpd:C00966,cpd:C00099,	https://www.kegg.jp/pathway/map00770+C00183+C00966+C00099+
map00220	Arginine biosynthesis	0.438811177	3	10	631	1897	Under	M147T88,M176T418,M175T163,	cpd:C00064,cpd:C00327,cpd:C00437,	https://www.kegg.jp/pathway/map00220+C00064+C00327+C00437+
map00400	Phenylalanine, tyrosine and tryptophan biosynthesis	0.445775354	4	13	631	1897	Under	M137T100,M118T406_1,M166T424,M226T168,	cpd:C00587,cpd:C00463,cpd:C00079,cpd:C00254,	https://www.kegg.jp/pathway/map00400+C00587+C00463+C00079+C00254+
map00941	Flavonoid biosynthesis	0.445775354	4	13	631	1897	Under	M287T642,M271T555,M287T699,M288T642,	cpd:C01514,cpd:C05904,cpd:C05903,cpd:C05905,	https://www.kegg.jp/pathway/map00941+C01514+C05904+C05903+C05905+
map01060	Biosynthesis of plant secondary metabolites	0.509985284	15	47	631	1897	Under	M131T803,M399T426,M147T88,M135T302,M137T409,M314T268,M180T86,M133T397,M166T424,M133T86,M118T147,M132T243_2,M226T168,M150T150,M138T239,	cpd:C00423,cpd:C00019,cpd:C00064,cpd:C00385,cpd:C03765,cpd:C00341,cpd:C13747,cpd:C00903,cpd:C00079,cpd:C00152,cpd:C00183,cpd:C00123,cpd:C00254,cpd:C00073,cpd:C00483,	https://www.kegg.jp/pathway/map01060+C00423+C00019+C00064+C00385+C03765+C00341+C13747+C00903+C00079+C00152+C00183+C00123+C00254+C00073+C00483+
map00350	Tyrosine metabolism	0.513452208	10	32	631	1897	Under	M148T143,M121T371,M137T409,M183T577,M167T562,M166T470,M169T446,M195T514,M153T421,M138T239,	cpd:C06199,cpd:C06044,cpd:C03765,cpd:C05582,cpd:C05594,cpd:C05589,cpd:C00544,cpd:C05604,cpd:C04043,cpd:C00483,	https://www.kegg.jp/pathway/map00350+C06199+C06044+C03765+C05582+C05594+C05589+C00544+C05604+C04043+C00483+
map00623	Toluene degradation	0.530263541	2	8	631	1897	Under	M137T100,M109T470,	cpd:C00587,cpd:C01468,	https://www.kegg.jp/pathway/map00623+C00587+C01468+
map00410	beta-Alanine metabolism	0.530263541	2	8	631	1897	Under	M217T334,M90T88_1,	cpd:C05341,cpd:C00099,	https://www.kegg.jp/pathway/map00410+C05341+C00099+
map00140	Steroid hormone biosynthesis	0.530263541	2	8	631	1897	Under	M273T749,M253T740,	cpd:C00951,cpd:C00468,	https://www.kegg.jp/pathway/map00140+C00951+C00468+
map00624	Polycyclic aromatic hydrocarbon degradation	0.530263541	2	8	631	1897	Under	M137T100,M237T426,	cpd:C00587,cpd:C18249,	https://www.kegg.jp/pathway/map00624+C00587+C18249+
map04728	Dopaminergic synapse	0.53787806	1	5	631	1897	Under	M183T577,	cpd:C05582,	https://www.kegg.jp/pathway/map04728+C05582+
map00750	Vitamin B6 metabolism	0.53787806	1	5	631	1897	Under	M169T349,	cpd:C00534,	https://www.kegg.jp/pathway/map00750+C00534+
map00945	Stilbenoid, diarylheptanoid and gingerol biosynthesis	0.53787806	1	5	631	1897	Under	M227T834,	cpd:C03582,	https://www.kegg.jp/pathway/map00945+C03582+
map00906	Carotenoid biosynthesis	0.53787806	1	5	631	1897	Under	M249T729,	cpd:C13454,	https://www.kegg.jp/pathway/map00906+C13454+
map04075	Plant hormone signal transduction	0.53787806	1	5	631	1897	Under	M176T546,	cpd:C00954,	https://www.kegg.jp/pathway/map04075+C00954+
map04727	GABAergic synapse	0.53787806	1	5	631	1897	Under	M147T88,	cpd:C00064,	https://www.kegg.jp/pathway/map04727+C00064+
map04742	Taste transduction	0.605411997	3	12	631	1897	Under	M146T98,M176T147,M277T505,	cpd:C01996,cpd:C00780,cpd:C11045,	https://www.kegg.jp/pathway/map04742+C01996+C00780+C11045+
map01120	Microbial metabolism in diverse environments	0.610900659	36	114	631	1897	Under	M169T580,M141T753,M137T100,M140T372,M131T803,M237T426,M110T154,M107T440,M109T470,M147T88,M162T160,M161T448,M135T431,M135T302,M118T371,M110T516,M190T334,M123T452,M180T86,M180T439,M154T302,M123T675,M152T400,M137T378,M165T480,M169T446,M169T349,M172T296,M229T582,M147T480,M457T580,M127T349,M133T119,M188T655,M121T240,M127T428,	cpd:C05343,cpd:C14089,cpd:C00587,cpd:C05682,cpd:C00423,cpd:C18249,cpd:C02372,cpd:C07212,cpd:C01468,cpd:C00064,cpd:C01046,cpd:C04287,cpd:C01983,cpd:C00385,cpd:C03283,cpd:C01987,cpd:C00666,cpd:C11348,cpd:C13747,cpd:C06153,cpd:C00632,cpd:C06757,cpd:C07301,cpd:C00196,cpd:C01772,cpd:C00544,cpd:C00534,cpd:C03972,cpd:C13624,cpd:C12621,cpd:C00445,cpd:C01108,cpd:C00802,cpd:C06559,cpd:C06758,cpd:C08737,	https://www.kegg.jp/pathway/map01120+C05343+C14089+C00587+C05682+C00423+C18249+C02372+C07212+C01468+C00064+C01046+C04287+C01983+C00385+C03283+C01987+C00666+C11348+C13747+C06153+C00632+C06757+C07301+C00196+C01772+C00544+C00534+C03972+C13624+C12621+C00445+C01108+C00802+C06559+C06758+C08737+
map01100	Metabolic pathways	0.611871656	79	245	631	1897	Under	M112T100_1,M131T803,M221T91,M399T426,M118T406_1,M113T484,M107T440,M109T470,M147T88,M184T88,M176T546,M284T105,M161T448,M153T797,M243T345,M128T681,M286T813,M135T302,M176T418,M183T577,M118T371,M176T147,M287T642,M175T163,M127T345,M314T100,M314T268,M190T334,M179T603,M144T327,M209T481,M123T452,M171T588,M180T86,M271T555,M152T439_1,M226T105,M154T302,M152T314,M123T675,M318T778,M167T562,M166T470,M133T397,M…	cpd:C00380,cpd:C00423,cpd:C00643,cpd:C00019,cpd:C00463,cpd:C00233,cpd:C07212,cpd:C01468,cpd:C00064,cpd:C00588,cpd:C00954,cpd:C00387,cpd:C04287,cpd:C00379,cpd:C00214,cpd:C21028,cpd:C01516,cpd:C00385,cpd:C00327,cpd:C05582,cpd:C03283,cpd:C00780,cpd:C01514,cpd:C00437,cpd:C00178,cpd:C00921,cpd:C00341,cpd:C00666,cpd:C16675,cpd:C04294,cpd:C05610,cpd:C11348,cpd:C17621,cpd:C13747,cpd:C05904,cpd:C00532,cpd…	https://www.kegg.jp/pathway/map01100+C00380+C00423+C00643+C00019+C00463+C00233+C07212+C01468+C00064+C00588+C00954+C00387+C04287+C00379+C00214+C21028+C01516+C00385+C00327+C05582+C03283+C00780+C01514+C00437+C00178+C00921+C00341+C00666+C16675+C04294+C05610+C11348+C17621+C13747+C05904+C00532+C00885+C00632+C00242+C06757+C12144+C05594+C05589+C00903+C00951+C01494+C00079+C04717+C00140+C05903+C00544+C0015…
map01220	Degradation of aromatic compounds	0.614833526	9	31	631	1897	Under	M141T753,M137T100,M131T803,M107T440,M109T470,M123T452,M123T675,M147T480,M121T240,	cpd:C14089,cpd:C00587,cpd:C00423,cpd:C07212,cpd:C01468,cpd:C11348,cpd:C06757,cpd:C12621,cpd:C06758,	https://www.kegg.jp/pathway/map01220+C14089+C00587+C00423+C07212+C01468+C11348+C06757+C12621+C06758+
map04024	cAMP signaling pathway	0.621522559	2	9	631	1897	Under	M146T98,M176T147,	cpd:C01996,cpd:C00780,	https://www.kegg.jp/pathway/map04024+C01996+C00780+
map01210	2-Oxocarboxylic acid metabolism	0.627962065	7	25	631	1897	Under	M113T484,M118T371,M175T163,M166T424,M118T147,M132T243_2,M150T150,	cpd:C00233,cpd:C03283,cpd:C00437,cpd:C00079,cpd:C00183,cpd:C00123,cpd:C00073,	https://www.kegg.jp/pathway/map01210+C00233+C03283+C00437+C00079+C00183+C00123+C00073+
map00626	Naphthalene degradation	0.647790783	1	6	631	1897	Under	M141T753,	cpd:C14089,	https://www.kegg.jp/pathway/map00626+C14089+
map00640	Propanoate metabolism	0.647790783	1	6	631	1897	Under	M90T88_1,	cpd:C00099,	https://www.kegg.jp/pathway/map00640+C00099+
map00520	Amino sugar and nucleotide sugar metabolism	0.647790783	1	6	631	1897	Under	M222T94,	cpd:C00140,	https://www.kegg.jp/pathway/map00520+C00140+
map04973	Carbohydrate digestion and absorption	0.647790783	1	6	631	1897	Under	M487T100_1,	cpd:C01835,	https://www.kegg.jp/pathway/map04973+C01835+
map00270	Cysteine and methionine metabolism	0.676361617	3	13	631	1897	Under	M399T426,M166T91,M150T150,	cpd:C00019,cpd:C02989,cpd:C00073,	https://www.kegg.jp/pathway/map00270+C00019+C02989+C00073+
map05230	Central carbon metabolism in cancer	0.688704796	6	23	631	1897	Under	M147T88,M166T424,M133T86,M118T147,M132T243_2,M150T150,	cpd:C00064,cpd:C00079,cpd:C00152,cpd:C00183,cpd:C00123,cpd:C00073,	https://www.kegg.jp/pathway/map05230+C00064+C00079+C00152+C00183+C00123+C00073+
map00960	Tropane, piperidine and pyridine alkaloid biosynthesis	0.699827437	2	10	631	1897	Under	M166T424,M86T242,	cpd:C00079,cpd:C01746,	https://www.kegg.jp/pathway/map00960+C00079+C01746+
map00261	Monobactam biosynthesis	0.699827437	2	10	631	1897	Under	M399T426,M172T296,	cpd:C00019,cpd:C03972,	https://www.kegg.jp/pathway/map00261+C00019+C03972+
map02010	ABC transporters	0.703681975	9	33	631	1897	Under	M147T88,M153T797,M150T319,M177T150,M166T424,M222T94,M118T147,M132T243_2,M487T100_1,	cpd:C00064,cpd:C00379,cpd:C00121,cpd:C03619,cpd:C00079,cpd:C00140,cpd:C00183,cpd:C00123,cpd:C01835,	https://www.kegg.jp/pathway/map02010+C00064+C00379+C00121+C03619+C00079+C00140+C00183+C00123+C01835+
map00330	Arginine and proline metabolism	0.717564508	4	17	631	1897	Under	M399T426,M132T89,M259T234,M131T153,	cpd:C00019,cpd:C03440,cpd:C05939,cpd:C01165,	https://www.kegg.jp/pathway/map00330+C00019+C03440+C05939+C01165+
map00030	Pentose phosphate pathway	0.735813961	1	7	631	1897	Under	M150T319,	cpd:C00121,	https://www.kegg.jp/pathway/map00030+C00121+
map00643	Styrene degradation	0.735813961	1	7	631	1897	Under	M169T446,	cpd:C00544,	https://www.kegg.jp/pathway/map00643+C00544+
map00524	Neomycin, kanamycin and gentamicin biosynthesis	0.735813961	1	7	631	1897	Under	M482T530,	cpd:C20509,	https://www.kegg.jp/pathway/map00524+C20509+
map01065	Biosynthesis of alkaloids derived from histidine and purine	0.737900243	3	14	631	1897	Under	M135T302,M112T359,M132T243_2,	cpd:C00385,cpd:C00388,cpd:C00123,	https://www.kegg.jp/pathway/map01065+C00385+C00388+C00123+
map01062	Biosynthesis of terpenoids and steroids	0.765133373	2	11	631	1897	Under	M153T544,M314T268,	cpd:C01499,cpd:C00341,	https://www.kegg.jp/pathway/map01062+C01499+C00341+
map00680	Methane metabolism	0.765133373	2	11	631	1897	Under	M162T160,M138T239,	cpd:C01046,cpd:C00483,	https://www.kegg.jp/pathway/map00680+C01046+C00483+
map00362	Benzoate degradation	0.765133373	2	11	631	1897	Under	M137T100,M137T378,	cpd:C00587,cpd:C00196,	https://www.kegg.jp/pathway/map00362+C00587+C00196+
map04977	Vitamin digestion and absorption	0.804330768	1	8	631	1897	Under	M169T349,	cpd:C00534,	https://www.kegg.jp/pathway/map04977+C00534+
map01066	Biosynthesis of alkaloids derived from terpenoid and polyketide	0.804330768	1	8	631	1897	Under	M314T268,	cpd:C00341,	https://www.kegg.jp/pathway/map01066+C00341+
map00920	Sulfur metabolism	0.804330768	1	8	631	1897	Under	M95T359,	cpd:C11142,	https://www.kegg.jp/pathway/map00920+C11142+
map00591	Linoleic acid metabolism	0.804330768	1	8	631	1897	Under	M295T820,	cpd:C04717,	https://www.kegg.jp/pathway/map00591+C04717+
map00051	Fructose and mannose metabolism	0.804330768	1	8	631	1897	Under	M181T803,	cpd:C00247,	https://www.kegg.jp/pathway/map00051+C00247+
map00040	Pentose and glucuronate interconversions	0.818373832	2	12	631	1897	Under	M153T797,M152T439_1,	cpd:C00379,cpd:C00532,	https://www.kegg.jp/pathway/map00040+C00379+C00532+
map00250	Alanine, aspartate and glutamate metabolism	0.818373832	2	12	631	1897	Under	M147T88,M133T86,	cpd:C00064,cpd:C00152,	https://www.kegg.jp/pathway/map00250+C00064+C00152+
map01130	Biosynthesis of antibiotics	0.835891629	19	70	631	1897	Under	M153T544,M151T440,M399T426,M182T556,M176T418,M175T163,M174T141,M314T268,M190T334,M226T105,M137T378,M166T424,M172T296,M118T147,M277T698,M156T414,M226T168,M131T153,M482T530,	cpd:C01499,cpd:C16461,cpd:C00019,cpd:C21308,cpd:C00327,cpd:C00437,cpd:C17366,cpd:C00341,cpd:C00666,cpd:C00885,cpd:C00196,cpd:C00079,cpd:C03972,cpd:C00183,cpd:C00449,cpd:C19830,cpd:C00254,cpd:C01165,cpd:C20509,	https://www.kegg.jp/pathway/map01130+C01499+C16461+C00019+C21308+C00327+C00437+C17366+C00341+C00666+C00885+C00196+C00079+C03972+C00183+C00449+C19830+C00254+C01165+C20509+
map00310	Lysine degradation	0.894544021	2	14	631	1897	Under	M277T698,M219T361,	cpd:C00449,cpd:C04020,	https://www.kegg.jp/pathway/map00310+C00449+C04020+
map00720	Carbon fixation pathways in prokaryotes	0.895745246	1	10	631	1897	Under	M457T580,	cpd:C00445,	https://www.kegg.jp/pathway/map00720+C00445+
map00360	Phenylalanine metabolism	0.910271357	5	26	631	1897	Under	M131T803,M166T424,M165T480,M147T480,M105T387,	cpd:C00423,cpd:C00079,cpd:C01772,cpd:C12621,cpd:C05853,	https://www.kegg.jp/pathway/map00360+C00423+C00079+C01772+C12621+C05853+
map00630	Glyoxylate and dicarboxylate metabolism	0.924770107	1	11	631	1897	Under	M147T88,	cpd:C00064,	https://www.kegg.jp/pathway/map00630+C00064+
map02020	Two-component system	0.946049362	1	12	631	1897	Under	M147T88,	cpd:C00064,	https://www.kegg.jp/pathway/map02020+C00064+
map00260	Glycine, serine and threonine metabolism	0.972679132	1	14	631	1897	Under	M118T371,	cpd:C03283,	https://www.kegg.jp/pathway/map00260+C03283+
map02060	Phosphotransferase system (PTS)	0.980684478	1	15	631	1897	Under	M222T94,	cpd:C00140,	https://www.kegg.jp/pathway/map02060+C00140+
map01064	Biosynthesis of alkaloids derived from ornithine, lysine and nicotinic acid	0.993315786	1	18	631	1897	Under	M166T424,	cpd:C00079,	https://www.kegg.jp/pathway/map01064+C00079+
map01200	Carbon metabolism	0.995334869	1	19	631	1897	Under	M457T580,	cpd:C00445,	https://www.kegg.jp/pathway/map01200+C00445+
